# Supplementary material for: Detection of diagnostic and prognostic methylation-based signatures in liquid biopsy specimens from patients with meningiomas
Source: Nat Commun. 2023 Sep 13;14:5669. doi: 10.1038/s41467-023-41434-z (PMC10499807; doi:10.1038/s41467-023-41434-z)
Supplement: Supplementary file 5 — Supplementary Dataset 1 [file 41467_2023_41434_MOESM5_ESM.xlsx]

## Sheet: Whole Cohort Clinical Features 
ORIGINAL COHORT CLINICAL FEATURES
Sample ID	Sentrix ID	Primary Sample ID	Sample Source	Sample Type	Histotype	Time of Sample Collection	WHO Grade	Ethnicity	Sex	Age at Diagnosis (yrs)	Last Follow-Up	Overall Survival (days)	Overall Survival (months)	Progression Status (Y/N)	PFS (days)	PFS (months)	Amount of serum used for extraction (mL)	Concentration of cfDNA (ng/µL)	Genome Equivalent (GE/mL)	Diagnostic MeLB (d-MeLB) Score	Diagnostic MeLB Model Cohort	Sample Cohort
HBTC-00-0544	202226320014_R03C01	NA	Serum	Non-neoplastic disease	Hippocampal Sclerosis	NA	NA	African American	Male	<45	NI	NI	NI	NI	NI	NI	6	20.9	6332.7	0.015	Independent Validation	Henry Ford
HBTC-00-23cd	204240020034_R05C01	NA	Serum	Non-neoplastic disease	Vasculopathy	NA	NA	White	Male	60-75	Alive	459	15.3	NA	NA	NA	4.9	2.8	841	0.725	Independent Validation	Henry Ford
HBTC-00-27ef	204240020034_R02C01	NA	Serum	Non-neoplastic disease	Vasculopathy	NA	NA	White	Female	45-59	Alive	494	16.47	NA	NA	NA	5	4.8	1448.3	0.282	Training	Henry Ford
HBTC-00-8e61	204367410060_R05C01	NA	Serum	Non-neoplastic disease	Abscess	NA	NA	White	Female	60-75	Alive	988	32.93	NA	NA	NA	4.5	13.2	4006.3	0.901	Independent Validation	Henry Ford
HBTC-00-9305	204088800023_R03C01	NA	Serum	Non-neoplastic disease	Abscess	NA	NA	White	Male	45-59	Alive	2435	81.17	NA	NA	NA	5	4.5	1348.4	0.907	Independent Validation	Henry Ford
HBTC-00-99d5	202852840011_R02C01	NA	Serum	Non-neoplastic disease	Indiscriminate Nontumor	NA	NA	White	Female	<45	NI	NI	NI	NI	NI	NI	5	5.9	1787.7	0.049	Training	Henry Ford
HBTC-00-d29b	202226320080_R02C01	NA	Serum	Non-neoplastic disease	Epilepsy	NA	NA	White	Male	60-75	NI	NI	NI	NI	NI	NI	4.8	10.6	3211.8	0.012	Training	Henry Ford
HBTC-01-01da	202226320014_R01C01	NA	Serum	Glioma	Astrocytoma, Anaplastic	Primary	NI	White	Female	60-75	Dead	444	14.59	Yes	402	13.2	2.5	80.4	24361.2	0.102	Independent Validation	Henry Ford
HBTC-01-020e	202875000085_R08C01	NA	Serum	Meningioma	Meningioma, Atypical	Primary	II	White	Male	60-75	Dead	609	20.3	NI	NI	NI	4.5	FALSE	FALSE	0.741	Training	Henry Ford
HBTC-01-048d	204367410060_R01C01	NA	Serum	Meningioma	Meningioma, NOS	Primary	I	White	Male	60-75	Alive	1047	34.9	NI	NI	NI	5	9.9	2984.6	0.879	Training	Henry Ford
HBTC-01-087b	203490640075_R04C01	NA	Serum	Glioma	Glioblastoma	Primary	IV	White	Male	>75	Dead	1260	41.4	Yes	647	21.3	5.5	119.5	36208.5	0.079	Training	Henry Ford
HBTC-01-0aaf	202226320080_R07C01	NA	Serum	Glioma	Oligodendroglioma	Primary	II	White	Male	45-59	Alive	2133	70.08	No	2133	70.1	5.2	21.9	6635.7	0	Training	Henry Ford
HBTC-01-10dd	203490640061_R07C01	NA	Serum	Glioma	Glioblastoma	Primary	IV	White	Male	60-75	Dead	611	20.07	Yes	151	5	4.6	146.1	44268.3	0.256	Model Selection	Henry Ford
HBTC-01-154c	204367410060_R04C01	NA	Serum	Meningioma	Meningioma, NOS	Primary	I	White	Male	<45	Alive	1001	33.37	NI	NI	NI	4	30.4	9203.6	0.906	Training	Henry Ford
HBTC-01-16a1	204088800083_R01C01	NA	Serum	Meningioma	Meningioma, Atypical	Primary	II	African American	Male	<45	Alive	2476	82.53	NI	NI	NI	5	16.1	4878.3	0.979	Training	Henry Ford
HBTC-01-1890	202226320060_R03C01	NA	Serum	Glioma	Oligodendroglioma, Anaplastic	Primary	III	White	Female	45-59	Alive	2090	68.67	Yes	1235	40.6	3	13.6	4120.8	0.051	Model Selection	Henry Ford
HBTC-01-1a04	202878330148_R01C01	NA	Serum	Pituitary tumor	Pituitary Adenoma	Primary	NA	White	Female	60-75	NI	NI	NI	NI	NI	NI	6.4	21	6363	0.181	Training	Henry Ford
HBTC-01-1adc	204240020046_R07C01	NA	Serum	Meningioma	Meningioma, Psammomatous	Primary	I	White	Female	60-75	Alive	939	31.3	NI	NI	NI	4.5	15.2	4612.3	0.72	Independent Validation	Henry Ford
HBTC-01-1f04	204088190111_R02C01	NA	Serum	Meningioma	Meningioma, NOS	Primary	I	White	Male	45-59	Alive	1167	38.9	NI	NI	NI	5	4.1	1248.4	0.948	Training	Henry Ford
HBTC-01-2629	204240020046_R04C01	NA	Serum	Meningioma	Meningioma, Atypical	Primary	II	NI	Female	60-75	Alive	1152	38.4	NI	NI	NI	4.5	65	19695	0.812	Model Selection	Henry Ford
HBTC-01-26d6	204088190111_R06C01	NA	Serum	Meningioma	Meningioma, Atypical	Primary	II	White	Female	60-75	Dead	249	8.3	NI	NI	NI	3.4	3.6	1096.1	0.766	Independent Validation	Henry Ford
HBTC-01-29f2	204088800083_R04C01	NA	Serum	Meningioma	Meningioma, Atypical	Primary	II	Asian	Male	45-59	Alive	1460	48.67	NI	NI	NI	1.4	43.9	13310.4	0.829	Training	Henry Ford
HBTC-01-2c0d	202875000054_R03C01	NA	Serum	Meningioma	Meningioma, NOS	Primary	I	White	Male	>75	Alive	NI	44	NI	NI	NI	5.3	9.1	2757.3	0.72	Training	Henry Ford
HBTC-01-34fa	202226320080_R04C01	NA	Serum	Glioma	Astrocytoma, Anaplastic	Primary	NI	White	Female	45-59	Dead	1033	33.94	Yes	526	17.3	4	33.9	10271.7	0.03	Independent Validation	Henry Ford
HBTC-01-37c2	204367410088_R04C01	NA	Serum	Meningioma	Meningioma, NOS	Primary	I	African American	Female	60-75	Alive	802	33	NI	NI	NI	3.1	17.3	5229.2	0.734	Training	Henry Ford
HBTC-01-3a19	204088800083_R02C01	NA	Serum	Meningioma	Meningioma, Atypical	Primary	II	White	Female	45-59	Alive	2307	76.9	NI	NI	NI	5	6.7	2030.1	0.992	Training	Henry Ford
HBTC-01-3a7b	202226320014_R04C01	NA	Serum	Glioma	Astrocytoma, Anaplastic	Primary	III	African American	Female	<45	Alive	1495	49.12	Yes	179	5.9	9.3	39.7	12029.1	0.089	Independent Validation	Henry Ford
HBTC-01-3c7b	202875000127_R06C01	NA	Serum	Glioma	Glioblastoma	Primary	IV	White	Male	45-59	Dead	646	21.22	Yes	88	2.9	3.1	8.5	2575.5	0.263	Training	Henry Ford
HBTC-01-47e2	204088800023_R08C01	NA	Serum	Meningioma	Meningioma, NOS	Primary	I	White	Female	60-75	Alive	1247	41.57	NI	NI	NI	1.6	9.1	2745.9	0.849	Independent Validation	Henry Ford
HBTC-01-47e9	203490640065_R02C01	NA	Serum	Glioma	Glioblastoma	Primary	IV	White	Male	60-75	Dead	652	21.42	No	624	20.5	6	3.7	1121.1	0.096	Training	Henry Ford
HBTC-01-4948	203490640102_R08C01	NA	Serum	Meningioma	Meningioma, Atypical	Primary	II	White	Female	<45	Alive	NI	40	Yes	NI	NI	2.3	2.5	757.5	0.768	Training	Henry Ford
HBTC-01-49b0	204240020034_R01C01	NA	Serum	Meningioma	Meningioma, NOS	Primary	I	White	Male	60-75	Alive	719	23.97	NI	NI	NI	3.6	4.1	1237.3	0.875	Training	Henry Ford
HBTC-01-4b46	202875000127_R01C01	NA	Serum	Glioma	Oligodendroglioma	Primary	II	White	Male	<45	Alive	1284	42.19	Yes	1129	37.1	5.8	39.9	12089.7	0.202	Training	Henry Ford
HBTC-01-4d9a	203490640061_R08C01	NA	Serum	Glioma	Glioblastoma	Primary	IV	White	Male	<45	Dead	530	17.41	Yes	277	9.1	5.5	5.3	1605.9	0.031	Training	Henry Ford
HBTC-01-4fbf	203490640063_R04C01	NA	Serum	Glioma	Glioblastoma	Primary	IV	White	Male	45-59	Dead	1753	57.59	Yes	1261	41.4	1.7	76.8	23270.4	0.198	Model Selection	Henry Ford
HBTC-01-50f3	203490640063_R05C01	NA	Serum	Glioma	Glioblastoma	Primary	IV	White	Male	45-59	Dead	1107	36.37	Yes	494	16.2	4.5	6.5	1969.5	0.067	Training	Henry Ford
HBTC-01-5186	202875000127_R07C01	NA	Serum	Meningioma	Meningioma, Atypical	Primary	II	White	Male	60-75	NI	NI	NI	NI	NI	NI	4	4.4	1333.2	0.045	Independent Validation	Henry Ford
HBTC-01-52e8	204367410088_R05C01	NA	Serum	Meningioma	Meningioma, NOS	Primary	I	White	Female	60-75	Alive	778	25.93	NI	NI	NI	5	3	896.9	0.965	Training	Henry Ford
HBTC-01-57ae	202875000127_R03C01	NA	Serum	Glioma	Glioblastoma	Primary	IV	Hispanic	Female	60-75	Dead	347	11.4	Yes	132	4.3	6	2.2	666.6	0.105	Training	Henry Ford
HBTC-01-5a4f	204367410088_R02C01	NA	Serum	Meningioma	Meningioma, Psammomatous	Primary	I	African American	Male	60-75	Alive	819	39	NI	NI	NI	3.5	2.8	835.4	0.81	Independent Validation	Henry Ford
HBTC-01-5aa6	204088800083_R08C01	NA	Serum	Meningioma	Meningioma, Atypical	Primary	II	White	Female	>75	Alive	1389	46.3	NI	NI	NI	5	9.1	2763.4	0.988	Training	Henry Ford
HBTC-01-5c3e	204088190111_R01C01	NA	Serum	Meningioma	Meningioma, Secretory	Primary	I	NI	Female	60-75	Alive	1188	39.6	NI	NI	NI	3.4	45.7	13857.8	0.989	Training	Henry Ford
HBTC-01-5e1c	202875000127_R08C01	NA	Serum	Meningioma	Meningioma, NOS	Primary	I	White	Female	60-75	Alive	NI	18	NI	NI	NI	5.5	21.5	6514.5	0.579	Independent Validation	Henry Ford
HBTC-01-6137	204367410060_R03C01	NA	Serum	Meningioma	Meningioma, NOS	Primary	I	African American	Female	60-75	Alive	1011	33.7	NI	NI	NI	3.5	32.1	9739.3	0.738	Model Selection	Henry Ford
HBTC-01-635a	202226320014_R07C01	NA	Serum	Glioma	Glioblastoma	Primary	IV	African American	Male	>75	Dead	95	3.12	No	42	1.4	3.2	90.2	27330.6	0.073	Independent Validation	Henry Ford
HBTC-01-6504	203490640065_R04C01	NA	Serum	Glioma	Glioblastoma	Primary	IV	White	Male	60-75	Dead	807	26.51	Yes	231	7.6	4.3	15.8	4787.4	0.23	Independent Validation	Henry Ford
HBTC-01-6658	203490640102_R05C01	NA	Serum	Glioma	Glioblastoma	Primary	IV	White	Male	60-75	Dead	507	16.66	Yes	56	1.8	6	82.5	24997.5	0.119	Training	Henry Ford
HBTC-01-6743	204240020046_R05C01	NA	Serum	Meningioma	Meningioma, NOS	Primary	I	White	Male	<45	Alive	1065	35.5	NI	NI	NI	4.5	5.1	1558.8	0.818	Model Selection	Henry Ford
HBTC-01-67b2	204088800083_R03C01	NA	Serum	Meningioma	Meningioma, Atypical	Primary	II	White	Female	45-59	Alive	2244	74.8	Yes	943	31.43333333	3.2	79.4	24050.6	0.95	Training	Henry Ford
HBTC-01-6a91	204240020046_R03C01	NA	Serum	Meningioma	Meningioma, NOS	Primary	I	African American	Female	45-59	Alive	1882	62.73	NI	NI	NI	4.5	23.6	7137.3	0.93	Training	Henry Ford
HBTC-01-6b1e	202875000085_R05C01	NA	Serum	Glioma	Glioblastoma	Primary	IV	White	Male	60-75	Dead	476	15.64	Yes	248	8.1	2.3	120.1	36390.3	0.385	Model Selection	Henry Ford
HBTC-01-6cd5	202226320080_R08C01	NA	Serum	Glioma	Oligodendroglioma	Primary	II	White	Male	60-75	Alive	1593	52.34	No	1593	52.3	4.8	20.1	6090.3	0.009	Training	Henry Ford
HBTC-01-7cac	203490640101_R04C01	NA	Serum	Glioma	Glioblastoma	Primary	IV	White	Male	>75	Dead	944	31.02	Yes	896	29.4	2.8	127.5	38632.5	0.24	Training	Henry Ford
HBTC-01-8043	202226320080_R06C01	NA	Serum	Glioma	Astrocytoma	Primary	NI	White	Male	<45	Alive	1663	54.64	No	1663	54.6	5.5	37.5	11362.5	0.004	Training	Henry Ford
HBTC-01-8208	202845060005_R05C01	NA	Serum	Pituitary tumor	Pituitary Adenoma	Primary	NA	White	Male	60-75	NI	NI	NI	NI	NI	NI	3.4	15.4	4666.2	0.119	Training	Henry Ford
HBTC-01-8504	204367410088_R07C01	NA	Serum	Meningioma	Meningioma, NOS	Primary	I	White	Male	60-75	Alive	753	107	NI	NI	NI	2.4	3.6	1104.7	0.794	Model Selection	Henry Ford
HBTC-01-8515	204088190111_R07C01	NA	Serum	Meningioma	Meningioma, Atypical	Primary	II	White	Male	45-59	Alive	1069	35.63	NI	NI	NI	2.3	30	9090	0.935	Training	Henry Ford
HBTC-01-85ec	204367410060_R08C01	NA	Serum	Meningioma	Meningioma, NOS	Primary	I	White	Male	60-75	Dead	937	31.23	NI	NI	NI	3.2	16.4	4971.1	0.965	Training	Henry Ford
HBTC-01-8838	202852840012_R06C01	NA	Serum	Pituitary tumor	Pituitary Adenoma	Primary	NA	NI	NI	>75	NI	NI	NI	NI	NI	NI	4.2	6.9	2090.7	0.387	Independent Validation	Henry Ford
HBTC-01-8866	202875000085_R04C01	NA	Serum	Meningioma	Meningioma, Atypical	Primary	II	White	Female	45-59	Alive	720	24	NI	NI	NI	4.5	7.7	2333.1	0.795	Model Selection	Henry Ford
HBTC-01-8902	203490640084_R07C01	NA	Serum	Glioma	Glioblastoma	Primary	IV	White	Male	60-75	Dead	658	21.62	Yes	465	15.3	3.4	166.8	50540.4	0.122	Training	Henry Ford
HBTC-01-8b58	202226320060_R05C01	NA	Serum	Glioma	Astrocytoma, Anaplastic	Primary	III	White	Male	<45	Alive	2111	69.36	Yes	193	6.3	3.2	24.6	7453.8	0.107	Training	Henry Ford
HBTC-01-8c3d	202878330148_R02C01	NA	Serum	Pituitary tumor	Pituitary Adenoma	Primary	NA	Arabic	Male	<45	NI	NI	NI	NI	NI	NI	6	4.2	1272.6	0.198	Training	Henry Ford
HBTC-01-8e51	204367410088_R08C01	NA	Serum	Meningioma	Meningioma, NOS	Primary	I	White	Male	<45	Alive	746	24.87	NI	NI	NI	4.9	5.5	1678.9	0.854	Independent Validation	Henry Ford
HBTC-01-8fcd	202831040003_R01C01	NA	Serum	Glioma	Astrocytoma, Anaplastic	Primary	NI	African American	Female	45-59	Dead	1632	53.62	Yes	869	28.6	5.5	13.1	3969.3	0.125	Training	Henry Ford
HBTC-01-92ab	202226320060_R08C01	NA	Serum	Glioma	Oligodendroglioma, Anaplastic	Primary	III	White	Female	60-75	Dead	1265	41.56	Yes	641	21.1	4.1	16.8	5090.4	0.019	Training	Henry Ford
HBTC-01-951e	202226320014_R05C01	NA	Serum	Glioma	Glioblastoma	Primary	IV	African American	Female	>75	Dead	57	1.87	No	15	0.5	2.2	71.2	21573.6	0.13	Model Selection	Henry Ford
HBTC-01-9a7a	202875000085_R07C01	NA	Serum	Glioma	Glioblastoma	Primary	IV	White	Male	45-59	Dead	2273	74.68	Yes	1614	53	2.9	182.1	55176.3	0.289	Independent Validation	Henry Ford
HBTC-01-9b01	204088800023_R02C01	NA	Serum	Other CNS tumors	CNS Lymphoma	Primary	NI	White	Male	60-75	Alive	2819	93.97	NA	NA	NA	1.1	9.8	2974.9	0.349	Training	Henry Ford
HBTC-01-a2d5	202845060087_R05C01	NA	Serum	Pituitary tumor	Pituitary Adenoma	Primary	NA	White	Male	60-75	NI	NI	NI	NI	NI	NI	5.3	16.4	4969.2	0.103	Training	Henry Ford
HBTC-01-a4a4	204088190111_R04C01	NA	Serum	Meningioma	Meningioma, Atypical	Primary	II	White	Male	60-75	Alive	1152	38.4	Yes	689	22.96666667	4.7	3.7	1125	0.91	Training	Henry Ford
HBTC-01-a7ea	204367410088_R01C01	NA	Serum	Meningioma	Meningioma, Atypical	Primary	II	African American	Male	>75	Alive	1230	41	NI	NI	NI	2.6	24.2	7341.9	0.805	Training	Henry Ford
HBTC-01-ab28	202852840011_R04C01	NA	Serum	Pituitary tumor	Pituitary Adenoma	Primary	NA	NI	NI	>75	NI	NI	NI	NI	NI	NI	3.5	522	158166	0.066	Training	Henry Ford
HBTC-01-abf5	202226320014_R02C01	NA	Serum	Glioma	Oligodendroglioma, Anaplastic	Primary	NI	White	Male	60-75	Dead	913	30	Yes	594	19.5	3.7	45.1	13665.3	0.004	Training	Henry Ford
HBTC-01-ace9	203490640061_R01C01	NA	Serum	Glioma	Glioblastoma	Primary	IV	White	Male	>75	Dead	547	17.97	Yes	372	12.2	6.5	12.6	3817.8	0.468	Independent Validation	Henry Ford
HBTC-01-ad14	202852840012_R02C01	NA	Serum	Pituitary tumor	Pituitary Adenoma	Primary	NA	NI	Female	45-59	NI	NI	NI	NI	NI	NI	3.8	17.5	5302.5	0.42	Independent Validation	Henry Ford
HBTC-01-ae80	202875000127_R04C01	NA	Serum	Glioma	Glioblastoma	Primary	IV	White	Male	60-75	Dead	337	11.07	No	262	8.6	3.5	3.8	1151.4	0.153	Training	Henry Ford
HBTC-01-b176	202226320060_R07C01	NA	Serum	Glioma	Oligodendroglioma, Anaplastic	Primary	III	White	Female	<45	Alive	1181	38.8	No	1181	38.8	4	57.8	17513.4	0.027	Training	Henry Ford
HBTC-01-b30b	202835130055_R03C01	NA	Serum	Glioma	Glioblastoma	Primary	IV	White	Female	45-59	Alive	610	20.04	Yes	107	3.5	6	13.4	4060.2	0.795	Independent Validation	Henry Ford
HBTC-01-b4aa	202226320060_R02C01	NA	Serum	Glioma	Oligodendroglioma	Primary	II	African American	Male	<45	Dead	2596	86.53	Yes	551	18.1	3	22	6666	0.005	Independent Validation	Henry Ford
HBTC-01-b544	204088800083_R05C01	NA	Serum	Meningioma	Meningioma, Atypical	Primary	II	Arabic	Female	<45	Alive	1439	47.97	NI	NI	NI	5	212	64236	0.891	Training	Henry Ford
HBTC-01-b92c	203490640084_R02C01	NA	Serum	Glioma	Glioblastoma	Primary	IV	White	Male	45-59	Dead	1119	36.76	Yes	94	3.1	4.3	143	43329	0.105	Training	Henry Ford
HBTC-01-b972	202831040003_R02C01	NA	Serum	Glioma	Glioblastoma	Primary	IV	White	Male	45-59	Dead	646	21.22	Yes	182	6	4	96.8	29330.4	0.233	Independent Validation	Henry Ford
HBTC-01-bc73	202852840012_R03C01	NA	Serum	Pituitary tumor	Pituitary Adenoma	Primary	NA	NI	Male	45-59	NI	NI	NI	NI	NI	NI	3	22	6666	0.221	Model Selection	Henry Ford
HBTC-01-bcde	203490640056_R02C01	NA	Serum	Glioma	Glioblastoma	Primary	IV	White	Male	<45	Dead	1143	37.55	Yes	171	5.6	1.5	10	3030	0.34	Model Selection	Henry Ford
HBTC-01-bdf4	202845060005_R04C01	NA	Serum	Pituitary tumor	Pituitary Adenoma	Primary	NA	NI	Male	<45	NI	NI	NI	NI	NI	NI	6.8	11.3	3423.9	0.157	Training	Henry Ford
HBTC-01-c0d9	204088800083_R06C01	NA	Serum	Meningioma	Meningioma, NOS	Primary	I	Other	Female	45-59	Alive	1413	47.1	NI	NI	NI	5	74	22422	0.804	Model Selection	Henry Ford
HBTC-01-c277	202226320080_R03C01	NA	Serum	Glioma	Astrocytoma, Anaplastic	Primary	III	White	Female	<45	Alive	1775	58.32	No	1775	58.3	6.8	46.8	14180.4	0.003	Model Selection	Henry Ford
HBTC-01-cb55	204367410088_R03C01	NA	Serum	Meningioma	Meningioma, NOS	Primary	I	White	Female	45-59	Alive	805	26.83	NI	NI	NI	3.2	6.8	2050	0.807	Training	Henry Ford
HBTC-01-cc0b	202226320014_R08C01	NA	Serum	Glioma	Oligodendroglioma	Primary	II	African American	Female	<45	Alive	1809	59.43	Yes	859	28.2	8	23.5	7120.5	0.028	Training	Henry Ford
HBTC-01-ce6a	202226320060_R04C01	NA	Serum	Glioma	Astrocytoma	Primary	NI	White	Female	60-75	Dead	1677	55.1	No	1156	38	6	17.3	5241.9	0.044	Independent Validation	Henry Ford
HBTC-01-d5e9	202226320014_R06C01	NA	Serum	Glioma	Astrocytoma	Primary	NI	White	Female	<45	Dead	1227	40.31	Yes	216	7.1	3	41.4	12544.2	0.058	Model Selection	Henry Ford
HBTC-01-d6b0	204240020046_R06C01	NA	Serum	Meningioma	Meningioma, Atypical	Primary	II	White	Male	60-75	Alive	942	42	NI	NI	NI	5	17.3	5241.9	0.824	Model Selection	Henry Ford
HBTC-01-d6e8	202226320060_R01C01	NA	Serum	Glioma	Astrocytoma	Primary	NI	White	Male	<45	Alive	2329	76.52	Yes	555	18.2	4	135	40905	0.01	Training	Henry Ford
HBTC-01-d7de	202878330104_R06C01	NA	Serum	Pituitary tumor	Pituitary Adenoma	Primary	NA	White	Male	45-59	NI	NI	NI	NI	NI	NI	2.9	3.7	1121.1	0.153	Training	Henry Ford
HBTC-01-d91a	204088800023_R05C01	NA	Serum	Meningioma	Meningioma, Atypical	Primary	II	White	Male	60-75	Alive	1446	48.2	NI	NI	NI	2.3	10.4	3142	0.902	Training	Henry Ford
HBTC-01-db9c	202845060005_R03C01	NA	Serum	Pituitary tumor	Pituitary Adenoma	Primary	NA	African American	Female	45-59	NI	NI	NI	NI	NI	NI	6.3	27.8	8423.4	0.078	Independent Validation	Henry Ford
HBTC-01-de05	203490640065_R05C01	NA	Serum	Glioma	Glioblastoma	Primary	IV	White	Female	45-59	Dead	2116	69.52	Yes	1178	38.7	3.7	16.5	4999.5	0.078	Training	Henry Ford
HBTC-01-de25	202852840018_R08C01	NA	Serum	Pituitary tumor	Pituitary Adenoma	Primary	NA	White	Male	45-59	NI	NI	NI	NI	NI	NI	1.7	11.4	3454.2	0.325	Model Selection	Henry Ford
HBTC-01-de6a	204088800083_R07C01	NA	Serum	Meningioma	Meningioma, Atypical	Primary	II	African American	Male	60-75	Dead	1675	55.83	NI	NI	NI	5	15	4545	0.923	Independent Validation	Henry Ford
HBTC-01-df35	203490640075_R06C01	NA	Serum	Glioma	Glioblastoma	Primary	IV	White	Male	60-75	Dead	394	12.94	Yes	262	8.6	4.2	2.5	757.5	0.017	Training	Henry Ford
HBTC-01-e09a	204240020046_R01C01	NA	Serum	Meningioma	Meningioma, NOS	Primary	I	White	Female	<45	Alive	1678	55.93	Yes	323	10.76666667	5	9.4	2839.1	0.729	Model Selection	Henry Ford
HBTC-01-e8b0	204088190111_R05C01	NA	Serum	Other CNS tumors	CNS Lymphoma	Primary	NI	African American	Male	45-59	Alive	1138	37.93	Yes	NA	NA	2.1	16.9	5107.7	0.16	Training	Henry Ford
HBTC-01-ec15	204367410060_R02C01	NA	Serum	Meningioma	Meningioma, NOS	Primary	I	White	Female	60-75	Alive	1026	34.2	NI	NI	NI	4.8	18.4	5586.6	0.947	Training	Henry Ford
HBTC-01-edc9	202835220133_R01C01	NA	Serum	Pituitary tumor	Pituitary Adenoma	Primary	NA	NI	Female	60-75	NI	NI	NI	NI	NI	NI	5.2	21.2	6423.6	0.049	Model Selection	Henry Ford
HBTC-01-edfe	202226320060_R06C01	NA	Serum	Glioma	Oligodendroglioma, Anaplastic	Primary	NI	White	Female	60-75	Alive	2206	72.48	No	2206	72.5	4.5	28.7	8696.1	0.001	Training	Henry Ford
HBTC-01-ee74	202831040153_R08C01	NA	Serum	Glioma	Glioblastoma	Primary	IV	Other	Male	60-75	Dead	632	20.76	Yes	274	9	6.5	130.6	39571.8	0.075	Training	Henry Ford
HBTC-01-ef81	202226320080_R05C01	NA	Serum	Glioma	Glioblastoma	Primary	IV	African American	Female	<45	Dead	1018	33.45	Yes	100	3.3	5.6	15.5	4696.5	0.023	Training	Henry Ford
HBTC-01-efab	204240020034_R06C01	NA	Serum	Other CNS tumors	CNS Lymphoma	Primary	NI	White	Female	60-75	Alive	469	15.63	NA	NA	NA	5	29.3	8877.9	0.684	Independent Validation	Henry Ford
HBTC-01-f2f0	202835220130_R01C01	NA	Serum	Pituitary tumor	Pituitary Rhabdoid Tumor	Primary	NA	White	Female	60-75	NI	NI	NI	NI	NI	NI	2.2	169.1	51237.3	0.089	Training	Henry Ford
HBTC-01-f2fa	204088190111_R03C01	NA	Serum	Meningioma	Meningioma, Fibrous	Primary	I	White	Female	60-75	Alive	1162	38.73	NI	NI	NI	4	20.8	6287.3	0.797	Independent Validation	Henry Ford
HBTC-01-fa18	202226320080_R01C01	NA	Serum	Glioma	Astrocytoma	Primary	NI	White	Male	45-59	Alive	1923	63.18	Yes	320	10.5	4.4	7.8	2363.4	0.011	Training	Henry Ford
HBTC-01-fac1	203490640065_R08C01	NA	Serum	Glioma	Glioblastoma	Primary	IV	African American	Male	45-59	Dead	436	14.32	Yes	63	2.1	3.3	5.8	1757.4	0.129	Training	Henry Ford
HBTC-01-fbcd	204094670004_R05C01	NA	Serum	Meningioma	Meningioma, Meningothelial	Primary	I	White	Female	60-75	Alive	426	14.2	Yes	30	1	4.2	2.9	883.8	0.921	Training	Henry Ford
HBTC-02-0455	204240020046_R08C01	NA	Serum	Meningioma	Meningioma, Atypical	Recurrence	II	African American	Male	60-75	Dead	585	19.5	Yes	812	27.06666667	4.5	4.9	1474.6	0.845	Independent Validation	Henry Ford
HBTC-02-10dd	203490640056_R08C01	HBTC-01-10dd	Serum	Glioma	Glioblastoma	Recurrence	IV	NI	NI	NI	NI	NI	NI	NI	NI	NI	3.7	60.6	18361.8	0.317	Independent Validation	Henry Ford
HBTC-02-1882	204240020046_R02C01	NA	Serum	Meningioma	Meningioma, Atypical	Recurrence	II	Arabic	Female	45-59	Alive	6200	206.67	Yes	4928	164.2666667	5	9.9	3005.8	0.965	Training	Henry Ford
HBTC-02-1ccd	203490640102_R06C01	NA	Serum	Glioma	Glioblastoma	Recurrence	IV	NI	NI	NI	NI	NI	NI	NI	NI	NI	2.7	485.2	147015.6	0.145	Independent Validation	Henry Ford
HBTC-02-1ddc	202831040003_R04C01	NA	Serum	Glioma	Glioblastoma	Recurrence	IV	NI	NI	NI	NI	NI	NI	NI	NI	NI	6	1.7	515.1	0.148	Independent Validation	Henry Ford
HBTC-02-2df6	203490640102_R07C01	NA	Serum	Glioma	Glioblastoma	Recurrence	IV	NI	NI	NI	NI	NI	NI	NI	NI	NI	6	25.5	7726.5	0.3	Independent Validation	Henry Ford
HBTC-02-3497	204088800023_R01C01	NA	Serum	Meningioma	Meningioma, Psammomatous	Primary	I	African American	Female	45-59	Alive	407	13.57	NI	NI	NI	5	4.2	1260.5	0.945	Training	Henry Ford
HBTC-02-34fa	203490640089_R06C01	HBTC-01-34fa	Serum	Glioma	Glioblastoma	Recurrence	IV	NI	NI	NI	NI	NI	NI	NI	NI	NI	5	6.4	1939.2	0.065	Independent Validation	Henry Ford
HBTC-02-3c7b	203490640061_R05C01	HBTC-01-3c7b	Serum	Glioma	Glioblastoma	Recurrence	IV	NI	NI	NI	NI	NI	NI	NI	NI	NI	3.6	137.5	41662.5	0.239	Independent Validation	Henry Ford
HBTC-02-47e9	203490640101_R02C01	HBTC-01-47e9	Serum	Glioma	Glioblastoma	Recurrence	IV	NI	NI	NI	NI	NI	NI	NI	NI	NI	2.8	5.1	1545.3	0.227	Independent Validation	Henry Ford
HBTC-02-489e	203490640065_R06C01	NA	Serum	Glioma	Astrocytoma, Anaplastic	Recurrence	NI	NI	NI	NI	NI	NI	NI	NI	NI	NI	1.7	10.8	3272.4	0.344	Independent Validation	Henry Ford
HBTC-02-4948	202875000054_R02C01	HBTC-01-4948	Serum	Meningioma	Meningioma, Atypical	Recurrence	II	White	Female	<45	Alive	1279	42.63	Yes	62	2.066666667	6	5	1515	0.738	Training	Henry Ford
HBTC-02-4b46	203490640089_R07C01	HBTC-01-4b46	Serum	Glioma	Oligodendroglioma, Anaplastic	Recurrence	NI	NI	NI	NI	NI	NI	NI	NI	NI	NI	2	33.3	10089.9	0.429	Independent Validation	Henry Ford
HBTC-02-6504	202835130055_R06C01	HBTC-01-6504	Serum	Glioma	Glioblastoma	Recurrence	IV	NI	NI	NI	NI	NI	NI	NI	NI	NI	6	9.8	2969.4	0.094	Independent Validation	Henry Ford
HBTC-02-6a0c	202875000054_R05C01	NA	Serum	Glioma	Glioblastoma	Recurrence	IV	NI	NI	NI	NI	NI	NI	NI	NI	NI	5.5	4.1	1242.3	0.199	Independent Validation	Henry Ford
HBTC-02-6b1e	203490640065_R07C01	HBTC-01-6b1e	Serum	Glioma	Glioblastoma	Recurrence	IV	NI	NI	NI	NI	NI	NI	NI	NI	NI	4	67.5	20452.5	0.12	Independent Validation	Henry Ford
HBTC-02-743b	204088800023_R07C01	NA	Serum	Meningioma	Meningioma, NOS	Recurrence	I	White	Female	45-59	Dead	766	25.53	Yes	3146	104.8666667	5	7.8	2375.5	0.901	Training	Henry Ford
HBTC-02-76f1	203490640100_R04C01	NA	Serum	Glioma	Glioblastoma	Recurrence	IV	NI	NI	NI	NI	NI	NI	NI	NI	NI	3.3	18.6	5635.8	0.5	Independent Validation	Henry Ford
HBTC-02-7cac	203490640084_R08C01	HBTC-01-7cac	Serum	Glioma	Glioblastoma	Recurrence	IV	NI	NI	NI	NI	NI	NI	NI	NI	NI	5.5	7.9	2393.7	0.194	Independent Validation	Henry Ford
HBTC-02-8902	203490640089_R01C01	HBTC-01-8902	Serum	Glioma	Glioblastoma	Recurrence	IV	NI	NI	NI	NI	NI	NI	NI	NI	NI	5.8	17.5	5302.5	0.472	Independent Validation	Henry Ford
HBTC-02-8fcd	203490640084_R01C01	HBTC-01-8fcd	Serum	Glioma	Glioblastoma	Recurrence	IV	NI	NI	NI	NI	NI	NI	NI	NI	NI	2.2	8.3	2514.9	0.593	Independent Validation	Henry Ford
HBTC-02-9a7a	203490640063_R07C01	HBTC-01-9a7a	Serum	Glioma	Glioblastoma	Recurrence	IV	NI	NI	NI	NI	NI	NI	NI	NI	NI	3	1.2	363.6	0.168	Independent Validation	Henry Ford
HBTC-02-a04e	203490640063_R06C01	NA	Serum	Glioma	Glioblastoma	Recurrence	IV	NI	NI	NI	NI	NI	NI	NI	NI	NI	4.4	4.4	1333.2	0.166	Independent Validation	Henry Ford
HBTC-02-a4a4	204094670004_R03C01	HBTC-01-a4a4	Serum	Meningioma	Meningioma, Atypical	Recurrence	II	White	Male	60-75	Alive	1152	38.4	NI	NI	NI	4.2	4.7	1435.6	0.829	Training	Henry Ford
HBTC-02-ae80	203490640075_R01C01	HBTC-01-ae80	Serum	Glioma	Glioblastoma	Recurrence	IV	NI	NI	NI	NI	NI	NI	NI	NI	NI	4.5	2.8	848.4	0.558	Independent Validation	Henry Ford
HBTC-02-b7b0	203490640061_R02C01	NA	Serum	Glioma	Glioblastoma	Recurrence	IV	NI	NI	NI	NI	NI	NI	NI	NI	NI	6	6.6	1999.8	0.177	Independent Validation	Henry Ford
HBTC-02-b972	203490640061_R04C01	HBTC-01-b972	Serum	Glioma	Glioblastoma	Recurrence	IV	NI	NI	NI	NI	NI	NI	NI	NI	NI	4.5	19.4	5878.2	0.16	Independent Validation	Henry Ford
HBTC-02-d1b6	202875000054_R08C01	NA	Serum	Meningioma	Meningioma, Anaplastic	Recurrence	III	White	Female	<45	Alive	17032	567.73	Yes	3620	120.6666667	3.5	6.4	1939.2	0.651	Training	Henry Ford
HBTC-02-dced	203490640100_R05C01	NA	Serum	Glioma	Glioblastoma	Recurrence	IV	NI	NI	NI	NI	NI	NI	NI	NI	NI	6	0.9	272.7	0.26	Independent Validation	Henry Ford
HBTC-02-de1b	204094670004_R07C01	NA	Serum	Meningioma	Meningioma, Anaplastic	Recurrence	III	White	Female	60-75	Alive	1587	52.9	Yes	1164	38.8	4.5	5.9	1797.8	0.545	Model Selection	Henry Ford
HBTC-02-df35	202831040153_R02C01	HBTC-01-df35	Serum	Glioma	Glioblastoma	Recurrence	IV	NI	NI	NI	NI	NI	NI	NI	NI	NI	4.3	2.6	787.8	0.607	Independent Validation	Henry Ford
HBTC-02-e6ba	202875000085_R06C01	NA	Serum	Glioma	Oligodendroglioma	Recurrence	II	NI	NI	NI	NI	NI	NI	NI	NI	NI	2.1	48.4	14665.2	0.274	Independent Validation	Henry Ford
HBTC-02-e8b0	204088190111_R08C01	HBTC-01-e8b0	Serum	Other CNS tumors	Secondary Lymphoma	Recurrence	NI	African American	Male	45-59	Alive	1138	37.93	NA	NA	NA	5	3.5	1048.4	0.208	Training	Henry Ford
HBTC-02-ee74	203490640102_R03C01	HBTC-01-ee74	Serum	Glioma	Glioblastoma	Recurrence	IV	NI	NI	NI	NI	NI	NI	NI	NI	NI	6	2.7	818.1	0.412	Independent Validation	Henry Ford
HBTC-02-ee77	203490640056_R04C01	NA	Serum	Glioma	Glioblastoma	Recurrence	IV	NI	NI	NI	NI	NI	NI	NI	NI	NI	6	55	16665	0.071	Independent Validation	Henry Ford
HBTC-02-f77d	203490640100_R02C01	NA	Serum	Glioma	Glioblastoma	Recurrence	IV	NI	NI	NI	NI	NI	NI	NI	NI	NI	3.3	130	39390	0.465	Independent Validation	Henry Ford
HBTC-02-fac1	203490640061_R06C01	HBTC-01-fac1	Serum	Glioma	Glioblastoma	Recurrence	IV	NI	NI	NI	NI	NI	NI	NI	NI	NI	1.7	13.5	4090.5	0.187	Independent Validation	Henry Ford
HBTC-02-fbcd	204094670004_R06C01	NA	Serum	Meningioma	Meningioma, Meningothelial	Primary	I	White	Female	60-75	Alive	426	14.2	NI	NI	NI	5	20.2	6120.6	0.879	Training	Henry Ford
HBTC-02-fe0a	204367410088_R06C01	NA	Serum	Meningioma	Meningioma, NOS	Recurrence	I	White	Female	60-75	Alive	756	25.2	NI	NI	NI	5	5.7	1718	0.731	Independent Validation	Henry Ford
HBTC-03-087b	203490640075_R02C01	HBTC-01-087b	Serum	Glioma	Glioblastoma	Recurrence	IV	NI	NI	NI	NI	NI	NI	NI	NI	NI	3.5	33.8	10241.4	0.326	Independent Validation	Henry Ford
HBTC-03-1ccd	202835130055_R01C01	NA	Serum	Glioma	Glioblastoma	Recurrence	IV	NI	NI	NI	NI	NI	NI	NI	NI	NI	6.3	0.4	121.2	0.197	Independent Validation	Henry Ford
HBTC-03-1ddc	202831040003_R03C01	NA	Serum	Glioma	Glioblastoma	Recurrence	IV	NI	NI	NI	NI	NI	NI	NI	NI	NI	4.2	2.6	787.8	0.351	Independent Validation	Henry Ford
HBTC-03-2df6	203490640102_R04C01	NA	Serum	Glioma	Glioblastoma	Recurrence	IV	NI	NI	NI	NI	NI	NI	NI	NI	NI	3.8	3.7	1121.1	0.105	Independent Validation	Henry Ford
HBTC-03-31d3	204094670004_R04C01	NA	Serum	Meningioma	Meningioma, Anaplastic	Recurrence	III	Hispanic	Female	>75	Alive	1527	50.9	NI	NI	NI	5	140	42420	0.941	Training	Henry Ford
HBTC-03-34fa	203490640089_R04C01	HBTC-01-34fa	Serum	Glioma	Gliosarcoma	Recurrence	IV	NI	NI	NI	NI	NI	NI	NI	NI	NI	2.4	1.7	515.1	0.059	Independent Validation	Henry Ford
HBTC-03-489e	203490640100_R08C01	NA	Serum	Glioma	Astrocytoma, Anaplastic	Recurrence	NI	NI	NI	NI	NI	NI	NI	NI	NI	NI	6	1.8	545.4	0.13	Independent Validation	Henry Ford
HBTC-03-4d9a	203490640063_R01C01	HBTC-01-4d9a	Serum	Glioma	Glioblastoma	Recurrence	IV	NI	NI	NI	NI	NI	NI	NI	NI	NI	5	1.1	333.3	0.349	Independent Validation	Henry Ford
HBTC-03-50f3	203490640084_R03C01	HBTC-01-50f3	Serum	Glioma	Glioblastoma	Recurrence	IV	NI	NI	NI	NI	NI	NI	NI	NI	NI	4.3	1.2	363.6	0.165	Independent Validation	Henry Ford
HBTC-03-6658	202835130055_R02C01	HBTC-01-6658	Serum	Glioma	Glioblastoma	Recurrence	IV	NI	NI	NI	NI	NI	NI	NI	NI	NI	5.4	7.6	2302.8	0.228	Independent Validation	Henry Ford
HBTC-03-6a0c	203490640101_R08C01	NA	Serum	Glioma	Glioblastoma	Recurrence	IV	NI	NI	NI	NI	NI	NI	NI	NI	NI	2	3.9	1181.7	0.17	Independent Validation	Henry Ford
HBTC-03-753f	203490640100_R06C01	NA	Serum	Glioma	Glioblastoma	Recurrence	IV	NI	NI	NI	NI	NI	NI	NI	NI	NI	3	2.2	666.6	0.287	Independent Validation	Henry Ford
HBTC-03-76f1	203490640063_R02C01	NA	Serum	Glioma	Glioblastoma	Recurrence	IV	NI	NI	NI	NI	NI	NI	NI	NI	NI	6.2	29	8787	0.622	Independent Validation	Henry Ford
HBTC-03-8902	202831040003_R05C01	HBTC-01-8902	Serum	Glioma	Glioblastoma	Recurrence	IV	NI	NI	NI	NI	NI	NI	NI	NI	NI	5.8	21.7	6575.1	0.25	Independent Validation	Henry Ford
HBTC-03-97e0	203490640102_R01C01	NA	Serum	Meningioma	Meningioma, Anaplastic	Recurrence	III	White	Male	60-75	Dead	3552	118.4	Yes	143	4.766666667	3.5	3.7	1121.1	0.829	Training	Henry Ford
HBTC-03-a04e	203490640061_R03C01	NA	Serum	Glioma	Glioblastoma	Recurrence	IV	NI	NI	NI	NI	NI	NI	NI	NI	NI	2.2	8.1	2454.3	0.413	Independent Validation	Henry Ford
HBTC-03-b30b	202875000127_R05C01	HBTC-01-b30b	Serum	Glioma	Glioblastoma	Recurrence	IV	NI	NI	NI	NI	NI	NI	NI	NI	NI	2.5	14.8	4484.4	0.328	Independent Validation	Henry Ford
HBTC-03-b92c	203490640101_R06C01	HBTC-01-b92c	Serum	Glioma	Glioblastoma	Recurrence	IV	NI	NI	NI	NI	NI	NI	NI	NI	NI	4.2	4	1212	0.043	Independent Validation	Henry Ford
HBTC-03-bcde	202831040153_R04C01	HBTC-01-bcde	Serum	Glioma	Glioblastoma	Recurrence	IV	NI	NI	NI	NI	NI	NI	NI	NI	NI	2.5	3.6	1090.8	0.841	Independent Validation	Henry Ford
HBTC-03-d1b6	202831040153_R05C01	NA	Serum	Meningioma	Meningioma, Anaplastic	Recurrence	III	White	Female	<45	Alive	17032	567.73	NI	NI	NI	5	2.8	848.4	0.513	Independent Validation	Henry Ford
HBTC-03-dced	203490640101_R05C01	NA	Serum	Glioma	Glioblastoma	Recurrence	IV	NI	NI	NI	NI	NI	NI	NI	NI	NI	3.2	7.9	2393.7	0.123	Independent Validation	Henry Ford
HBTC-03-de05	203490640056_R03C01	HBTC-01-de05	Serum	Glioma	Glioblastoma	Recurrence	IV	NI	NI	NI	NI	NI	NI	NI	NI	NI	6	0.6	181.8	0.231	Independent Validation	Henry Ford
HBTC-03-e6ba	203490640100_R03C01	NA	Serum	Glioma	Oligodendroglioma	Recurrence	II	NI	NI	NI	NI	NI	NI	NI	NI	NI	6	1.1	333.3	0.47	Independent Validation	Henry Ford
HBTC-03-ee77	203490640063_R03C01	NA	Serum	Glioma	Glioblastoma	Recurrence	IV	NI	NI	NI	NI	NI	NI	NI	NI	NI	6	1.2	363.6	0.411	Independent Validation	Henry Ford
HBTC-03-f77d	202831040003_R08C01	NA	Serum	Glioma	Glioblastoma	Recurrence	IV	NI	NI	NI	NI	NI	NI	NI	NI	NI	3.3	33.2	10059.6	0.133	Independent Validation	Henry Ford
HBTC-03-f922	203490640075_R03C01	NA	Serum	Glioma	Glioblastoma	Recurrence	IV	NI	NI	NI	NI	NI	NI	NI	NI	NI	2.5	8.1	2454.3	0.069	Independent Validation	Henry Ford
HBTC-04-01fb	202831040003_R07C01	NA	Serum	Meningioma	Meningioma, Anaplastic	Recurrence	III	White	Female	45-59	Alive	10458	348.6	Yes	95	3.166666667	3.2	2.8	848.4	0.814	Training	Henry Ford
HBTC-04-7099	204094670004_R02C01	NA	Serum	Meningioma	Meningioma, Anaplastic	Recurrence	III	White	Male	<45	Dead	6914	230.47	Yes	150	5	4	5.7	1738.5	0.867	Training	Henry Ford
HBTC-04-753f	202831040153_R01C01	NA	Serum	Glioma	Glioblastoma	Recurrence	IV	NI	NI	NI	NI	NI	NI	NI	NI	NI	4.3	2.7	818.1	0.451	Independent Validation	Henry Ford
HBTC-04-9a7a	203490640102_R02C01	HBTC-01-9a7a	Serum	Glioma	Glioblastoma	Recurrence	IV	NI	NI	NI	NI	NI	NI	NI	NI	NI	6	2.3	696.9	0.173	Independent Validation	Henry Ford
HBTC-04-ce0a	202875000085_R02C01	NA	Serum	Meningioma	Meningioma, Atypical	Recurrence	II	White	Female	60-75	Alive	3099	103.3	Yes	60	2	6	1.9	575.7	0.813	Training	Henry Ford
HBTC-04-e3ab	202831040003_R06C01	NA	Serum	Meningioma	Meningioma, Atypical	Recurrence	II	African American	Male	45-59	Dead	2777	92.57	Yes	498	16.6	5.8	2.7	818.1	0.729	Training	Henry Ford
HBTC-04-ee77	202831040153_R07C01	NA	Serum	Glioma	Glioblastoma	Recurrence	IV	NI	NI	NI	NI	NI	NI	NI	NI	NI	6	6	1818	0.133	Independent Validation	Henry Ford
HBTC-05-2631	204088800023_R04C01	NA	Serum	Meningioma	Meningioma, Rhabdoid	Recurrence	III	White	Male	<45	Dead	2539	84.63	Yes	601	20.03333333	2.6	73.1	22142.3	0.905	Training	Henry Ford
HBTC-05-7099	204094670004_R08C01	NA	Serum	Meningioma	Meningioma, Anaplastic	Recurrence	III	White	Male	<45	Dead	6914	230.47	Yes	289	9.633333333	4.8	12.8	3882.2	0.897	Training	Henry Ford
HBTC-05-753f	202875000085_R01C01	NA	Serum	Glioma	Glioblastoma	Recurrence	IV	NI	NI	NI	NI	NI	NI	NI	NI	NI	4.6	3.9	1181.7	0.297	Independent Validation	Henry Ford
HBTC-05-ce0a	203490640089_R05C01	NA	Serum	Meningioma	Meningioma, NOS	Recurrence	I	White	Female	60-75	Alive	3099	103.3	NI	NI	NI	6	1.4	424.2	0.417	Independent Validation	Henry Ford
HBTC-07-27a0	204094670004_R01C01	NA	Serum	Meningioma	Meningioma, NOS	Recurrence	I	White	Female	<45	Alive	9726	324.2	NI	NI	NI	5	13.7	4151.1	0.563	Model Selection	Henry Ford
HBTC-LB-0aaf-S	203490640065_R01C01	HBTC-01-0aaf	Serum	Glioma	Glioma	Follow-Up (Off Treatment)	NI	White	Male	45-59	NI	NI	NI	NI	NI	NI	5.5	0.8	242.4	0.062	Training	Henry Ford
HBTC-LB-8043-S	203490640089_R02C01	HBTC-01-8043	Serum	Glioma	Glioma	Follow-Up (Off Treatment)	NI	White	Male	<45	NI	NI	NI	NI	NI	NI	4.5	1.7	515.1	0.017	Training	Henry Ford
HBTC-LB-b4aa-S	203490640056_R05C01	HBTC-01-b4aa	Serum	Glioma	Glioma	Follow-Up (Off Treatment)	NI	African American	Male	<45	NI	NI	NI	NI	NI	NI	3.2	4.7	1424.1	0.044	Training	Henry Ford
HBTC-LB-c277-S	202835130055_R08C01	HBTC-01-c277	Serum	Glioma	Glioma	Follow-Up (Off Treatment)	NI	White	Female	<45	NI	NI	NI	NI	NI	NI	5.5	3.6	1090.8	0.121	Training	Henry Ford
HBTC-LB-cc0b-S	203490640056_R06C01	HBTC-01-cc0b	Serum	Glioma	Glioma	Follow-Up (Off Treatment)	NI	African American	Female	<45	NI	NI	NI	NI	NI	NI	5.4	2.1	636.3	0.013	Training	Henry Ford
HBTC-LB-d6e8-S	203490640100_R01C01	HBTC-01-d6e8	Serum	Glioma	Glioma	Follow-Up (Off Treatment)	NI	White	Male	<45	NI	NI	NI	NI	NI	NI	5	0.4	121.2	0.279	Model Selection	Henry Ford
HBTC-NT-18d6	203490640100_R07C01	NA	Serum	Non-neoplastic disease	Histiocytosis	NA	NA	White	Female	<45	NI	NI	NI	NI	NI	NI	4.4	8.5	2575.5	0.334	Model Selection	Henry Ford
HBTC-NT-c84b	203490640075_R05C01	NA	Serum	Non-neoplastic disease	Colloid Cyst	NI	NI	White	Female	45-59	NI	NI	NI	NI	NI	NI	4.7	1.5	454.5	0.109	Training	Henry Ford
HBTC-OT-8b58	202835130055_R04C01	HBTC-01-8b58	Serum	Non-neoplastic disease	Necrosis	NI	NA	NI	NI	NI	NI	NI	NI	NI	NI	NI	1.2	9.4	2848.2	0.555	Independent Validation	Henry Ford
HBTC-OT-ace9	203490640056_R07C01	HBTC-01-ace9	Serum	Non-neoplastic disease	Infection	NI	NA	NI	NI	NI	NI	NI	NI	NI	NI	NI	4.5	3.3	999.9	0.203	Independent Validation	Henry Ford
HBTC-OT-b4aa	202875000054_R06C01	HBTC-01-b4aa	Serum	Non-neoplastic disease	Necrosis	NI	NA	NI	NI	NI	NI	NI	NI	NI	NI	NI	5	4.4	1333.2	0.42	Independent Validation	Henry Ford
HBTC-OT-cc0b	203490640084_R04C01	HBTC-01-cc0b	Serum	Non-neoplastic disease	Infection	NI	NA	NI	NI	NI	NI	NI	NI	NI	NI	NI	6	6.4	1939.2	0.045	Independent Validation	Henry Ford
HBTC-OT-fa18	202875000054_R01C01	HBTC-01-fa18	Serum	Non-neoplastic disease	Necrosis	NI	NA	NI	NI	NI	NI	NI	NI	NI	NI	NI	4.4	0.4	121.2	0.458	Independent Validation	Henry Ford

## Sheet: MNG Specific Features
ORIGINAL COHORT: MNG SPECIFIC FEATURES
Sample ID	K-means Cluster	MRI Date (mm/dd/yyyy)	Post-Surgical MRI Report	Pre-Surgical Radiotherapy (Y/N)	Radiation Type	Pre-Surgical Embolization (Y/N)	Tumor Location (Yuzawa et al., 2016)	Tumor Location (Mansouri et al., 2016)	Extent of Resection	Simpson Grade	MIB-1 Labeling Index (%)	Prognostic MeLB (p-MeLB) Score	Recurrence Risk Prediction
HBTC-01-020e	k3	1/4/2019	No Enhancing Disease	No	NA	No	Calvarium	Non-Skull Base	Gross Total Resection	3	15	0.707	High Risk
HBTC-01-048d	k4	10/20/2020	No Enhancing Disease	No	NA	No	Calvarium	Non-Skull Base	Gross Total Resection	3	NI	0.769	High Risk
HBTC-01-154c	k4	11/23/2017	Stable Disease	NI	NI	Yes	Middle Fossa	Skull Base	Sub-total Resection	4	2	0.735	High Risk
HBTC-01-16a1	k2	5/7/2018	No Enhancing Disease	NI	NI	No	Calvarium	Non-Skull Base	Gross Total Resection	1	8	0.633	Low Risk
HBTC-01-1adc	k1	7/20/2020	No Enhancing Disease	NI	NI	No	Posterior Fossa	Skull Base	Gross Total Resection	3	NI	0.526	Low Risk
HBTC-01-1f04	k3	7/27/2019	No Enhancing Disease	NI	NI	No	Calvarium	Non-Skull Base	Gross Total Resection	2	3	0.66	High Risk
HBTC-01-2629	k1	4/12/2019	No Enhancing Disease	NI	NI	No	Anterior Fossa	Skull Base	Gross Total Resection	2	8	0.508	Low Risk
HBTC-01-26d6	k4	NI	NI	NI	NI	No	Middle Fossa	Skull Base	Sub-total Resection	3	NI	0.702	High Risk
HBTC-01-29f2	k4	10/24/2017	No Enhancing Disease	NI	NI	Yes	Calvarium	Non-Skull Base	Gross Total Resection	2	6	0.772	High Risk
HBTC-01-2c0d	k3	8/20/2019	No Enhancing Disease	No	NA	No	Calvarium	Non-Skull Base	Gross Total Resection	3	15	0.657	High Risk
HBTC-01-37c2	k4	6/9/2020	No Enhancing Disease	NI	NI	No	Calvarium	Non-Skull Base	Gross Total Resection	1	5	0.757	High Risk
HBTC-01-3a19	k2	2/25/2019	No Enhancing Disease	Yes	EBRT 59 Gy	No	Calvarium	Non-Skull Base	Gross Total Resection	1	6	0.644	Low Risk
HBTC-01-47e2	k1	7/21/2020	No Enhancing Disease	No	NA	No	Calvarium	Non-Skull Base	Gross Total Resection	3	2	0.446	Low Risk
HBTC-01-4948	k4	9/22/2020	Stable Disease	NI	NI	No	Calvarium	Non-Skull Base	Sub-total Resection	4	6	0.551	Low Risk
HBTC-01-49b0	k1	8/3/2020	No Enhancing Disease	NI	NI	No	Calvarium	Non-Skull Base	Gross Total Resection	2	5	0.399	Low Risk
HBTC-01-5186	k4	43991	Progressive DIsease	NI	NI	No	Calvarium	Non-Skull Base	Sub-total Resection	4	NI	0.821	High Risk
HBTC-01-52e8	k1	12/7/2019	No Enhancing Disease	NI	NI	No	Middle Fossa	Skull Base	Gross Total Resection	3	4	0.559	Low Risk
HBTC-01-5a4f	k1	6/27/2020	No Enhancing Disease	NI	NI	No	Anterior Fossa	Skull Base	Gross Total Resection	2	5	0.569	Low Risk
HBTC-01-5aa6	k2	1/19/2020	No Enhancing Disease	NI	NI	No	Anterior Fossa	Skull Base	Gross Total Resection	2	2	0.548	Low Risk
HBTC-01-5c3e	k4	9/8/2020	Stable Disease	NI	NI	Yes	Calvarium	Non-Skull Base	Gross Total Resection	1	1.5	0.591	Low Risk
HBTC-01-5e1c	k1	7/19/2020	Stable Disease	NI	NI	Yes	Calvarium	Non-Skull Base	Gross Total Resection	2	10	0.659	High Risk
HBTC-01-6137	k4	no post op MRI, post op CT 11/13/17	No Enhancing Disease	NI	NI	Yes	Middle Fossa	Skull Base	NI	3	2	0.733	High Risk
HBTC-01-6743	k2	9/24/2020	Stable Disease	NI	NI	No	Spinal	Non-Skull Base	Sub-total Resection	4	NI	0.657	High Risk
HBTC-01-67b2	k4	5/21/2020	Progressive DIsease	NI	NI	No	Calvarium	Non-Skull Base	Gross Total Resection	3	16	0.707	High Risk
HBTC-01-6a91	k2	6/19/2018	Stable Disease	Yes	EBRT 54 Gy	Yes	Middle Fossa	Skull Base	Sub-total Resection	4	3	0.606	Low Risk
HBTC-01-8504	k1	11/2/2019	Stable Disease	NI	NI	No	Anterior Fossa	Skull Base	Sub-total Resection	3	8	0.488	Low Risk
HBTC-01-8515	k4	11/5/2020	Stable Disease	NI	NI	No	Calvarium	Non-Skull Base	Gross Total Resection	2	20	0.75	High Risk
HBTC-01-85ec	k4	7/10/2018	No Enhancing Disease	NI	NI	Yes	Calvarium	Non-Skull Base	Gross Total Resection	2	NI	0.663	High Risk
HBTC-01-8866	k3	9/2/2018	No Enhancing Disease	NI	NI	No	Other	Non-Skull Base	Gross Total Resection	2	15	0.486	Low Risk
HBTC-01-8e51	k3	7/16/2020	No Enhancing Disease	No	NA	Yes	Calvarium	Non-Skull Base	Gross Total Resection	1	8	0.603	Low Risk
HBTC-01-a4a4	k3	9/17/2020	No Enhancing Disease	Yes	EBRT 60 Gy	No	Calvarium	Non-Skull Base	Sub-total Resection	4	20	0.809	High Risk
HBTC-01-a7ea	k4	3/1/2020	Progressive DIsease	Yes	EBRT 54 Gy	No	Orbital	Skull Base	Sub-total Resection	4	10	0.775	High Risk
HBTC-01-b544	k4	4/4/2017	No Enhancing Disease	NI	NI	No	Calvarium	Non-Skull Base	Gross Total Resection	2	8	0.733	High Risk
HBTC-01-c0d9	k2	6/20/2020	No Enhancing Disease	NI	NI	Yes	Calvarium	Non-Skull Base	Gross Total Resection	1	3	0.55	Low Risk
HBTC-01-cb55	k4	6/1/2020	Stable Disease	NI	NI	No	Calvarium	Non-Skull Base	Gross Total Resection	1	5	0.634	Low Risk
HBTC-01-d6b0	k4	4/8/2020	No Enhancing Disease	NI	NI	No	Calvarium	Non-Skull Base	Gross Total Resection	2	NI	0.671	High Risk
HBTC-01-d91a	k4	7/13/2019	No Enhancing Disease	NI	NI	No	Calvarium	Non-Skull Base	Gross Total Resection	1	10	0.563	Low Risk
HBTC-01-de6a	k2	5/26/2017	No Enhancing Disease	NI	NI	No	Calvarium	Non-Skull Base	Gross Total Resection	1	10	0.489	Low Risk
HBTC-01-e09a	k2	5/27/2020	Stable Disease	Yes	EBRT 54Gy	No	Orbital	Skull Base	Sub-total Resection	4	3	0.661	High Risk
HBTC-01-ec15	k4	7/9/2020	Stable Disease	NI	NI	No	Calvarium	Non-Skull Base	Sub-total Resection	4	3	0.754	High Risk
HBTC-01-f2fa	k4	43188	Stable Disease	NI	NI	No	Middle Fossa	Skull Base	Gross Total Resection	2	0.05	0.705	High Risk
HBTC-01-fbcd	k1	1/25/2020	Stable Disease	NI	NI	NI	NI	NI	NI	NI	NI	0.463	Low Risk
HBTC-02-0455	k1	11/26/2018	Stable Disease	Yes	EBRT 30 Gy	Yes	Calvarium	Non-Skull Base	Sub-total Resection	4	NI	0.862	High Risk
HBTC-02-1882	k4	43637	Stable Disease	Yes	EBRT 59 Gy	No	Calvarium	Non-Skull Base	Sub-total Resection	2	15	0.554	Low Risk
HBTC-02-3497	k2	7/4/2019	Stable Disease	NI	NI	No	Spinal	Non-Skull Base	Gross Total Resection	3	NI	0.465	Low Risk
HBTC-02-4948	k4	43018	Progressive DIsease	Yes	SRS 24 Gy	No	Calvarium	Non-Skull Base	Sub-total Resection	4	6	0.741	High Risk
HBTC-02-743b	k3	5/27/2017	Stable Disease	NI	NI	No	Anterior Fossa	Skull Base	Gross Total Resection	2	3	0.589	Low Risk
HBTC-02-a4a4	k2	NI	NI	Yes	SRS 16 Gy (prior EBRT - see above)	No	Calvarium	Non-Skull Base	Gross Total Resection	2	10	0.522	Low Risk
HBTC-02-d1b6	k3	10/9/2020	Stable Disease	Yes	EBRT, SRS	No	Calvarium	Non-Skull Base	Gross Total Resection	1	9.3	0.744	High Risk
HBTC-02-de1b	k2	9/10/2020	No Enhancing Disease	Yes	EBRT, 60 Gy	No	Calvarium	Non-Skull Base	Sub-total Resection	NI	NI	0.573	Low Risk
HBTC-02-fbcd	k2	NI	NI	NI	NI	Yes	Posterior Fossa	Skull Base	Sub-total Resection	4	NI	0.689	High Risk
HBTC-02-fe0a	k3	7/11/2019	No Enhancing Disease	NI	NI	No	Spinal	Non-Skull Base	Gross Total Resection	2	7	0.729	High Risk
HBTC-03-31d3	k1	8/25/2019	No Enhancing Disease	Yes	SRS 25 Gy (EBRT 55 Gy 5/2018 - 6/2018)	Yes	Calvarium	Non-Skull Base	Sub-total Resection	4	70	0.527	Low Risk
HBTC-03-97e0	k3	9/6/2018	Progressive DIsease	Yes	SRS 14 Gy	No	Calvarium	Non-Skull Base	Sub-total Resection	4	50	0.697	High Risk
HBTC-03-d1b6	k1	43497	Stable Disease	Yes	EBRT, SRS	No	Calvarium	Non-Skull Base	Gross Total Resection	2	20	0.738	High Risk
HBTC-04-01fb	k3	1/7/2020	Progressive DIsease	Yes	EBRT 60 Gy	No	Calvarium	Non-Skull Base	Sub-total Resection	3	50	0.639	Low Risk
HBTC-04-7099	k2	11/4/2020	Progressive DIsease	Yes	SRS 14 Gy 2001, EBRT 59 Gy 2010, FSRT 24 Gy 12/22/2017.	No	Calvarium	Non-Skull Base	Gross Total Resection	1	30	0.443	Low Risk
HBTC-04-ce0a	k3	43444	Progressive DIsease	Yes	EBRT 2014	No	Calvarium	Non-Skull Base	Gross Total Resection	3	15	0.527	Low Risk
HBTC-04-e3ab	k3	12/31/2015	Progressive DIsease	Yes	SRS 15 Gy	No	Calvarium	Non-Skull Base	Gross Total Resection	1	10.5	0.773	High Risk
HBTC-05-2631	k3	42439	Progressive DIsease	Yes	SRS 30 Gy	No	Middle Fossa	Skull Base	Sub-total Resection	5	16	0.742	High Risk
HBTC-05-7099	k2	43817	Progressive DIsease	Yes	SRS 14 Gy 2001, EBRT 59 Gy 2010, FSRT 24 Gy 12/22/2017.	No	Calvarium	Non-Skull Base	Sub-total Resection	4	25	0.459	Low Risk
HBTC-05-ce0a	k3	NI	NI	NI	NI	No	Calvarium	Non-Skull Base	Gross Total Resection	3	20	0.601	Low Risk
HBTC-07-27a0	k1	2/26/2020	No Enhancing Disease	Yes	significant SRS prior to surgery 1997-2003	No	Calvarium	Non-Skull Base	Gross Total Resection	3	15	0.515	Low Risk

## Sheet: Additional Samples
ADDITIONAL COHORT: MENINGIOMA AND NON-TUMOR COLLECTIONS
Sample ID	Sentrix ID	Sample Source	Concentration of cfDNA (ng/µL)	Sample Type	Histotype	Time of Sample Collection	WHO Grade	Sex	Age at Diagnosis (yrs)	Tumor Location	Date of Collection (mm/dd/yyyy)	Date of Recurrence (mm/dd/yyyy)	Date of Last Follow Up (mm/dd/yyyy)	Pre-Surgical Radiotherapy (Y/N)	Progression Status (Y/N)	Diagnostic MeLB (d-MeLB) Cohort	Diagnostic MeLB (d-MeLB) Score	Diagnostic Prediction	Prognostic MeLB (p-MeLB) Score	Recurrence Risk Prediction	Sample Cohort
HBTC-ADD-01	205648300079_R04C01	Serum	1.72	Meningioma	Meningioma, Atypical	Initial	2	Male	45-59	Posterior Frontal	2017-05-12	2021-01-04	2021-02-16	No	Yes	Independent Validation	0.09	Non-Meningioma	0.707	High Risk	Henry Ford (Additional)
HBTC-ADD-02	205648300108_R01C01	Serum	0.64	Meningioma	Meningioma, NOS	Initial	1	Male	60-75	L Petroclival	2018-12-03	2021-07-30	2021-07-30	No	Yes	Independent Validation	0.493	Meningioma	0.709	High Risk	Henry Ford (Additional)
HBTC-ADD-03	205648300108_R06C01	Plasma	1.24	Meningioma	Meningioma, NOS	Recurrent	1	Female	45-59	L Frontal	2021-02-17		2021-06-03	No	NI	Independent Validation	0.332	Non-Meningioma	0.574	Low Risk	Henry Ford (Additional)
HBTC-ADD-04	205648300108_R05C01	Serum	0.76	Meningioma	Meningioma, NOS	Recurrent	1	Female	45-59	L Frontal	2021-02-17		2021-07-15	No	NI	Independent Validation	0.512	Meningioma	0.649	Low Risk	Henry Ford (Additional)
HBTC-ADD-05	205648300063_R02C01	Plasma	0.802	Meningioma	Meningioma, NOS	Recurrent	1	Female	45-59	L Frontal	2021-06-03		2021-06-03	No	NI	Independent Validation	0.678	Meningioma	0.604	Low Risk	Henry Ford (Additional)
HBTC-ADD-06	205648300063_R01C01	Serum	0.642	Meningioma	Meningioma, NOS	Recurrent	1	Female	45-59	L Frontal	2021-06-03		2021-06-03	No	NI	Independent Validation	0.549	Meningioma	0.633	Low Risk	Henry Ford (Additional)
HBTC-ADD-07	205648300079_R07C01	Plasma	1.95	Meningioma	Meningioma, Atypical	Recurrent	2	Male	45-59	R Parietal	2021-01-04		2021-02-16	No	NI	Independent Validation	0.59	Meningioma	0.635	Low Risk	Henry Ford (Additional)
HBTC-ADD-08	205648300079_R06C01	Serum	1.11	Meningioma	Meningioma, Atypical	Recurrent	2	Male	45-59	R Parietal	2021-01-04		2021-02-16	No	NI	Independent Validation	0.54	Meningioma	0.541	Low Risk	Henry Ford (Additional)
HBTC-ADD-09	205648300108_R04C01	Plasma	0.814	Meningioma	Meningioma, NOS	Recurrent	1	Male	60-75	Skull Base	2021-07-30		2021-07-30	No	NI	Independent Validation	0.343	Non-Meningioma	0.529	Low Risk	Henry Ford (Additional)
HBTC-ADD-10	205648300108_R03C01	Serum	11.4	Meningioma	Meningioma, NOS	Recurrent	1	Male	60-75	Skull Base	2021-07-30		2021-07-30	No	NI	Independent Validation	0.154	Non-Meningioma	0.656	High Risk	Henry Ford (Additional)
HBTC-ADD-11	205648300079_R02C01	Plasma	5.91	Meningioma	Meningioma, NOS	Recurrent	1	Female	60-75	L Frontal	2020-09-04		2020-09-06	No	NI	Independent Validation	0.557	Meningioma	0.47	Low Risk	Henry Ford (Additional)
HBTC-ADD-12	205648300079_R01C01	Serum	3.96	Meningioma	Meningioma, NOS	Recurrent	1	Female	60-75	L Frontal	2020-09-04		2020-09-06	No	NI	Independent Validation	0.792	Meningioma	0.589	Low Risk	Henry Ford (Additional)
HBTC-ADD-13	206677660030_R01C01	Serum	0.726	Meningioma	Meningioma, NOS	Initial	1	Female	<45	Calvarium	2011-07-14		2021-08-14	Yes	NI	Independent Validation	0.771	Meningioma	0.603	Low Risk	Henry Ford (Additional)
HBTC-ADD-14	206677660037_R01C01	Serum	0.481	Meningioma	Meningioma, Atypical	Recurrent	2	Male	>75	Calvarium	2013-02-07		2013-02-08	No	NI	Independent Validation	0.829	Meningioma	0.718	High Risk	Henry Ford (Additional)
HBTC-ADD-15	206677660084_R01C01	Serum	12.2	Meningioma	Meningioma, NOS	Initial	1	Male	60-75	Calvarium	2017-02-24		2017-02-26	No	NI	Independent Validation	0.288	Non-Meningioma	0.784	High Risk	Henry Ford (Additional)
HBTC-ADD-16	206677660084_R03C01	Serum	0.696	Meningioma	Meningioma, NOS	Initial	1	Female	60-75	Calvarium	2017-05-01		2017-05-03	No	NI	Independent Validation	0.652	Meningioma	0.773	High Risk	Henry Ford (Additional)
HBTC-ADD-17	206677660084_R07C01	Serum	12	Meningioma	Meningioma, Transitional	Initial	1	Male	45-59	Calvarium	2018-01-09		2018-01-21	No	NI	Independent Validation	0.236	Non-Meningioma	0.754	High Risk	Henry Ford (Additional)
HBTC-ADD-18	206677660117_R02C01	Serum	0.89	Meningioma	Meningioma, Atypical	Initial	2	Male	45-59	Calvarium	2017-05-12	2021-01-04	2021-01-05	No	Yes	Independent Validation	0.614	Meningioma	0.766	High Risk	Henry Ford (Additional)
HBTC-ADD-19	206677660030_R03C01	Serum	0.536	Meningioma	Meningioma, Psammomatous	Initial	1	Female	45-59	Spinal	2019-07-08	2019-08-28	2019-08-28	No	Yes	Independent Validation	0.265	Non-Meningioma	0.617	Low Risk	Henry Ford (Additional)
HBTC-ADD-20	206677660030_R04C01	Plasma	2.98	Meningioma	Meningioma, Psammomatous	Initial	1	Female	45-59	Spinal	2019-07-08	2019-08-28	2019-08-28	No	Yes	Independent Validation	0.295	Non-Meningioma	0.75	High Risk	Henry Ford (Additional)
HBTC-ADD-21	206677660030_R06C01	Serum	1.39	Meningioma	Meningioma, NOS	Recurrent	1	Male	<45	Calvarium	2015-12-24		2019-07-31	No	No	Independent Validation	0.38	Non-Meningioma	0.578	Low Risk	Henry Ford (Additional)
HBTC-ADD-22	206677660030_R07C01	Plasma	1.76	Meningioma	Meningioma, NOS	Recurrent	1	Male	<45	Calvarium	2015-12-24		2019-07-31	No	No	Independent Validation	0.482	Meningioma	0.568	Low Risk	Henry Ford (Additional)
HBTC-ADD-23	206677660037_R03C01	Serum	3.54	Meningioma	Meningioma, Atypical	Initial	2	Male	60-75	Calvarium	2011-03-17	2019-07-08	2021-11-29	Yes	Yes	Independent Validation	0.74	Meningioma	0.621	Low Risk	Henry Ford (Additional)
HBTC-ADD-24	206677660037_R04C01	Plasma	3.77	Meningioma	Meningioma, Atypical	Initial	2	Male	60-75	Calvarium	2011-03-17	2019-07-08	2021-11-29	Yes	Yes	Independent Validation	0.675	Meningioma	0.526	Low Risk	Henry Ford (Additional)
HBTC-ADD-25	206677660037_R07C01	Plasma	3.09	Meningioma	Meningioma, Atypical	Recurrent	2	Female	<45	Calvarium	2020-02-24	2020-06-01	2021-01-19	Yes	Yes	Independent Validation	0.615	Meningioma	0.781	High Risk	Henry Ford (Additional)
HBTC-ADD-26	206677660037_R06C01	Serum	4.58	Meningioma	Meningioma, Atypical	Recurrent	2	Female	<45	Calvarium	2020-02-24	2020-06-01	2021-01-19	Yes	Yes	Independent Validation	0.606	Meningioma	0.736	High Risk	Henry Ford (Additional)
HBTC-ADD-27	206677660117_R05C01	Serum	0.316	Meningioma	Meningioma, Atypical	Recurrent	2	Male	45-59	Calvarium	2020-03-04	2021-06-10	2021-06-21	Yes	Yes	Independent Validation	0.878	Meningioma	0.678	High Risk	Henry Ford (Additional)
HBTC-ADD-28	206677660117_R06C01	Plasma	0.449	Meningioma	Meningioma, Atypical	Recurrent	2	Male	45-59	Calvarium	2020-03-04	2021-06-10	2021-06-21	Yes	Yes	Independent Validation	0.72	Meningioma	0.46	Low Risk	Henry Ford (Additional)
HBTC-ADD-29	206677660084_R05C01	Serum	0.781	Meningioma	Meningioma, NOS	Initial	1	Female	45-59	Bi Frontal	1/5/2018		1/7/2018	No	No	Independent Validation	0.749	Meningioma	0.577	Low Risk	Henry Ford (Additional)
HBTC-ADDNT-01	207024390146_R03C01	Serum	12.500	Non-neoplastic disease	Epilepsy	N/A	N/A	Male	45-59	N/A	10/15/2019	N/A	N/A	N/A	N/A	Training	0.018	Non-Meningioma	N/A	N/A	Henry Ford (Additional)
HBTC-ADDNT-02	206699890008_R02C01	Serum	1.25	Non-neoplastic disease	Necrosis	N/A	N/A	Male	60-75	N/A	09/22/2011	N/A	N/A	N/A	N/A	Independent Validation	0.366	Non-Meningioma	N/A	N/A	Henry Ford (Additional)
HBTC-ADDNT-03	207019380141_R06C01	Serum	0.595	Non-neoplastic disease	Inflammatory Process	N/A	N/A	Female	<45	N/A	03/20/2019	N/A	N/A	N/A	N/A	Training	0.152	Non-Meningioma	N/A	N/A	Henry Ford (Additional)
HBTC-ADDNT-04	207019380141_R08C01	Serum	2.23	Non-neoplastic disease	Atypical histiocytic infiltrate	N/A	N/A	Female	45-59	N/A	4/10/2019	N/A	N/A	N/A	N/A	Training	0.05	Non-Meningioma	N/A	N/A	Henry Ford (Additional)
HBTC-ADDNT-05	207024390146_R08C01	Serum	1.28	Non-neoplastic disease	Epilepsy	N/A	N/A	Male	45-59	N/A	2020-01-14	N/A	N/A	N/A	N/A	Training	0.08	Non-Meningioma	N/A	N/A	Henry Ford (Additional)
HBTC-ADDNT-06	207024390153_R03C01	Serum	0.504	Non-neoplastic disease	Non-tumor	N/A	N/A	Male	<45	N/A	2020-01-30	N/A	N/A	N/A	N/A	Training	0.18	Non-Meningioma	N/A	N/A	Henry Ford (Additional)

## Sheet: Molecular Deconvolution
WHOLE COHORT: ESTIMATED IMMUNE CELL PROPORTIONS
Sample ID	B-Cell	CD14 T-Cell	CD19 T-Cell	CD4 T-Cell	CD56 T-Cell	CD8 T-Cell	Eosinophil	Monocyte	Neutrophil	Natural Killer	Regulatory T-Cell
HBTC-00-0544	0.0540098	0	0	0	0	0.00465894	0	0.327926	0.594815	0.0141197	0.0044709
HBTC-00-23cd	0.0798518	0	0	0	0	0.024398	0.113611	0.348983	0.329211	0.0847516	0.0191932
HBTC-00-27ef	0.0778554	0	0	0.00417668	0	0	0	0.313067	0.578872	0.0232031	0.00282502
HBTC-00-8e61	0.0721602	0	0	0.00391812	0	0.00691184	0	0.307595	0.58456	0.0248551	0
HBTC-00-9305	0.0564324	0	0	0.00241664	0	0.0136738	0	0.32235	0.571853	0.0293427	0.00393101
HBTC-00-99d5	0.0597964	0	0	0.00493033	0	0.00073254	0	0.38483	0.519803	0.0212975	0.00861023
HBTC-00-d29b	0.0563526	0	0	0.00432235	0	0.00219809	0	0.335459	0.566907	0.0331966	0.00156446
HBTC-01-01da	0.0548288	0	0	0	0	0	0	0.331441	0.598764	0.00892704	0.00603886
HBTC-01-020e	0.0653193	0	0	0	0	0.0279218	0	0.344497	0.483382	0.0577373	0.0211428
HBTC-01-048d	0.0733189	0	0	0.00155785	0	0.00384888	0	0.307623	0.603874	0.00977756	0
HBTC-01-087b	0.0542501	0	0	0.0117732	0	0	0	0.288484	0.625375	0.0201174	0
HBTC-01-0aaf	0.0775439	0	0	0	0	0.00404929	0	0.304814	0.600719	0.0128741	0
HBTC-01-10dd	0.057353	0	0	0.0053861	0.0012397	0	0	0.302553	0.632852	0.000616695	0
HBTC-01-154c	0.0507177	0	0	0	0	0.00308082	0	0.297957	0.629325	0.0144239	0.00449471
HBTC-01-16a1	0.079557	0	0	0.00564811	0	0.0198301	0	0.266252	0.565721	0.0500225	0.0129695
HBTC-01-1890	0.0558831	0	0	0.00711529	0	0	0	0.323286	0.588578	0.0251375	0
HBTC-01-1a04	0.0699941	0	0	0.00637403	0	0.0105233	0	0.416656	0.427697	0.0533314	0.0154241
HBTC-01-1adc	0.113854	0	0	0	0	0.0186263	0	0.380215	0.275379	0.127919	0.0840061
HBTC-01-1f04	0.0761784	0	0	0	0	0.00464257	0	0.30544	0.531058	0.0548494	0.0278313
HBTC-01-2629	0.110477	0	0	0.0708936	0	0	0	0.325667	0.41396	0.0790024	0
HBTC-01-26d6	0.0733168	0	0	0	0	0.0194507	0	0.298253	0.574355	0.031646	0.00297839
HBTC-01-29f2	0.0967461	0	0	0.00137587	0	0.00266437	0	0.282679	0.605441	0.0110944	0
HBTC-01-2c0d	0.100675	0	0	0	0	0.0422826	0	0.274205	0.452763	0.0552548	0.0748193
HBTC-01-34fa	0.0770063	0	0	0.0102889	0	0	0	0.296931	0.590023	0.025751	0
HBTC-01-37c2	0.0342918	0	0	0.00810558	0	0.00532979	0	0.370837	0.554159	0.0183496	0.00892696
HBTC-01-3a19	0.104912	0	0	0.00964919	0	0	0	0.246933	0.617373	0.0211322	0
HBTC-01-3a7b	0.0849278	0	0	0.00110687	0	0.000353013	0	0.294235	0.602432	0.0169453	0
HBTC-01-3c7b	0.0870864	0	0	0	0	0.0076254	0	0.324259	0.486028	0.0613733	0.0336271
HBTC-01-47e2	0.108847	0	0	0.0311919	0	0.0318964	0	0.317438	0.395332	0.115295	0
HBTC-01-47e9	0.075153	0	0	0	0.0162435	0.00347284	0	0.335292	0.554784	0	0.0150546
HBTC-01-4948	0.0867042	0	0	0	0	0.0117648	0	0.273773	0.586389	0.0337782	0.00759131
HBTC-01-49b0	0.0468532	0	0	0.0233737	0	0.0232063	0	0.437611	0.327223	0.130196	0.0115374
HBTC-01-4b46	0.0619649	0	0	0.000919436	0	0.00289	0	0.292703	0.584956	0.0451397	0.011427
HBTC-01-4d9a	0.071454	0	0	0	0	0.00128636	0	0.293507	0.599823	0.0245219	0.00940812
HBTC-01-4fbf	0.068187	0	0	0	0	0.00693158	0	0.300553	0.608715	0.0120206	0.00359297
HBTC-01-50f3	0.0539627	0	0	0.0110757	0	0.00105984	0	0.297334	0.62099	0.015578	0
HBTC-01-5186	0.035446	0	0	0.0044156	0	0.000352744	0	0.355814	0.598783	0.00518894	0
HBTC-01-52e8	0.0670257	0	0	0	0	0.00833089	0	0.384093	0.341848	0.130547	0.068155
HBTC-01-57ae	0.0712591	0	0	0	0	0	0	0.315421	0.597657	0.0156631	0
HBTC-01-5a4f	0.088403	0	0	0	0	0	0.00643184	0.386053	0.330469	0.13138	0.0572631
HBTC-01-5aa6	0.124475	0	0	0.0205738	0	0	0	0.225784	0.587565	0.0416023	0
HBTC-01-5c3e	0.0460598	0	0	0.00178121	0	0.0105399	0	0.295019	0.58929	0.0500942	0.00721677
HBTC-01-5e1c	0.0849659	0	0	0.107968	0	0.102704	0	0.329903	0.246138	0.0703414	0.0579802
HBTC-01-6137	0.0540193	0	0	0.00793621	0	0	0	0.328129	0.609134	0.000747363	3.49191e-05
HBTC-01-635a	0.0929779	0	0	0	0.0273675	0.0330492	0	0.293109	0.495971	0.0575256	0
HBTC-01-6504	0.0592791	0	0	0.0135554	0	0.000573512	0	0.293297	0.603024	0.0302713	0
HBTC-01-6658	0.0682683	0	0	0.00194836	0	0	0	0.280935	0.630876	0.0179727	0
HBTC-01-6743	0.0958283	0	0	0.00295118	0	0.0222869	0	0.2437	0.56554	0.0662475	0.00344559
HBTC-01-67b2	0.075617	0	0	0	0	0.0159841	0	0.280754	0.588657	0.0318803	0.00710786
HBTC-01-6a91	0.121723	0	0	0	0	0	0	0.235245	0.604053	0.0302601	0.00871953
HBTC-01-6b1e	0.0743297	0	0	0	0	0	0	0.287991	0.635112	0.00228763	0.000279814
HBTC-01-6cd5	0.0695142	0	0	0	0	0	0	0.318048	0.584507	0.0199102	0.00801968
HBTC-01-7cac	0.133912	0	0	0	0.079862	0.0552138	0	0.276069	0.431599	0.0233434	0
HBTC-01-8043	0.0527945	0	0	0.00632482	0	0	0	0.326395	0.601747	0.0127391	0
HBTC-01-8208	0.0907568	0	0	0	0	0.0193115	0	0.291429	0.539236	0.0429386	0.0163281
HBTC-01-8504	0.0694141	0	0	0.016495	0	0.0160776	0.0108344	0.404266	0.37582	0.0920295	0.0150638
HBTC-01-8515	0.0380369	0	0	0.00634666	0	0	0	0.319487	0.628005	0.00812414	0
HBTC-01-85ec	0.0617422	0	0	0.00122555	0	0	0	0.284095	0.628198	0.0165135	0.00822569
HBTC-01-8838	0.146436	0	0	0	0	0	0	0.354875	0.336351	0.0940893	0.0682489
HBTC-01-8866	0.0825464	0	0	0.00980663	0	0.0295767	0	0.289545	0.562028	0.026497	0
HBTC-01-8902	0.0248511	0	0	0.00273993	0	0	0	0.330388	0.621533	0.0204882	0
HBTC-01-8b58	0.132615	0	0	0	0	0.0274457	0	0.286831	0.523889	0.0101226	0.0190956
HBTC-01-8c3d	0.138323	0	0	0	0	0.0398992	0	0.275005	0.441301	0.068754	0.0367179
HBTC-01-8e51	0.0772426	0	0	0	0	0.00349651	0	0.330967	0.496275	0.0717024	0.0203158
HBTC-01-8fcd	0.0473319	0	0	0.0032596	0	0.00746896	0	0.318936	0.605384	0.0176195	0
HBTC-01-92ab	0.0730141	0	0	0.00222498	0	0.00265727	0	0.327712	0.568543	0.0165868	0.00926261
HBTC-01-951e	0.0955629	0	0	0	0	0.0159036	0	0.29985	0.477615	0.068687	0.0423821
HBTC-01-9a7a	0.0481024	0	0	0.00654967	0	0	0	0.289682	0.643682	0.0119842	0
HBTC-01-9b01	0.056688	0	0	0.0418103	0	0.00247731	0	0.32233	0.483418	0.0932761	0
HBTC-01-a2d5	0.0657865	0	0	0	0	0.0103772	0	0.326946	0.54115	0.040486	0.0152541
HBTC-01-a4a4	0.0619956	0	0	0	0	0.0237878	0	0.332737	0.556525	0.024955	0
HBTC-01-a7ea	0.0744	0	0	0	0	0.00454679	0	0.294972	0.586098	0.0270331	0.0129499
HBTC-01-ab28	0.035316	0	0	0	0	0.00799374	0	0.359119	0.548287	0.0345201	0.0147644
HBTC-01-abf5	0.0643325	0	0	0.00709945	0	0	0	0.340259	0.582959	0.00534999	0
HBTC-01-ace9	0.0452301	0	0	0	0	0	0	0.297867	0.631765	0.0191372	0.00600085
HBTC-01-ad14	0.133481	0	0	0	0	0.0194814	0.013768	0.362935	0.307346	0.113918	0.0490711
HBTC-01-ae80	0.0745774	0	0	0	0	0.00892123	0	0.311587	0.563391	0.0408512	0.000672266
HBTC-01-b176	0.0562115	0	0	0.005878	0	0.00659452	0	0.32145	0.592827	0.0170394	0
HBTC-01-b30b	0.0697866	0	0	0.00321994	0	0	0	0.339545	0.522061	0.0373868	0.0280004
HBTC-01-b4aa	0.0650234	0	0	0	0	0.00924131	0	0.294785	0.591114	0.0238665	0.0159696
HBTC-01-b544	0.0490152	0	0	0	0	0.00721965	0	0.300682	0.621979	0.0211039	0
HBTC-01-b92c	0.0999215	0	0	0	0.0062921	0.00646229	0	0.27881	0.549387	0.0273635	0.0317639
HBTC-01-b972	0.0401635	0	0	0	0	0.0107901	0	0.321914	0.591942	0.0244918	0.0106982
HBTC-01-bc73	0.0495633	0	0	0.00595559	0	0.0170125	0	0.34495	0.537467	0.0391683	0.00588306
HBTC-01-bcde	0.0794224	0	0	0	0	0.00604083	0	0.291469	0.605824	0.0172433	0
HBTC-01-bdf4	0.0663485	0	0	0	0	0.00773396	0	0.383746	0.435009	0.0694429	0.0377199
HBTC-01-c0d9	0.13796	0	0	0.00904819	0	0.00757218	0	0.268111	0.498745	0.0766128	0.00195072
HBTC-01-c277	0.0438557	0	0	0.0062068	0	0.00674764	0	0.335897	0.590434	0.016859	0
HBTC-01-cb55	0.0932568	0	0	0	0	0.00970369	0	0.282367	0.588141	0.0265319	0
HBTC-01-cc0b	0.059704	0	0	0.00711899	0	0.00228174	0	0.290355	0.613426	0.0271139	0
HBTC-01-ce6a	0.108023	0	0	0.000681348	0	0.00330184	0	0.304928	0.554356	0.0278167	0.000893259
HBTC-01-d5e9	0.0493415	0	0	0.00296751	0	0.00581087	0	0.317128	0.611171	0.0135811	0
HBTC-01-d6b0	0.0805986	0	0	0.00547145	0	0.0067392	0	0.277501	0.609787	0.0199026	0
HBTC-01-d6e8	0.0620256	0	0	0	0	0.00532753	0	0.320085	0.604618	0.00794337	0
HBTC-01-d7de	0.0934976	0	0	0.00281851	0	0.0329871	0	0.355912	0.396629	0.105116	0.0130407
HBTC-01-d91a	0.0965152	0	0	0	0	0.00575609	0	0.241075	0.620992	0.0314594	0.00420199
HBTC-01-db9c	0.0664879	0	0	0	0	0.00443067	0	0.345036	0.541009	0.0261667	0.0168696
HBTC-01-de05	0.0641152	0	0	0	0.0300153	0.0266579	0	0.338645	0.501069	0.0168978	0.0226002
HBTC-01-de25	0.0900905	0	0	0	0	0	0	0.290409	0.582894	0.0222812	0.0143252
HBTC-01-de6a	0.117285	0	0	0.0102133	0	0.00420408	0	0.273449	0.513288	0.0751558	0.00640546
HBTC-01-df35	0.0284974	0	0	0	0	0	0	0.3728	0.572379	0.0167783	0.00954481
HBTC-01-e09a	0.0961447	0	0	0.00854888	0	0.0120939	0	0.255042	0.584546	0.0436247	0
HBTC-01-e8b0	0.0976208	0	0	0	0.00262627	0.0120735	0	0.322028	0.53648	0.00453144	0.0246404
HBTC-01-ec15	0.0593925	0	0	0	0	0.010787	0	0.296584	0.618102	0.0151342	0
HBTC-01-edc9	0.0724633	0	0	0	0	0.015465	0	0.299863	0.583283	0.023203	0.00572246
HBTC-01-edfe	0.0749201	0	0	0	0	0.00541343	0	0.336222	0.554681	0.0181993	0.0105641
HBTC-01-ee74	0.0771173	0	0	0	0	0	0	0.289406	0.617045	0.0116528	0.00477805
HBTC-01-ef81	0.0536101	0	0	0.00502028	0	0.00462547	0	0.301629	0.610761	0.0243544	0
HBTC-01-efab	0.0791426	0	0	0	0	0	0	0.280179	0.608888	0.018676	0.0131144
HBTC-01-f2f0	0.0682322	0	0	0.00402526	0	0.00290153	0	0.308354	0.573867	0.0341176	0.00850232
HBTC-01-f2fa	0.0668481	0	0	0.00465047	0	0	0	0.285947	0.633211	0.00934274	0
HBTC-01-fa18	0.147699	0	0	0	0	0.0166858	0	0.275847	0.484728	0.0448464	0.0301943
HBTC-01-fac1	0.0551955	0	0	0.0036804	0	0	0	0.290587	0.631052	0.0167942	0.00269142
HBTC-01-fbcd	0.144462	0	0	0.0418313	0	0.00508554	0.0252594	0.353597	0.317859	0.105333	0.00657383
HBTC-02-0455	0.085106	0	0	0.0242883	0.0811474	0.0995492	0	0.29311	0.334738	0.0452477	0.0368132
HBTC-02-10dd	0.0417543	0	0	0.00861884	0	0	0	0.303886	0.629705	0.0160357	0
HBTC-02-1882	0.0576676	0	0	0.0138091	0	0	0	0.289241	0.624736	0.0145465	0
HBTC-02-1ccd	0.0621582	0	0	0	0	0.0040317	0	0.30546	0.607855	0.0151129	0.0053815
HBTC-02-1ddc	0.0430484	0	0	0	0	0.00419329	0	0.333695	0.608251	0.010545	0.000266976
HBTC-02-2df6	0.0376416	0	0	0	0	0.00207504	0	0.315393	0.630696	0.0075738	0.00662084
HBTC-02-3497	0.0683928	0	0	0.00637235	0	0.0210513	0	0.319149	0.5084	0.0685405	0.00809398
HBTC-02-34fa	0.0401444	0	0	0.00409001	0	0.00809599	0	0.310916	0.62175	0.0150038	0
HBTC-02-3c7b	0.0559757	0	0	0.00114735	0	0	0	0.299619	0.622119	0.0186023	0.00253616
HBTC-02-47e9	0.0761277	0	0	0	0	0	0	0.317794	0.597935	0.000396724	0.00774611
HBTC-02-489e	0.0732282	0	0	0	0	0.000671658	0	0.272217	0.617386	0.0279446	0.00855293
HBTC-02-4948	0.0729356	0	0	0.00518561	0	0.00658132	0	0.301554	0.575275	0.0352046	0.00326412
HBTC-02-4b46	0.0946143	0	0	0.00507436	0	0	0	0.280353	0.601373	0.0185857	0
HBTC-02-6504	0.0491989	0	0	0.00737301	0	0	0	0.315612	0.619427	0.00838961	0
HBTC-02-6a0c	0.0543759	0	0	0.00857272	0	0	0	0.306889	0.616303	0.0138589	0
HBTC-02-6b1e	0.0841425	0	0	0.00321452	0	0	0	0.268895	0.637578	0.00617021	0
HBTC-02-743b	0.0844152	0	0	0.0201527	0	0.0183651	0	0.298315	0.487372	0.09138	0
HBTC-02-76f1	0.0992381	0	0	0	0.0171074	0.0268252	0	0.287287	0.501959	0.0313242	0.0362587
HBTC-02-7cac	0.0747985	0	0	0	0	0	0	0.32483	0.562452	0.0193786	0.0185411
HBTC-02-8902	0.0516093	0	0	0	0	0.00728105	0	0.313126	0.593466	0.0305968	0.00392029
HBTC-02-8fcd	0.0459226	0	0	0.019008	0	0.0242664	0	0.379936	0.450095	0.0807724	0
HBTC-02-9a7a	0.0412429	0	0	0	0.000240375	0	0	0.340706	0.615231	0	0.00257979
HBTC-02-a04e	0.0564323	0	0	0	0	0.00604913	0	0.316769	0.578205	0.0257403	0.0168047
HBTC-02-a4a4	0.0807066	0	0	0.0164456	0	0.0273393	0	0.291189	0.521227	0.0331001	0.0299921
HBTC-02-ae80	0.0605602	0	0.0428437	0	0.0809052	0.0638647	0	0.354778	0.258717	0.0459428	0.0923889
HBTC-02-b7b0	0.0654134	0	0	0.000990876	0	0.0110271	0	0.315879	0.593872	0.0128177	0
HBTC-02-b972	0.0303337	0	0	0	0	0	0	0.337678	0.623366	0.00350543	0.00511686
HBTC-02-d1b6	0.0477319	0	0	0.00157844	0	0	0	0.335016	0.570994	0.0238789	0.020801
HBTC-02-dced	0.0636713	0	0	0.0025521	0	0.00550874	0	0.292502	0.618163	0.0176035	0
HBTC-02-de1b	0.117944	0	0	0.00103666	0	0.000779769	0	0.237705	0.576873	0.0511312	0.0145303
HBTC-02-df35	0.0562464	0	0	0	0	0.00574663	0	0.314146	0.575002	0.0369796	0.0118801
HBTC-02-e6ba	0.0242013	0	0	0	0	0	0	0.322634	0.582714	0.0652459	0.0052048
HBTC-02-e8b0	0.0574049	0	0	0.00895346	0	0.00498707	0	0.297255	0.589084	0.0423153	0
HBTC-02-ee74	0.0721489	0	0	0	0	0.0115485	0	0.28114	0.613003	0.0212382	0.00092157
HBTC-02-ee77	0.0886655	0	0	0.00651343	0	0	0	0.281461	0.612233	0.00951728	0.00160977
HBTC-02-f77d	0.053518	0	0	0	0	0.0115497	0	0.318699	0.590493	0.0230881	0.00265239
HBTC-02-fac1	0.0717211	0	0	0.00324963	0	0.0106542	0	0.300106	0.588908	0.017906	0.0074557
HBTC-02-fbcd	0.0891292	0	0	0.006708	0	0.00228426	0	0.269015	0.590423	0.0424414	0
HBTC-02-fe0a	0.0731151	0	0	0.00995605	0	0.00380623	0	0.336196	0.501123	0.0693752	0.00642856
HBTC-03-087b	0.0649953	0	0	0	0	0	0	0.293011	0.608562	0.028404	0.00502762
HBTC-03-1ccd	0.0643606	0	0	0	0	0.0036741	0	0.311891	0.606062	0.0104202	0.00359192
HBTC-03-1ddc	0.069795	0	0	0.00564586	0	0.00615624	0	0.310964	0.595148	0.0122909	0
HBTC-03-2df6	0.051331	0	0	0.00295849	0	0.00107077	0	0.325538	0.61758	0.00152153	0
HBTC-03-31d3	0.0757797	0	0	0	0.000682339	0	0	0.368918	0.444914	0.0332024	0.0765033
HBTC-03-34fa	0.0445535	0	0	0.00953115	0	0.0044369	0	0.320259	0.6148	0.00641876	0
HBTC-03-489e	0.0511565	0	0	0.00220638	0	0.00911125	0	0.320489	0.60742	0.0096162	0
HBTC-03-4d9a	0.0729393	0	0	0.00547782	0	2.06946e-05	0	0.281021	0.612144	0.028344	5.36165e-05
HBTC-03-50f3	0.0168705	0	0	0.0146608	0	0	0	0.33957	0.619164	0.00973468	0
HBTC-03-6658	0.0601995	0	0	0.00274725	0	0.00188955	0	0.302689	0.617825	0.0141661	0.000483082
HBTC-03-6a0c	0.0743911	0	0	0.0135981	0	0.00417434	0	0.297683	0.588919	0.0212348	0
HBTC-03-753f	0.0744527	0	0	0	0	0.00247725	0	0.29484	0.588996	0.0133933	0.0258405
HBTC-03-76f1	0.0930666	0	0	0	0	0.0124369	0	0.274521	0.574008	0.0352923	0.0106757
HBTC-03-8902	0.0783796	0	0	0	0	0.0118022	0.105088	0.333223	0.424952	0.034277	0.0122775
HBTC-03-97e0	0.0458926	0	0	0.00393759	0	0	0	0.377214	0.52156	0.0292229	0.0221733
HBTC-03-a04e	0.0405087	0	0	0	0	0.00569611	0	0.326668	0.525722	0.070748	0.030657
HBTC-03-b30b	0.0547409	0	0	0.000716186	0	0.00953646	0	0.323405	0.588509	0.0198428	0.00324979
HBTC-03-b92c	0.0507058	0	0	0	0	0.000213035	0	0.305175	0.639159	0.00474721	0
HBTC-03-bcde	0.0779554	0	0	0.0373933	0	0.00349662	0	0.338412	0.47166	0.0710828	0
HBTC-03-d1b6	0.101715	0	0	0.0822924	0.203429	0.0260738	0	0.259987	0.165369	0.131416	0.0297179
HBTC-03-dced	0.044739	0	0	0.0116334	0	0	0	0.306397	0.618653	0.0185775	0
HBTC-03-de05	0.0591565	0	0	0	0	0	0	0.334906	0.573332	0.0229984	0.00960717
HBTC-03-e6ba	0.0940268	0	0	0.00165428	0	0.00962772	0	0.28833	0.578179	0.0281822	0
HBTC-03-ee77	0.0742181	0	0	0.00525468	0	0	0	0.278199	0.63977	0.00255816	0
HBTC-03-f77d	0.0361865	0	0	0	0.0214553	0	0	0.379716	0.539709	0.000197285	0.0227361
HBTC-03-f922	0.0481526	0	0	0.0118259	0	0	0	0.333489	0.605396	0.00113619	0
HBTC-04-01fb	0.0846889	0	0	0	0	0.0138151	0	0.321954	0.546624	0.0237639	0.00915376
HBTC-04-7099	0.074826	0	0	0.00474326	0	0.016122	0	0.310114	0.522087	0.0503371	0.0217706
HBTC-04-753f	0.0565183	0	0	0	0	0.00701541	0	0.299049	0.606649	0.0167797	0.0139887
HBTC-04-9a7a	0.046052	0	0	0	0.00213155	0	0	0.338253	0.613564	0	0
HBTC-04-ce0a	0.0750534	0	0	0.0061848	0	0.00284441	0	0.322371	0.544268	0.0415969	0.00768175
HBTC-04-e3ab	0.0827142	0	0	0	0	0.00911904	0	0.318698	0.539019	0.0247031	0.0257464
HBTC-04-ee77	0.0690473	0	0	0.00340844	0	0	0	0.29289	0.619744	0.0144347	0.000476109
HBTC-05-2631	0.064618	0	0	0	0	0.020018	0	0.308443	0.550083	0.0525923	0.00424541
HBTC-05-7099	0.0927567	0	0	0.0164181	0	0	0	0.26788	0.549547	0.06045	0.0129489
HBTC-05-753f	0.0471258	0	0	0	0	0.00475836	0	0.324606	0.611634	0.00498075	0.00689465
HBTC-05-ce0a	0.0473828	0	0	0.0105094	0	0.0322892	0	0.313718	0.540323	0.0377969	0.0179811
HBTC-07-27a0	0.125483	0	0	0.0258448	0	0.0186043	0.0468458	0.394855	0.199682	0.156305	0.0323806
HBTC-ADD-01	0.0693299	0	0	0	0	0.00169855	0	0.334861	0.589914	0.00237965	0.00181685
HBTC-ADD-02	0.253962	0	0	0.0695857	0.0442363	0.102044	0	0.230727	0.171212	0.037899	0.0903333
HBTC-ADD-03	0.0870271	0	0	0.0335465	0	0.0920089	0	0.34204	0.260737	0.128291	0.0563484
HBTC-ADD-04	0.113383	0	0	0	0	0.0260398	0.00378317	0.336325	0.306599	0.123581	0.090289
HBTC-ADD-05	0.150829	0	0	0	0	0.0144093	0.0457439	0.328576	0.203127	0.128048	0.129268
HBTC-ADD-06	0.128964	0	0	0	0	0.00524199	0	0.297496	0.459599	0.0529227	0.0557767
HBTC-ADD-07	0.0867691	0	0	0	0	0.0292855	0	0.352357	0.454175	0.0525295	0.0248839
HBTC-ADD-08	0.0876293	0	0	0	0	0.00312595	0	0.316457	0.55958	0.0249514	0.00825642
HBTC-ADD-09	0.14089	0	0	0	0	0.0334366	0	0.305653	0.353471	0.0928634	0.0736858
HBTC-ADD-10	0.0620219	0	0	0	0	0.00778691	0	0.330984	0.581409	0.00792607	0.0098723
HBTC-ADD-11	0.0966533	0	0	0	0	0.00369963	0	0.329854	0.499757	0.0413763	0.0286595
HBTC-ADD-12	0.0984997	0	0	0	0	0.0147053	0	0.341243	0.505573	0.0115842	0.0283953
HBTC-ADD-13	0.09252	0	0	0	0	0.0138518	0	0.336983	0.542287	0.012274	0.00208455
HBTC-ADD-14	0.113624	0	0	0	0.0200172	0.0321437	0	0.313907	0.502697	0.000993655	0.016617
HBTC-ADD-15	0.0999037	0	0	0	0.00159173	0.0110995	0	0.321415	0.56599	0	0
HBTC-ADD-16	0.126632	0	0	0	0	0.0173207	0	0.300719	0.47588	0.0272363	0.0522122
HBTC-ADD-17	0.0740713	0	0	0	0	0.0048689	0	0.350556	0.564455	0	0.00604882
HBTC-ADD-18	0.0677119	0	0	0	0	0.0160566	0	0.333501	0.58273	0	0
HBTC-ADD-19	0.102808	0	0	0	0	0.0218551	0	0.357573	0.485678	0.00578956	0.0262966
HBTC-ADD-20	0.0561053	0	0	0	0	0.0117987	0	0.374688	0.535872	0.00182731	0.0197083
HBTC-ADD-21	0.147969	0	0	0.00587147	0.00898712	0.0123163	0.00734102	0.394142	0.388225	0.0264699	0.00867833
HBTC-ADD-22	0.145919	0	0	0	0.0161423	0	0	0.380667	0.3739	0.0390434	0.0443283
HBTC-ADD-23	0.136788	0	0	0.0135997	0	0.0147879	0	0.302355	0.508456	0.0240129	0
HBTC-ADD-24	0.131983	0	0	0	0	0.0305296	0	0.371786	0.357144	0.052935	0.0556218
HBTC-ADD-25	0.139583	0	0	0	0.045375	0.0453854	0	0.376006	0.236685	0.092514	0.064452
HBTC-ADD-26	0.208702	0	0	0	0.129438	0.0540781	0	0.223507	0.243316	0.101978	0.0389807
HBTC-ADD-27	0.101058	0	0	0	0	0.0349532	0	0.288626	0.545356	0.0259151	0.00409201
HBTC-ADD-28	0.161614	0	0	0	0	0.00908347	0.0840202	0.321325	0.192321	0.120712	0.110925
HBTC-LB-0aaf-S	0.0415377	0	0	0.0030826	0	0.00254376	0	0.345945	0.605735	0.00115625	0
HBTC-LB-8043-S	0.0438555	0	0	0.000552251	0.000748888	0	0	0.361129	0.59342	0	0.000294435
HBTC-LB-b4aa-S	0.0513118	0	0	0	0	0.0173599	0	0.314658	0.546141	0.0362149	0.0343144
HBTC-LB-c277-S	0.0835388	0	0	0.00872223	0	0.00081672	0	0.305135	0.576421	0.0253669	0
HBTC-LB-cc0b-S	0.0538529	0	0	0.00433432	0	0	0	0.342018	0.593704	0.00362731	0.00246404
HBTC-LB-d6e8-S	0.0528348	0	0	0	0	0	0	0.326667	0.615819	0.00343968	0.00123973
HBTC-NT-18d6	0.046978	0	0	0	0	0.0151533	0	0.346755	0.477198	0.0744785	0.0394367
HBTC-NT-c84b	0.0738757	0	0	0	0	0	0	0.303161	0.563256	0.04058	0.0191278
HBTC-OT-8b58	0.045228	0	0	0	0.00340952	0	0	0.343462	0.603276	0	0.00462441
HBTC-OT-ace9	0.0185404	0	0	0.00677587	0	0	0	0.357154	0.599726	0.017203	0.000600757
HBTC-OT-b4aa	0.0362244	0	0	0	0	0.0284698	0	0.422246	0.361132	0.0772984	0.0746294
HBTC-OT-cc0b	0.0640271	0	0	0.000978239	0	0.00620709	0	0.338396	0.574244	0.0161474	0
HBTC-OT-fa18	0.0677989	0	0	0.00360827	0	0.0019552	0	0.309591	0.577077	0.0386797	0.00129064
HBTC-ADDNT-02	0.131071	0	0	0.00113624	0	0.00771487	0	0.311149	0.455608	0.0677831	0.0255372
HBTC-ADDNT-03	0.13661	0	0	0	0	0	0	0.377493	0.412438	0.0348136	0.0386454
HBTC-ADDNT-04	0.0701963	0	0	0.00986966	0.00227858	0.0175759	0	0.356358	0.520167	0.00833766	0.0152169
HBTC-ADDNT-01	0.110526	0	0	0.00761057	0	0.0189237	0	0.337305	0.525635	0	0
HBTC-ADDNT-05	0.103883	0	0	0	0	0.00373643	0	0.308397	0.50332	0.0501039	0.0305592
HBTC-ADDNT-06	0.121695	0	0	0	0	0.0151581	0	0.314828	0.478606	0.0344465	0.0352664

## Sheet: Tissue Information
Tumor Tissue Clinicopathological Information
Sample ID	Sentrix ID	Institution	Category	Time of Sample Collection	WHO Grade	Histotype	Sex	Age at Diagnosis	Date of Diagnosis (DoDx)	Extent of Resection	Post-Surgical MRI Reports	Additional Resection	Last Follow-Up
HFMNG_1	201530950018_R07C01	Henry Ford Health (HFH)	Confirmed Recurrence	Initial	2	Meningioma, Atypical	Female	45-59	2005-06-21	Subtotal Resection	07/28/2005 – Progressive Disease	N/A	2017-10-10
HFMNG_2	201530950009_R06C01	Henry Ford Health (HFH)	Confirmed Non-Recurrence	First Recurrence	1	Meningioma, NOS	Female	45-59	1996-05-06	Gross Total Resection	2/3/2004 – Stable Disease	2018-10-18	2013-10-18
HFMNG_3	201530950018_R03C01	Henry Ford Health (HFH)	Confirmed Recurrence	First Recurrence	2	Meningioma, Atypical	Male	45-59	2003-10-13	Subtotal Resection	08/24/2004 – Stable Disease; 06/15/2010 – Progressive Disease	N/A	2018-12-21
HFMNG_37	203490640056_R01C01	Henry Ford Health (HFH)	Confirmed Recurrence	Initial	2	Meningioma, Atypical	Male	60-75	2019-02-13	Subtotal Resection	05/13/2019 – Stable Disease; 06/09/2020 – Progressive Disease	N/A	2021-04-01
HFMNG_41	201530950020_R06C01	Henry Ford Health (HFH)	Confirmed Recurrence	Initial	2	Meningioma, Atypical	Male	60-75	2012-09-17	Subtotal Resection	09/07/2016 – Slight Progressive Disease; 1/02/2019 – Progressive Disease	N/A	2019-06-07
HFMNG_42	201530950009_R08C01	Henry Ford Health (HFH)	Confirmed Recurrence	Initial	3	Meningioma, Rhabdoid	Female	45-59	2001-01-08	Gross Total Resection	4/15/2001 – Stable Disease	2005-05-02	2017-09-18
HFMNG_43	201530950018_R01C01	Henry Ford Health (HFH)	Confirmed Recurrence	Initial	2	Meningioma, Atypical	Male	45-59	2001-06-11	Subtotal Resection	3/19/2009 – Progressive Disease	2009-05-11	2015-04-06
HFMNG_44	201530950018_R02C01	Henry Ford Health (HFH)	Confirmed Recurrence	Initial	2	Meningioma, Atypical	Female	45-59	2002-07-01	Gross Total Resection	09/03/2002 – Stable Disease	2003-12-01	2019-08-26
HFMNG_54	203490640075_R08C01	Henry Ford Health (HFH)	Confirmed Recurrence	Third Recurrence	3	Meningioma, Anaplastic	Male	45-59	2014-03-10	Gross Total Resection	10/09/2014 – Progressive Disease	2015-04-06	2018-10-18
HFMNG_55	202875000085_R03C01	Henry Ford Health (HFH)	Confirmed Recurrence	Fourth Recurrence	3	Meningioma, Anaplastic	Female	45-59	2017-01-05	Subtotal Resection	04/11/2017 – Progressive Disease	N/A	2014-06-01
HFMNG_56	203490640089_R03C01	Henry Ford Health (HFH)	Confirmed Recurrence	First Recurrence	2	Meningioma, Atypical	Female	<45	2017-08-04	Subtotal Resection	10/10/2017 – Progressive Disease	N/A	xx/xx/2020
HFMNG_57	203490640101_R03C01	Henry Ford Health (HFH)	Confirmed Recurrence	First Recurrence	3	Meningioma, Anaplastic	Male	60-75	2017-11-06	Subtotal Resection	03/29/2018 – Progressive Disease	N/A	2020-12-17
HFMNG_58	203490640084_R05C01	Henry Ford Health (HFH)	Confirmed Recurrence	Second Recurrence	2	Meningioma, Atypical	Female	60-75	2018-10-15	Gross Total Resection	12/10/2018 – Progressive disease	2019-01-25	2016-03-02
HFMNG_60	201530950018_R06C01	Henry Ford Health (HFH)	Confirmed Recurrence	First Recurrence	1	Meningioma, NOS	Female	45-59	2005-05-02	Subtotal Resection	7/10/2007 – Progressive Disease	2007-09-10	2016-06-02
HFMNG_61	201530950018_R08C01	Henry Ford Health (HFH)	Confirmed Recurrence	Second Recurrence	2	Meningioma, Atypical	Female	45-59	2007-09-10	Subtotal Resection	6/24/2008 – Progressive Disease	2008-08-11	2012-09-13
HFMNG_62	201530950020_R01C01	Henry Ford Health (HFH)	Confirmed Recurrence	First Recurrence	2	Meningioma, Atypical	Male	45-59	2009-05-11	Gross Total Resection	8/10/2009 – Stable Disease; 5/24/2010 – Progressive Disease	N/A	2009-01-01
USP_01	201508130044_R04C01	University of Sao Paulo (USP)	Confirmed Non-Recurrence	Initial	2	Meningioma, Chordoid	Female	45-59	2009-04-13	Gross Total Resection	11/8/2009 - No Enhancing Disease	N/A	2021-06-14
USP_02	201508130044_R08C01	University of Sao Paulo (USP)	Confirmed Non-Recurrence	Initial	2	Meningioma, Atypical	Male	60-75	2011-11-29	Gross Total Resection	7/10/2012 – No Enhancing Disease	N/A	2010-05-24
USP_03	201530950053_R06C01	University of Sao Paulo (USP)	Confirmed Non-Recurrence	Initial	3	Meningioma, Rhabdoid	Male	60-75	2013-11-07	Gross Total Resection	3/1/2014 - No Enhancing Disease	N/A	2013-02-19
USP_04	201530950053_R07C01	University of Sao Paulo (USP)	Confirmed Recurrence	Initial	2	Meningioma, Atypical	Male	45-59	2014-04-02	Gross Total Resection	05/01/2014 – No-Enhancing Disease; 2018 – No-Enhancing Disease; 2020 – xx/xx/2020 - Multiple disease	N/A	2020-03-12
USP_05	201508130049_R02C01	University of Sao Paulo (USP)	Confirmed Recurrence	Initial	2	Meningioma, Atypical	Male	<45	2014-09-04	Gross Total Resection	10/8/2014 - Stable Disease	2017-10-10	2003-12-01
USP_06	201508130049_R03C01	University of Sao Paulo (USP)	Confirmed Non-Recurrence	Initial	2	Meningioma, Atypical	Female	<45	2014-04-08	Gross Total Resection	5/27/2014 - No Enhancing Disease	N/A	2019-11-23
USP_07	201496860085_R08C01	University of Sao Paulo (USP)	Confirmed Recurrence	First Recurrence	1	Meningioma, Meningothelial	Male	60-75	2010-09-02	Gross Total Resection	xx/xx/2010 (Post-op): No-Enhancing Disease; xx/xx/2010 (Additional): Progressive Disease	N/A	2005-05-02
USP_08	201496860167_R01C01	University of Sao Paulo (USP)	Confirmed Recurrence	First Recurrence	2	Meningioma, Atypical	Male	45-59	12/17/2007	Subtotal Resection	1/25/2008 – Progressive Disease	2008-02-27	2020-03-11
USP_09	201508130087_R01C01	University of Sao Paulo (USP)	Confirmed Recurrence	First Recurrence	2	Meningioma, Atypical	Female	45-59	09/18/2009	Subtotal Resection	12/14/2009 - Progressive Disease	2010-03-02	2019-07-22
USP_10	201508130087_R07C01	University of Sao Paulo (USP)	Confirmed Recurrence	First Recurrence	2	Meningioma, Atypical	Male	60-75	10/21/2015	Gross Total Resection	4/28/2016 – Progressive Disease	N/A	2010-03-30
USP_11	201508130087_R08C01	University of Sao Paulo (USP)	Confirmed Recurrence	Initial	2	Meningioma, Atypical	Male	45-59	05/17/2011	Gross Total Resection	12/02/2011 – No-Enhancing Disease	2016-03-02	xx/xx/2010
USP_12	201524770061_R01C01	University of Sao Paulo (USP)	Confirmed Recurrence	First Recurrence	2	Meningioma, Atypical	Male	45-59	03/02/2016	Gross Total Resection	06/02/2016 – Progressive Disease	N/A	2019-02-17
USP_13	201496860083_R08C01	University of Sao Paulo (USP)	Confirmed Recurrence	First Recurrence	2	Meningioma, Atypical	Female	<45	2012-04-24	Gross Total Resection	04/25/2012 – Progressive Disease; 10/18/2013 – Progressive Disease	N/A	2010-06-25
USP_18	201530950053_R03C01	University of Sao Paulo (USP)	Confirmed Recurrence	Initial	2	Meningioma, Atypical	Male	60-75	2009-08-10	Gross Total Resection	N/I	2014-04-04	2010-03-24
USP_20	201530950053_R04C01	University of Sao Paulo (USP)	Confirmed Non-Recurrence	Initial	2	Meningioma, Atypical	Male	<45	2012-11-12	Gross Total Resection	11/28/2012- No Enhancing Disease	N/A	2018-12-10
USP_21	201530950053_R05C01	University of Sao Paulo (USP)	Confirmed Recurrence	Initial	2	Meningioma, Atypical	Male	45-59		Gross Total Resection	02/19/2013 – Progressive Disease	N/A	2019-01-25
USP_22	201508130049_R04C01	University of Sao Paulo (USP)	Confirmed Non-Recurrence	Initial	2	Meningioma, Atypical	Female	>75	2014-05-20	Gross Total Resection	12/9/2019 - Stable Disease	N/A	2002-01-28
USP_23	201530950053_R08C01	University of Sao Paulo (USP)	Confirmed Non-Recurrence	Initial	3	Meningioma, Rhabdoid	Female	60-75	2014-01-01	Gross Total Resection	10/11/2014 - No Enhancing Disease	N/A	2014-04-04
USP_24	201508130049_R05C01	University of Sao Paulo (USP)	Confirmed Recurrence	Initial	2	Meningioma, Atypical	Female	>75	2014-12-11	Gross Total Resection	6/25/2015 – No Enhancing Disease; xx/xx/2016 - Progressive Disease; xx/xx/2017 – Stable Disease	N/A	2019-10-31
USP_25	201508130049_R06C01	University of Sao Paulo (USP)	Confirmed Non-Recurrence	Initial	2	Meningioma, Atypical	Female	45-59	2015-01-04	Gross Total Resection	5/23/2016 – No Enhancing Disease	N/A	xx/xx/2017
USP_29	201496860085_R03C01	University of Sao Paulo (USP)	Confirmed Non-Recurrence	Initial	2	Meningioma, Atypical	Female	60-75	2011-03-09	Gross Total Resection	8/2/2017 - No Enhancing Disease	N/A	2019-12-09
USP_30	201496860085_R05C01	University of Sao Paulo (USP)	Confirmed Recurrence	Initial	2	Meningioma, Atypical	Male	60-75	2001-02-10	Gross Total Resection	N/I	2002-01-28	2017-10-10
USP_31	201496860085_R07C01	University of Sao Paulo (USP)	Confirmed Recurrence	Initial	2	Meningioma, Atypical	Male	60-75	2000-10-23	Gross Total Resection	03/02/2006 - No Enhancing Disease, 08/02/2006 - No Enhancing Disease, 02/09/2010 - Progressive Disease	2010-03-30	2017-04-11
USP_38	201530950020_R08C01	University of Sao Paulo (USP)	Confirmed Non-Recurrence	Initial	3	Meningioma, Rhabdoid	Female	45-59	2008-01-01	Gross Total Resection	6/10/2008 - No Enhancing Disease	N/A	2009-09-18
USP_40	201496860167_R07C01	University of Sao Paulo (USP)	Confirmed Non-Recurrence	Initial	1	Meningioma, Transitional	Female	45-59	2008-03-10	Gross Total Resection	10/3/2008 - Stable Disease	N/A	2010-03-02
USP_42	201508130051_R08C01	University of Sao Paulo (USP)	Confirmed Recurrence	Initial	3	Meningioma, Anaplastic	Female	45-59	2009-06-15	Subtotal Resection	09/09/2009 - Progressive Disease	2009-09-18	2009-05-11
USP_43	201530950053_R01C01	University of Sao Paulo (USP)	Confirmed Non-Recurrence	Initial	2	Meningioma, Atypical	Female	<45	2009-06-15	Gross Total Resection	6/7/2019 - No Enhancing Disease	N/A	2005-07-28
USP_44	201496860183_R03C01	University of Sao Paulo (USP)	Confirmed Recurrence	Initial	2	Meningioma, Atypical	Female	45-59	10/19/2006	Gross Total Resection	02/02/2007 -Non Enhancing Disease	2009-01-01	2010-06-15
USP_45	201508130087_R03C01	University of Sao Paulo (USP)	Confirmed Recurrence	Initial	2	Meningioma, Atypical	Female	60-75	2009-09-22	Gross Total Resection	03/18/2010 - Progressive Disease	2010-03-24	2008-02-27
USP_46	201496860083_R05C01	University of Sao Paulo (USP)	Confirmed Recurrence	Initial	1	Meningioma, Transitional	Female	45-59	06/07/2010	Gross Total Resection	01/03/2011 – Stable Disease	2012-09-13	2008-08-11
USP_52	201508130051_R01C01	University of Sao Paulo (USP)	Confirmed Non-Recurrence	First Recurrence	2	Meningioma, Atypical	Female	45-59	2006-02-06	Gross Total Resection	3/9/2006 – Stable Disease	N/A	2007-09-10
USP_56	201508130051_R05C01	University of Sao Paulo (USP)	Confirmed Recurrence	First Recurrence	1	Meningioma, Meningothelial	Female	45-59	2007-05-08	Gross Total Resection	04/14/2008 - Stable Disease	2014-06-01	2018-03-29
USP_58	201496860167_R06C01	University of Sao Paulo (USP)	Confirmed Non-Recurrence	First Recurrence	1	Meningioma, Transitional	Female	<45	2007-11-12	Gross Total Resection	5/30/2008 – Stable Disease	2017-09-18	2020-06-09
USP_63	201508130087_R04C01	University of Sao Paulo (USP)	Confirmed Recurrence	First Recurrence	3	Meningioma, Anaplastic	Female	60-75	03/24/2010	Gross Total Resection	05/10/2010 – Progressive Disease	2010-06-25	2019-01-02

## Sheet: pMeLB Validation
Retrospectively Collected Independent Validation: pMeLB
Sample ID	Sentrix ID	Institution	Sample Source	Category	Time of Sample Collection	WHO Grade	Histotype	Sex	Age at Diagnosis	Date of Diagnosis (DoDx)	Extent of Resection (EOR)	Date of Recurrence (DoRx)	Last Follow-Up
HBTC-ADD-01	205648300079_R04C01	Henry Ford Health (HFH)	Serum	Confirmed Recurrence	Initial	2	Meningioma, Atypical	Male	45-59	2017-05-12	Gross Total Resection	2/16/2021 - Progressive Disease	2021-02-16
HBTC-ADD-02	205648300108_R01C01	Henry Ford Health (HFH)	Serum	Confirmed Recurrence	Initial	1	Meningioma, NOS	Male	60-75	2018-12-03	Not Informed	7/30/2021 - Additional Resection	2021-07-30
HBTC-ADD-13	206677660030_R01C01	Henry Ford Health (HFH)	Serum	Confirmed Recurrence	Initial	1	Meningioma, NOS	Female	<45	2011-07-14	Gross Total Resection	4/8/2014 - Progressive Disease	2021-08-04
HBTC-ADD-18	206677660117_R02C01	Henry Ford Health (HFH)	Serum	Confirmed Recurrence	Initial	2	Meningioma, Atypical	Male	45-59	2017-05-12	Not Informed	1/4/2021 - Progressive Disease	2021-01-05
HBTC-ADD-19	206677660030_R03C01	Henry Ford Health (HFH)	Serum	Confirmed Recurrence	Initial	1	Meningioma, Psammomatous	Female	45-59	2019-07-08	Not Informed	8/28/2019 - Additional Resection	2019-08-28
HBTC-ADD-23	206677660037_R03C01	Henry Ford Health (HFH)	Serum	Confirmed Recurrence	Initial	2	Meningioma, Atypical	Male	60-75	2011-03-17	Subtotal Resection	7/8/2019 - Additional Resection	2021-11-29
HBTC-ADD-26	206677660037_R06C01	Henry Ford Health (HFH)	Serum	Confirmed Recurrence	Recurrent	2	Meningioma, Atypical	Female	<45	2020-02-24	Gross Total Resection	6/1/2020 - Progressive Disease	2021-01-19
HBTC-ADD-27	206677660117_R05C01	Henry Ford Health (HFH)	Serum	Confirmed Recurrence	Recurrent	2	Meningioma, Atypical	Male	45-59	2020-03-04	Subtotal Resection	6/10/2021 - Progressive Disease	2021-06-21
HFMNG_10	205648300053_R07C01	Henry Ford Health (HFH)	Tissue	Confirmed Recurrence	Initial	2	Meningioma, Atypical	Male	60-75	2015-12-01	Not Informed	11/5/2018 - Progressive Disease	2020-06-22
HFMNG_11	205648300063_R04C01	Henry Ford Health (HFH)	Tissue	Confirmed Recurrence	Initial	1	Meningioma, NOS	Female	45-59	1999-12-02	Not Informed	4/8/2014 - Additional Resection	2020-09-08
HFMNG_12	205648300063_R05C01	Henry Ford Health (HFH)	Tissue	Confirmed Recurrence	Initial	3	Meningioma, Anaplastic	Female	<45	2001-03-19	Subtotal Resection	07/28/2003 - Progressive Disease	2016-05-09
HFMNG_13	205648300063_R06C01	Henry Ford Health (HFH)	Tissue	Confirmed Recurrence	Initial	1	Meningioma, Meningothelial	Female	45-59	2003-08-28	Not Informed	2/23/2017 - Additional Resection	2017-09-17
HFMNG_14	205648300063_R07C01	Henry Ford Health (HFH)	Tissue	Confirmed Recurrence	Recurrent	3	Meningioma, Anaplastic	Male	45-59	2011-06-06	Not Informed	10/10/2011 - Progressive Disease	2012-09-25
HFMNG_15	205648300063_R08C01	Henry Ford Health (HFH)	Tissue	Confirmed Recurrence	Recurrent	3	Meningioma, Anaplastic	Male	45-59	2015-07-31	Subtotal Resection	12/31/2015 - Progressive Disease	2016-05-24
HFMNG_16	205648300079_R05C01	Henry Ford Health (HFH)	Tissue	Confirmed Recurrence	Initial	2	Meningioma, Atypical	Male	45-59	2017-05-12	Gross Total Resection	1/4/2021 - Progressive Disease	2021-02-16
HFMNG_17	205648300079_R08C01	Henry Ford Health (HFH)	Tissue	Confirmed Recurrence	Recurrent	3	Meningioma, Anaplastic	Male	45-59	2016-04-15	Gross Total Resection	3/22/2019 - Additional Resection	2021-01-26
HFMNG_18	205648300108_R02C01	Henry Ford Health (HFH)	Tissue	Confirmed Recurrence	Initial	1	Meningioma, NOS	Male	60-75	2018-12-03	Not Informed	7/30/2021 - Additional Resection	2021-07-30
HFMNG_19	205648300108_R08C01	Henry Ford Health (HFH)	Tissue	Confirmed Recurrence	Initial	2	Meningioma, Atypical	Female	45-59	2018-08-30	Gross Total Resection	7/21/2021 - Additional Resection	2021-07-21
HFMNG_20	202835130055_R07C01	Henry Ford Health (HFH)	Tissue	Confirmed Recurrence	Initial	2	Meningioma, Atypical	Female	<45	2017-02-17	Subtotal Resection	8/4/2017 - Progressive Disease	2021-08-03
HFMNG_21	203490640065_R03C01	Henry Ford Health (HFH)	Tissue	Confirmed Recurrence	Recurrent	3	Meningioma, Anaplastic	Female	60-75	2017-03-20	Gross Total Resection	12/27/2018 - Additional Resection	2020-08-26
HFMNG_22	202875000127_R02C01	Henry Ford Health (HFH)	Tissue	Confirmed Recurrence	Recurrent	2	Meningioma, Atypical	Female	60-75	2018-12-27	Gross Total Resection	08/23/2019 - Additional Resection	2020-08-26
HFMNG_23	201530950009_R05C01	Henry Ford Health (HFH)	Tissue	Confirmed Recurrence	Initial	1	Meningioma, NOS	Female	<45	1996-05-06	Subtotal Resection	05/06/1996 - Additional Resection	2013-08-05
HFMNG_24	201530950020_R05C01	Henry Ford Health (HFH)	Tissue	Confirmed Non-Recurrence	Initial	2	Meningioma, Transitional	Male	60-75	2011-10-17	Gross Total Resection	N/A	2020-08-04
HFMNG_25	201530950018_R04C01	Henry Ford Health (HFH)	Tissue	Confirmed Recurrence	Recurrent	2	Meningioma, Atypical	Female	60-75	2003-12-01	Subtotal Resection	12/08/2008 - Additional Resection	2011-10-08
HFMNG_26	201530950018_R05C01	Henry Ford Health (HFH)	Tissue	Confirmed Non-Recurrence	Initial	2	Meningioma, Atypical	Male	45-59	2004-12-13	Subtotal Resection	N/A	2017-07-25
HFMNG_27	206677660037_R05C01	Henry Ford Health (HFH)	Tissue	Confirmed Recurrence	Initial	2	Meningioma, Atypical	Male	60-75	2011-03-17	Subtotal Resection	7/8/2019 - Additional Resection	2021-11-29
HFMNG_28	206677660037_R08C01	Henry Ford Health (HFH)	Tissue	Confirmed Recurrence	Recurrent	2	Meningioma, Atypical	Female	<45	2020-02-24	Gross Total Resection	6/1/2020 - Progressive Disease	2021-01-19
HFMNG_29	206677660117_R07C01	Henry Ford Health (HFH)	Tissue	Confirmed Recurrence	Recurrent	2	Meningioma, Atypical	Male	45-59	2020-03-04	Subtotal Resection	6/10/2021 - Progressive Disease	2021-06-21
HFMNG_30	206677660030_R02C01	Henry Ford Health (HFH)	Tissue	Confirmed Recurrence	Initial	1	Meningioma, NOS	Female	<45	2011-07-14	Gross Total Resection	4/8/2014 - Progressive Disease	2021-08-04
HFMNG_31	206677660117_R03C01	Henry Ford Health (HFH)	Tissue	Confirmed Recurrence	Initial	2	Meningioma, Atypical	Male	45-59	2017-05-12	Not Informed	1/4/2021 - Progressive Disease	2021-01-05
HFMNG_32	206677660030_R05C01	Henry Ford Health (HFH)	Tissue	Confirmed Recurrence	Initial	1	Meningioma, Psammomatous	Female	45-59	2019-07-08	Not Informed	8/28/2019 - Additional Resection	2019-08-28
HFMNG_4	205648300053_R01C01	Henry Ford Health (HFH)	Tissue	Confirmed Recurrence	Initial	1	Meningioma, Atypical	Female	45-59	1999-12-02	Gross Total Resection	8/1/2002 - Progressive Disease	2008-10-23
HFMNG_5	205648300053_R02C01	Henry Ford Health (HFH)	Tissue	Confirmed Recurrence	Recurrent	1	Meningioma, NOS	Female	45-59	2002-08-01	Not Informed	10/25/2007 - Additional Resection	2008-10-23
HFMNG_6	205648300053_R03C01	Henry Ford Health (HFH)	Tissue	Confirmed Recurrence	Recurrent	2	Meningioma, Atypical	Female	45-59	2007-10-25	Not Informed	10/23/2008 - Additional Resection	2008-10-23
HFMNG_7	205648300053_R04C01	Henry Ford Health (HFH)	Tissue	Confirmed Recurrence	Initial	1	Meningioma, Meningothelial	Male	<45	2001-03-19	Subtotal Resection	1/30/2003 - Additional Resection	2021-05-13
HFMNG_8	205648300053_R05C01	Henry Ford Health (HFH)	Tissue	Confirmed Recurrence	Initial	1	Meningioma, Meningothelial	Male	<45	2001-08-02	Subtotal Resection	9/16/2004 - Progressive Disease	2009-10-22
HFMNG_9	205648300053_R06C01	Henry Ford Health (HFH)	Tissue	Confirmed Recurrence	Recurrent	2	Meningioma, Atypical	Male	45-59	2004-09-16	Subtotal Resection	5/31/2007 - Additional Resection	2009-10-22

## Sheet: MTS Case IDs
MATCHING TISSUE & SERUM CASE IDs : dMeLB Methodology
Patient	Pair #	Serum ID	Serum.Barcde	Tissue ID	Tissue. Barcode
Patient #1	Pair 1	HBTC-01-020e	202875000085_R08C01	HF.4304.T	203490640084_R06C01
Patient #2	Pair 2	HBTC-01-2c0d	202875000054_R03C01	HF.4333.T	203490640101_R01C01
Patient #4	Pair 4	HBTC-01-5186	202875000127_R07C01	HF.4343.T	203490640056_R01C01
Patient #5	Pair 5	HBTC-01-8866	202875000085_R04C01	HF.4227.T	202875000054_R07C01
Patient #6	Pair 7	HBTC-02-d1b6	202875000054_R08C01	HF.3883.T	203490640065_R03C01
Patient #7	Pair 8	HBTC-03-97e0	203490640102_R01C01	HF.4028.T	203490640101_R03C01
Patient #8	Pair 10	HBTC-04-01fb	202831040003_R07C01	HF.3832.T	202875000085_R03C01
Patient #9	Pair 11	HBTC-04-ce0a	202875000085_R02C01	HF.4259.T	203490640084_R05C01
Patient #10	Pair 12	HBTC-04-e3ab	202831040003_R06C01	HF.3345.T	203490640075_R08C01
