# Supplementary material for: Detection of diagnostic and prognostic methylation-based signatures in liquid biopsy specimens from patients with meningiomas
Source: Nat Commun. 2023 Sep 13;14:5669. doi: 10.1038/s41467-023-41434-z (PMC10499807; doi:10.1038/s41467-023-41434-z)
Supplement: Supplementary file 6 — Supplementary Dataset 2 [file 41467_2023_41434_MOESM6_ESM.xlsx]

## Sheet: Sheet1
Figure 1b, Supplementary Figure S3a. Differentially Methylated MNG-specific DMPs
Probe ID	Probe Family	Enhancer (Y/N)	CpG Location	FDR p-value	Mean Methylation (MNG)	Mean Methyl (Other)	Δ Methylation
cg23391090	Intergenic	No	Open Seas	4.11123e-10	0.547236	0.793788	-0.246553
cg21858113	Intergenic	No	Shores	1.21071e-08	0.505923	0.691399	-0.185475
cg04680393	Intergenic	No	CpG Islands	1.62017e-10	0.447595	0.685124	-0.237529
cg20323509	Intergenic	No	CpG Islands	1.34492e-09	0.507036	0.68255	-0.175513
cg23841819	Intergenic	No	CpG Islands	2.66706e-07	0.57035	0.833345	-0.262994
cg24528463	Intergenic	Yes	CpG Islands	7.46416e-06	0.609564	0.800182	-0.190618
cg27294288	Intergenic	No	Shelves	9.31707e-11	0.44395	0.625364	-0.181414
cg25127064	Intergenic	No	Open Seas	3.77053e-10	0.3796	0.564297	-0.184697
cg03513682	Gene_body	Yes	Shelves	3.53405e-11	0.570459	0.758065	-0.187606
cg03311134	Intergenic	No	CpG Islands	0.000886389	0.691512	0.877479	-0.185966
cg04163391	Gene_body	Yes	Open Seas	3.48101e-09	0.579263	0.792014	-0.212752
cg02461502	Intergenic	No	Shelves	1.02738e-08	0.428314	0.62605	-0.197736
cg16579144	Gene_body	No	Shelves	8.57419e-12	0.402478	0.638003	-0.235525
cg11792649	Gene_body	No	Open Seas	5.81734e-11	0.552126	0.741512	-0.189387
cg26173773	Gene_body	No	Open Seas	7.62658e-11	0.491171	0.685437	-0.194266
cg12334937	Intergenic	Yes	Open Seas	1.60233e-09	0.528639	0.708307	-0.179668
cg22365276	Intergenic	No	CpG Islands	5.58867e-10	0.608665	0.796846	-0.188181
cg09179723	Gene_body	Yes	Open Seas	3.83392e-07	0.372619	0.556109	-0.18349
cg23581489	Gene_body	No	Open Seas	4.67645e-11	0.534736	0.721904	-0.187168
cg00066653	Gene_body	No	Open Seas	4.22986e-09	0.425832	0.601485	-0.175654
cg04016730	Gene_body	No	Open Seas	2.01122e-08	0.577063	0.760373	-0.18331
cg16062483	Promoter	No	Shores	7.63599e-05	0.539417	0.75849	-0.219073
cg04424721	Intergenic	No	Open Seas	2.47325e-11	0.460504	0.669286	-0.208783
cg19674350	Gene_body	No	Open Seas	2.0796e-07	0.628655	0.810026	-0.181371
cg02833127	Intergenic	No	Open Seas	0.0027957	0.251841	0.0441245	0.207716
cg09743199	Intergenic	No	Open Seas	6.14292e-05	0.502028	0.680519	-0.178491
cg24509398	Intergenic	No	Shelves	2.01756e-09	0.357612	0.53604	-0.178428
cg17599958	Intergenic	No	CpG Islands	1.87432e-07	0.575109	0.785274	-0.210165
cg01765238	Intergenic	Yes	Open Seas	3.39606e-09	0.654468	0.854426	-0.199958
cg00513941	Intergenic	No	Shelves	2.06813e-05	0.647678	0.845956	-0.198277
cg15132055	Gene_body	No	Open Seas	2.6919e-06	0.561835	0.736926	-0.17509
cg21459713	Gene_body	Yes	Open Seas	7.28548e-09	0.537642	0.738096	-0.200453
cg15543199	Gene_body	Yes	Open Seas	3.13121e-10	0.628766	0.813451	-0.184686
cg01181584	Gene_body	No	CpG Islands	0.00426522	0.624787	0.811494	-0.186708
cg04956585	Intergenic	Yes	Open Seas	1.35429e-07	0.563103	0.750998	-0.187896
cg21621104	Gene_body	Yes	Open Seas	1.60233e-09	0.550191	0.726125	-0.175934
cg07277190	Gene_body	No	Open Seas	1.79471e-11	0.490514	0.786154	-0.29564
cg15658543	Gene_body	No	Open Seas	4.32526e-11	0.539834	0.75249	-0.212656
cg26642667	Intergenic	No	Shores	1.35681e-11	0.317726	0.157931	0.159795
cg20237074	Intergenic	No	Shores	9.67069e-08	0.585726	0.761416	-0.17569
cg12221713	Intergenic	Yes	Open Seas	1.81418e-09	0.582519	0.770677	-0.188158
cg09970590	Gene_body	No	Open Seas	3.79082e-07	0.590282	0.777692	-0.18741
cg26335251	Intergenic	No	Open Seas	8.6857e-11	0.405874	0.607118	-0.201244
cg02484127	Intergenic	No	Open Seas	1.13808e-08	0.459691	0.635766	-0.176076
cg16903122	Promoter	No	Open Seas	1.83247e-12	0.343432	0.568143	-0.22471
cg04194457	Intergenic	No	Open Seas	2.17965e-10	0.554692	0.748884	-0.194192
cg18912160	Intergenic	Yes	Open Seas	2.60071e-10	0.581633	0.77479	-0.193157
cg10350880	Gene_body	No	CpG Islands	7.48742e-10	0.438163	0.618526	-0.180363
cg01465838	Promoter	No	Shores	1.09903e-05	0.622836	0.813024	-0.190189
cg10135894	Gene_body	Yes	Shores	1.05451e-08	0.25711	0.438037	-0.180927
cg14080585	Gene_body	No	Open Seas	0.000322177	0.379369	0.55876	-0.179391
cg02005782	Intergenic	Yes	Shelves	7.28548e-09	0.428104	0.604912	-0.176808
cg23892192	Intergenic	No	Shores	5.16693e-09	0.644464	0.831116	-0.186653
cg05339240	Intergenic	No	Open Seas	1.42364e-12	0.556499	0.73931	-0.182811
cg12684037	Gene_body	No	Open Seas	1.3746e-10	0.441478	0.625556	-0.184079
cg21518151	Intergenic	No	CpG Islands	1.9609e-12	0.295778	0.495209	-0.199431
cg06576783	Intergenic	No	Open Seas	3.75607e-06	0.555195	0.754846	-0.199651
cg17157956	Gene_body	No	Open Seas	0.00810421	0.6119	0.794142	-0.182243
cg14210817	Intergenic	No	CpG Islands	1.32883e-11	0.453796	0.281993	0.171803
cg24329954	Intergenic	Yes	Open Seas	2.2621e-08	0.365588	0.206631	0.158956
cg17338594	Gene_body	No	Open Seas	3.8937e-10	0.396308	0.635511	-0.239202
cg21817668	Intergenic	No	Open Seas	1.31564e-09	0.531362	0.713588	-0.182226
cg10169393	Intergenic	Yes	CpG Islands	9.40631e-12	0.485164	0.693881	-0.208717
cg12290615	Gene_body	Yes	Open Seas	1.22761e-10	0.266967	0.442157	-0.17519
cg08035151	Intergenic	No	Open Seas	2.64724e-08	0.36607	0.54783	-0.181759
cg25835058	Intergenic	Yes	CpG Islands	3.69015e-05	0.522371	0.362314	0.160057
cg02999390	Intergenic	No	Open Seas	6.89668e-11	0.607522	0.813126	-0.205605
cg22424479	Intergenic	Yes	Open Seas	1.48993e-09	0.505908	0.683193	-0.177285
cg06686789	Intergenic	No	CpG Islands	4.32526e-11	0.426038	0.613627	-0.187589
cg15604046	Gene_body	No	Open Seas	3.3591e-10	0.401328	0.577248	-0.17592
cg19987132	Intergenic	Yes	Open Seas	1.93518e-10	0.583144	0.760346	-0.177202
cg20510512	Gene_body	No	CpG Islands	1.41731e-06	0.585012	0.761192	-0.17618
cg14269096	Gene_body	No	Shores	6.28197e-09	0.329575	0.516141	-0.186566
cg01897656	Intergenic	No	Open Seas	3.43982e-09	0.502955	0.693355	-0.190399
cg13508836	Intergenic	No	Open Seas	5.88164e-08	0.504044	0.706901	-0.202857
cg24714100	Intergenic	Yes	Shores	3.46659e-12	0.463213	0.652517	-0.189304
cg04306220	Intergenic	No	Shores	3.7853e-09	0.438214	0.618752	-0.180538
cg06819704	Intergenic	Yes	Open Seas	2.65507e-11	0.536732	0.741448	-0.204716
cg01589079	Intergenic	No	Shores	1.0823e-08	0.498642	0.676929	-0.178287
cg05193584	Gene_body	No	Open Seas	9.37176e-12	0.483844	0.674038	-0.190194
cg23620315	Intergenic	No	Shelves	5.94537e-10	0.468885	0.681318	-0.212433
cg21699881	Gene_body	No	Open Seas	0.000878784	0.649902	0.843264	-0.193362
cg07174809	Intergenic	Yes	Shelves	1.42364e-12	0.461881	0.652935	-0.191054
cg18363564	Gene_body	No	Open Seas	2.02826e-10	0.281267	0.477554	-0.196287
cg14722402	Gene_body	No	Open Seas	2.66805e-10	0.495353	0.679445	-0.184092
cg07599327	Intergenic	Yes	Open Seas	5.97492e-09	0.507146	0.706747	-0.199601
cg09638686	Intergenic	No	Open Seas	4.4546e-09	0.608701	0.808199	-0.199498
cg03338185	Intergenic	No	Shores	3.55922e-11	0.510003	0.706372	-0.196369
cg01630199	Intergenic	No	Open Seas	1.40172e-10	0.279265	0.476221	-0.196956
cg23237765	Gene_body	Yes	Open Seas	4.42221e-10	0.522671	0.722467	-0.199795
cg04664860	Intergenic	No	Shelves	2.64724e-08	0.508308	0.700817	-0.19251
cg04446983	Intergenic	No	Open Seas	1.85942e-09	0.44674	0.635875	-0.189135
cg05797914	Gene_body	Yes	Open Seas	3.4477e-12	0.428893	0.62402	-0.195127
cg15842078	Intergenic	Yes	Open Seas	1.00043e-07	0.462187	0.640668	-0.178481
cg08430157	Intergenic	Yes	Open Seas	5.97492e-09	0.511174	0.694694	-0.18352
cg25950438	Gene_body	No	Open Seas	1.42364e-12	0.460101	0.643242	-0.183141
cg10712265	Gene_body	No	CpG Islands	1.01105e-05	0.517135	0.70346	-0.186325
cg06378142	Intergenic	No	Open Seas	0.000565711	0.50313	0.695178	-0.192048

## Sheet: Sheet2
Figure 1c. Tissue-Derived Differentially Methylated MNG specific Probes
Probe ID	FDR p-value	Mean Methylation (MNG)	Mean Methyl (Other)	Δ Methylation
cg00083790	1.63388e-104	0.290306	0.87713	-0.586824
cg00095859	9.05644e-108	0.176599	0.8273	-0.650701
cg00179026	1.30532e-105	0.340896	0.903836	-0.56294
cg00303982	2.47016e-98	0.0964073	0.678372	-0.581964
cg00321478	3.80923e-101	0.901835	0.296846	0.604989
cg00424451	1.71893e-107	0.161625	0.713136	-0.551511
cg00630420	3.08428e-101	0.389648	0.9483	-0.558652
cg00739667	9.72577e-103	0.845798	0.282114	0.563684
cg00741954	5.87179e-108	0.31062	0.943178	-0.632559
cg00804179	3.09999e-87	0.906113	0.351758	0.554355
cg01051524	6.72547e-106	0.133946	0.822614	-0.688668
cg01342981	7.89343e-104	0.0886798	0.644427	-0.555747
cg01348584	5.48273e-108	0.107102	0.894174	-0.787072
cg01561259	5.35694e-104	0.355608	0.942839	-0.587231
cg01569664	1.0063e-102	0.951314	0.368509	0.582805
cg01572940	5.48273e-108	0.174345	0.830499	-0.656154
cg01578875	6.93396e-72	0.942684	0.372057	0.570627
cg01835506	5.79444e-104	0.0809023	0.64044	-0.559537
cg02037475	3.52065e-98	0.0745752	0.638245	-0.563669
cg02245119	5.8823e-96	0.870183	0.292024	0.578158
cg02317299	3.14154e-100	0.0980526	0.657773	-0.55972
cg03065308	7.29175e-93	0.156708	0.767435	-0.610728
cg03079497	2.56742e-103	0.204375	0.768188	-0.563813
cg03159409	5.31754e-105	0.201902	0.822328	-0.620426
cg03290977	9.05784e-106	0.132876	0.777931	-0.645055
cg03306486	1.8825e-106	0.0561062	0.828549	-0.772443
cg03499808	2.37247e-103	0.0292961	0.625215	-0.595918
cg03508390	1.2305e-106	0.288934	0.840423	-0.551489
cg03578473	3.53555e-97	0.0986322	0.66927	-0.570638
cg03673694	9.44571e-102	0.890849	0.201719	0.689129
cg03785076	2.11635e-106	0.221906	0.790217	-0.568311
cg03979241	9.72792e-105	0.765873	0.142179	0.623694
cg04003327	5.66078e-102	0.246575	0.840211	-0.593636
cg04058685	8.59446e-106	0.0913506	0.827581	-0.73623
cg04105416	7.56847e-108	0.145217	0.854782	-0.709565
cg04213390	8.15563e-103	0.222178	0.797991	-0.575813
cg04275695	2.3282e-98	0.152049	0.730558	-0.578509
cg04540383	1.09176e-101	0.0951352	0.673393	-0.578258
cg05109966	1.38715e-104	0.305676	0.880398	-0.574722
cg05115862	2.49656e-94	0.278738	0.83541	-0.556672
cg05116002	8.057e-105	0.214005	0.85925	-0.645246
cg05219445	2.81465e-100	0.129349	0.734993	-0.605644
cg05255351	1.28594e-101	0.129038	0.722963	-0.593925
cg05590818	4.39265e-106	0.179305	0.787007	-0.607702
cg05636047	7.45874e-106	0.95516	0.371186	0.583975
cg05926640	5.48273e-108	0.126381	0.771099	-0.644717
cg06179011	8.19352e-109	0.0620039	0.70852	-0.646516
cg06268921	4.22795e-97	0.188507	0.782871	-0.594365
cg06329392	5.48273e-108	0.301978	0.933529	-0.631552
cg06352750	1.22052e-107	0.0713594	0.679754	-0.608395
cg06379192	1.2441e-103	0.316587	0.923819	-0.607232
cg06445944	3.45108e-95	0.871863	0.275489	0.596374
cg06456031	1.3825e-98	0.0665482	0.645502	-0.578953
cg06518618	8.24233e-97	0.933816	0.32512	0.608696
cg06588605	1.09857e-97	0.125988	0.676765	-0.550778
cg06602086	1.30348e-101	0.231811	0.848963	-0.617152
cg07391913	1.39244e-107	0.102836	0.746348	-0.643511
cg07543830	5.48273e-108	0.78897	0.183365	0.605606
cg07687354	5.14207e-103	0.923612	0.315825	0.607787
cg07735586	7.2269e-107	0.116006	0.733708	-0.617702
cg07859439	5.98432e-103	0.1433	0.73166	-0.588359
cg07870237	1.68548e-107	0.0965377	0.646633	-0.550096
cg07946277	1.60537e-95	0.0960022	0.678955	-0.582953
cg08076266	7.19333e-100	0.100122	0.677025	-0.576903
cg08093097	4.75631e-102	0.908014	0.28551	0.622504
cg08200851	1.04629e-107	0.854791	0.228204	0.626587
cg08390172	1.47865e-108	0.0475911	0.692866	-0.645275
cg08635723	1.28291e-107	0.348056	0.928104	-0.580048
cg08654091	8.19352e-109	0.100678	0.852738	-0.75206
cg08850243	1.68548e-107	0.166519	0.810541	-0.644021
cg08887400	3.81923e-88	0.125884	0.701137	-0.575253
cg08951271	3.40418e-101	0.831891	0.276783	0.555108
cg09411730	6.82702e-75	0.0749883	0.649232	-0.574244
cg09533868	1.64113e-104	0.326813	0.921696	-0.594883
cg09929238	7.69687e-105	0.330783	0.92886	-0.598077
cg10142520	3.52434e-104	0.218933	0.863967	-0.645034
cg10563645	5.48273e-108	0.045493	0.655369	-0.609876
cg10591771	1.53683e-99	0.0922178	0.760931	-0.668713
cg11637968	1.31096e-104	0.162244	0.757468	-0.595224
cg11775521	2.28353e-105	0.114878	0.765958	-0.65108
cg11909137	3.3065e-102	0.0743821	0.63189	-0.557508
cg12176783	2.75672e-93	0.743415	0.174689	0.568726
cg12214003	3.49971e-106	0.196706	0.802817	-0.606111
cg12235073	8.40429e-108	0.28164	0.919678	-0.638038
cg12273284	2.44381e-102	0.0727181	0.691704	-0.618986
cg12467264	2.18278e-101	0.0459115	0.663424	-0.617513
cg12552626	3.7639e-88	0.333878	0.912619	-0.578741
cg12813239	6.26411e-105	0.0676422	0.667515	-0.599873
cg12880095	2.02753e-107	0.278471	0.913907	-0.635436
cg12944530	2.65989e-81	0.0690418	0.636234	-0.567192
cg13053505	1.62902e-95	0.255422	0.843659	-0.588237
cg13102133	5.57283e-95	0.813062	0.200182	0.61288
cg13136220	5.66277e-103	0.871846	0.26071	0.611136
cg13166748	2.87811e-102	0.810088	0.237442	0.572646
cg13329862	1.74217e-92	0.8001	0.244648	0.555452
cg13340126	5.48273e-108	0.0530324	0.623117	-0.570085
cg13378649	8.87508e-101	0.230069	0.808651	-0.578582
cg13773247	1.11713e-105	0.33134	0.91869	-0.58735
cg13962347	1.37287e-94	0.793995	0.225477	0.568518
cg14122138	9.05644e-108	0.151795	0.771106	-0.619312
cg14157435	1.55663e-74	0.886938	0.323015	0.563923
cg14354168	1.29107e-103	0.245885	0.814538	-0.568653
cg14481208	7.35538e-88	0.251326	0.801653	-0.550328
cg14594187	1.16078e-103	0.05559	0.695399	-0.639809
cg14677130	2.80358e-107	0.290506	0.932394	-0.641887
cg14689338	2.71254e-98	0.836131	0.220152	0.61598
cg14784253	6.66737e-104	0.234398	0.812137	-0.577739
cg15001016	4.66723e-101	0.238188	0.843614	-0.605426
cg15659713	3.82324e-105	0.0557275	0.63444	-0.578712
cg16079541	3.83609e-102	0.849496	0.274545	0.574952
cg16151362	3.42665e-107	0.0959695	0.708643	-0.612673
cg16389901	4.4003e-104	0.0452997	0.725672	-0.680372
cg16454852	1.43049e-106	0.229626	0.930516	-0.700891
cg16662846	2.24987e-97	0.232105	0.792727	-0.560622
cg16776065	1.06261e-102	0.0617035	0.612564	-0.55086
cg16863795	1.20454e-103	0.109152	0.812609	-0.703458
cg16983159	6.72547e-106	0.0803561	0.742908	-0.662552
cg16985288	7.90073e-108	0.0655788	0.742324	-0.676746
cg17201227	5.48273e-108	0.179342	0.848421	-0.669079
cg17297634	5.16931e-106	0.144611	0.763772	-0.619161
cg17344321	2.33959e-96	0.103855	0.683918	-0.580063
cg17382310	9.37862e-104	0.289971	0.867637	-0.577666
cg17394978	1.94984e-97	0.274549	0.840395	-0.565846
cg17479501	1.62915e-87	0.233632	0.788291	-0.55466
cg17518842	1.45105e-107	0.0704472	0.758853	-0.688406
cg17670650	8.71025e-106	0.106845	0.682848	-0.576003
cg17683336	1.29569e-105	0.0444292	0.637358	-0.592929
cg17802005	3.12106e-105	0.389461	0.959421	-0.56996
cg17953701	6.65928e-100	0.135203	0.752038	-0.616835
cg17983632	2.14495e-90	0.228994	0.832068	-0.603073
cg18030133	3.62709e-102	0.903542	0.350559	0.552982
cg18082788	1.32995e-93	0.139702	0.722241	-0.582539
cg18264562	1.47865e-108	0.822107	0.201869	0.620238
cg18311871	2.5776e-103	0.244572	0.807169	-0.562597
cg18334345	3.55978e-106	0.217993	0.824093	-0.6061
cg18346398	1.83294e-103	0.234358	0.79354	-0.559182
cg18398753	1.22603e-98	0.191861	0.775573	-0.583712
cg18430895	3.55978e-106	0.110568	0.713357	-0.602789
cg18473137	9.53448e-105	0.967645	0.29403	0.673615
cg18564686	2.44215e-106	0.0865018	0.654099	-0.567598
cg18783429	3.4211e-98	0.728629	0.166476	0.562153
cg18838431	1.28625e-105	0.169055	0.789637	-0.620583
cg18843739	6.96264e-98	0.135049	0.738296	-0.603247
cg18857467	1.52988e-103	0.218431	0.818156	-0.599725
cg18888655	1.0113e-101	0.0909174	0.775107	-0.68419
cg19090437	5.48273e-108	0.0820236	0.734068	-0.652045
cg19156875	2.9418e-96	0.0773328	0.7358	-0.658467
cg19254152	2.37143e-104	0.0990126	0.666597	-0.567585
cg19303748	1.2305e-106	0.044924	0.60363	-0.558706
cg19305488	5.11091e-106	0.0778312	0.662217	-0.584386
cg19333963	1.2597e-106	0.0488402	0.766667	-0.717827
cg19409060	2.34164e-105	0.0754367	0.690056	-0.61462
cg19473656	3.97125e-92	0.262744	0.818574	-0.55583
cg19531032	1.28291e-107	0.880684	0.217444	0.66324
cg19611441	1.02502e-101	0.125092	0.715127	-0.590035
cg19651341	2.23498e-107	0.805675	0.201486	0.604189
cg19852660	2.21924e-104	0.135219	0.750945	-0.615726
cg20147233	5.48273e-108	0.340258	0.963701	-0.623442
cg20155035	7.0988e-103	0.220821	0.797046	-0.576225
cg20184464	1.20761e-89	0.185316	0.765944	-0.580628
cg20202112	3.72372e-102	0.870582	0.248434	0.622148
cg20484086	5.48273e-108	0.0557141	0.703041	-0.647327
cg20631820	1.2958e-91	0.950017	0.394335	0.555683
cg20707023	5.13971e-106	0.0894567	0.640695	-0.551239
cg20793665	7.33378e-104	0.943267	0.379918	0.563349
cg20813589	1.67285e-101	0.126013	0.7219	-0.595887
cg20952901	3.49858e-101	0.0765384	0.748096	-0.671557
cg21010202	2.84214e-105	0.289151	0.887449	-0.598299
cg21100518	1.88693e-101	0.794439	0.172666	0.621773
cg21119074	6.38896e-108	0.0664518	0.75725	-0.690798
cg21201393	2.17079e-102	0.308467	0.867624	-0.559157
cg21364077	2.15034e-107	0.0986807	0.756927	-0.658246
cg21565496	1.47865e-108	0.354266	0.974641	-0.620375
cg21593001	5.21817e-104	0.121352	0.701879	-0.580527
cg21723903	5.07294e-97	0.0919724	0.725258	-0.633286
cg21817858	1.27558e-97	0.186014	0.738612	-0.552598
cg22320365	9.71919e-107	0.0934544	0.71502	-0.621565
cg22350070	8.53879e-104	0.089921	0.685937	-0.596016
cg22488891	2.82187e-107	0.306521	0.905957	-0.599436
cg22610645	5.63822e-103	0.273668	0.860256	-0.586587
cg22771548	9.03919e-104	0.14688	0.713317	-0.566437
cg23012310	9.16667e-102	0.306926	0.886557	-0.579632
cg23111655	4.27794e-104	0.301405	0.861441	-0.560036
cg23514619	2.14538e-100	0.129243	0.771245	-0.642002
cg23687466	1.83294e-103	0.0783843	0.755897	-0.677513
cg23709902	5.48273e-108	0.185419	0.785426	-0.600007
cg23732781	1.19918e-102	0.740323	0.178274	0.562049
cg23927970	5.85961e-103	0.0576968	0.675754	-0.618057
cg23994061	1.55994e-102	0.263106	0.816623	-0.553517
cg23995446	1.00734e-99	0.149868	0.709518	-0.55965
cg24202221	4.12442e-104	0.287753	0.862035	-0.574282
cg24324815	2.49472e-80	0.0897038	0.662721	-0.573017
cg24481882	1.08595e-106	0.189212	0.851031	-0.661818
cg24576133	1.43049e-106	0.349571	0.925551	-0.57598
cg24660635	4.94971e-102	0.751742	0.142022	0.60972
cg24799830	1.34964e-93	0.744857	0.148654	0.596203
cg24889058	3.00087e-99	0.115955	0.677025	-0.56107
cg25136988	3.77751e-93	0.299303	0.855665	-0.556362
cg25296938	1.47865e-108	0.0677688	0.752044	-0.684275
cg25518868	3.16397e-93	0.135764	0.693507	-0.557744
cg25811633	1.64356e-96	0.211078	0.802996	-0.591918
cg25925252	2.01693e-103	0.950697	0.356943	0.593754
cg25928447	1.60322e-104	0.133992	0.685364	-0.551372
cg25938025	2.82609e-104	0.142401	0.712341	-0.569939
cg26069291	6.29448e-93	0.216035	0.769724	-0.553689
cg26166717	3.00575e-103	0.861698	0.262562	0.599136
cg26221111	8.50892e-105	0.294857	0.872359	-0.577502
cg26368049	6.38896e-108	0.917979	0.275845	0.642133
cg26379258	1.96225e-87	0.671414	0.116066	0.555348
cg26395694	3.09023e-102	0.116447	0.729875	-0.613428
cg26574680	4.57704e-100	0.645391	0.0902994	0.555091
cg26603050	3.0448e-93	0.0772485	0.647561	-0.570312
cg26657404	1.15664e-103	0.919213	0.319983	0.59923
cg26750742	9.93284e-100	0.836773	0.228237	0.608536
cg26860604	5.08293e-106	0.328306	0.925162	-0.596856
cg27169846	1.64672e-105	0.891555	0.246466	0.645089
cg27272853	3.08914e-97	0.374084	0.936895	-0.562811
cg27395066	4.35239e-97	0.0765593	0.687559	-0.610999
cg27496339	1.23938e-96	0.108777	0.724896	-0.616119
cg27498387	2.93933e-89	0.0660934	0.66152	-0.595426
cg27577907	1.90035e-100	0.141043	0.69828	-0.557237

## Sheet: Sheet3
Figure 1d. Tissue-derived serum-applicable Differentially Methylated MNG specific Probes
Probe ID	FDR p-value	Mean Methylation (MNG)	Mean Methyl (Other)	Δ Methylation
cg00630420	1.73443e-06	0.962113	0.972409	-0.010296
cg01578875	7.07768e-07	0.908621	0.939499	-0.0308781
cg03065308	3.16844e-07	0.864128	0.909285	-0.0451565
cg03673694	1.43941e-08	0.846701	0.903239	-0.0565385
cg05109966	4.24133e-06	0.907354	0.929613	-0.0222593
cg05116002	7.29059e-08	0.937571	0.961328	-0.0237564
cg06379192	2.97245e-06	0.968452	0.976977	-0.00852475
cg08093097	8.26335e-06	0.930507	0.944674	-0.014167
cg11909137	1.70401e-06	0.0598515	0.0390941	0.0207574
cg12235073	1.54966e-07	0.801037	0.876615	-0.0755775
cg12552626	1.36878e-06	0.90762	0.932356	-0.0247363
cg12944530	4.24133e-06	0.0560236	0.038302	0.0177216
cg13102133	3.78994e-07	0.820321	0.883277	-0.0629563
cg13773247	1.53813e-08	0.793396	0.913087	-0.11969
cg17683336	8.39667e-06	0.068066	0.0478988	0.0201671
cg17983632	9.18247e-13	0.901555	0.946096	-0.0445409
cg18334345	4.18912e-08	0.858075	0.901975	-0.0439004
cg18473137	7.29059e-08	0.962497	0.974822	-0.0123248
cg21119074	6.77701e-07	0.0956104	0.0570298	0.0385806
cg21201393	4.56594e-06	0.871935	0.906456	-0.0345204
cg21565496	2.69121e-06	0.947403	0.968932	-0.0215291
cg23514619	9.53732e-07	0.019601	0.0234485	-0.00384753
cg27169846	4.92128e-11	0.696908	0.837197	-0.140289
cg27272853	9.53732e-07	0.949015	0.966949	-0.0179344

## Sheet: Sheet4
Figure 1e. Similarly Methylated Probes (SMPs)
	Probe ID
	cg00004072
	cg00004633
	cg00006090
	cg00007898
	cg00018667
	cg00019141
	cg00020450
	cg00023001
	cg00023411
	cg00027995
	cg00041014
	cg00043234
	cg00044097
	cg00044210
	cg00045357
	cg00045416
	cg00054197
	cg00056508
	cg00058436
	cg00060403
	cg00061031
	cg00063734
	cg00076653
	cg00079375
	cg00083801
	cg00087298
	cg00094333
	cg00095595
	cg00097518
	cg00102795
	cg00107490
	cg00108438
	cg00109451
	cg00112465
	cg00121142
	cg00123181
	cg00128195
	cg00128951
	cg00129774
	cg00133857
	cg00134539
	cg00140813
	cg00142933
	cg00143020
	cg00146168
	cg00151919
	cg00159439
	cg00159699
	cg00163472
	cg00169111
	cg00169677
	cg00172074
	cg00175150
	cg00175273
	cg00175735
	cg00175980
	cg00176111
	cg00176740
	cg00189533
	cg00189989
	cg00197659
	cg00201978
	cg00204532
	cg00207965
	cg00211661
	cg00212786
	cg00213189
	cg00214313
	cg00215425
	cg00218767
	cg00223564
	cg00224929
	cg00231299
	cg00233485
	cg00235671
	cg00240007
	cg00241142
	cg00243731
	cg00243882
	cg00245098
	cg00248242
	cg00248776
	cg00252442
	cg00256178
	cg00256593
	cg00260489
	cg00260575
	cg00264136
	cg00270408
	cg00274925
	cg00306118
	cg00308361
	cg00316420
	cg00319359
	cg00325904
	cg00326747
	cg00328740
	cg00329697
	cg00338928
	cg00341950
	cg00348222
	cg00349770
	cg00356500
	cg00367532
	cg00368296
	cg00373967
	cg00376255
	cg00376288
	cg00376735
	cg00379042
	cg00381980
	cg00387582
	cg00388660
	cg00390596
	cg00390808
	cg00393470
	cg00397104
	cg00403616
	cg00412142
	cg00418150
	cg00418303
	cg00419092
	cg00419564
	cg00420246
	cg00422626
	cg00423048
	cg00425177
	cg00425827
	cg00430888
	cg00436488
	cg00443451
	cg00446722
	cg00459351
	cg00462644
	cg00463239
	cg00470280
	cg00483198
	cg00489216
	cg00489486
	cg00492213
	cg00496427
	cg00497611
	cg00500299
	cg00500522
	cg00500822
	cg00502618
	cg00503920
	cg00505133
	cg00506189
	cg00506250
	cg00506811
	cg00507135
	cg00512280
	cg00518698
	cg00523973
	cg00530905
	cg00531628
	cg00541565
	cg00543364
	cg00546147
	cg00546302
	cg00549465
	cg00552671
	cg00553003
	cg00555025
	cg00563138
	cg00578414
	cg00584602
	cg00591068
	cg00592058
	cg00592484
	cg00592871
	cg00596751
	cg00600693
	cg00601162
	cg00613753
	cg00616028
	cg00620483
	cg00623727
	cg00634460
	cg00635380
	cg00636072
	cg00637826
	cg00639946
	cg00643111
	cg00643271
	cg00647646
	cg00662798
	cg00666446
	cg00672558
	cg00673359
	cg00673557
	cg00682263
	cg00684531
	cg00687612
	cg00690270
	cg00690685
	cg00704632
	cg00707445
	cg00707446
	cg00713465
	cg00714597
	cg00722636
	cg00723277
	cg00724018
	cg00724035
	cg00727262
	cg00729928
	cg00730832
	cg00734993
	cg00742796
	cg00748218
	cg00749123
	cg00749199
	cg00751253
	cg00755572
	cg00757902
	cg00766497
	cg00767429
	cg00767689
	cg00770636
	cg00772054
	cg00773370
	cg00775242
	cg00777968
	cg00778443
	cg00779328
	cg00785980
	cg00786658
	cg00788710
	cg00800141
	cg00802571
	cg00811170
	cg00819163
	cg00819362
	cg00821311
	cg00822622
	cg00831929
	cg00838379
	cg00840960
	cg00842506
	cg00843416
	cg00846114
	cg00848336
	cg00849347
	cg00850551
	cg00851377
	cg00861295
	cg00864821
	cg00865299
	cg00867273
	cg00869308
	cg00884041
	cg00889004
	cg00890378
	cg00896580
	cg00899463
	cg00900105
	cg00902396
	cg00906510
	cg00908155
	cg00910640
	cg00911192
	cg00911624
	cg00913163
	cg00916432
	cg00930281
	cg00939357
	cg00940280
	cg00942551
	cg00951206
	cg00954625
	cg00956573
	cg00957644
	cg00958884
	cg00961998
	cg00967708
	cg00968638
	cg00972222
	cg00972313
	cg00973426
	cg00974598
	cg00976403
	cg00980978
	cg00981832
	cg00990587
	cg00994763
	cg00996544
	cg01000073
	cg01000339
	cg01004862
	cg01009414
	cg01019484
	cg01020399
	cg01021631
	cg01023696
	cg01027186
	cg01027976
	cg01028572
	cg01031597
	cg01032200
	cg01033451
	cg01034726
	cg01036164
	cg01036205
	cg01039092
	cg01043710
	cg01044097
	cg01045354
	cg01053711
	cg01057265
	cg01059100
	cg01060188
	cg01061890
	cg01065679
	cg01071314
	cg01073046
	cg01074795
	cg01076971
	cg01080480
	cg01083040
	cg01090026
	cg01090437
	cg01091774
	cg01098955
	cg01102638
	cg01104200
	cg01108713
	cg01114085
	cg01115938
	cg01116373
	cg01118078
	cg01120132
	cg01120404
	cg01124546
	cg01126123
	cg01128460
	cg01128800
	cg01131321
	cg01132407
	cg01133803
	cg01140585
	cg01142475
	cg01144148
	cg01144635
	cg01151424
	cg01154032
	cg01159623
	cg01163974
	cg01166692
	cg01170758
	cg01179771
	cg01182076
	cg01182309
	cg01185530
	cg01187152
	cg01189915
	cg01195858
	cg01205124
	cg01207951
	cg01213445
	cg01214711
	cg01224884
	cg01225634
	cg01232250
	cg01233718
	cg01234308
	cg01235337
	cg01236313
	cg01255329
	cg01256521
	cg01258786
	cg01259359
	cg01266467
	cg01271982
	cg01274179
	cg01274742
	cg01287132
	cg01287377
	cg01287871
	cg01287884
	cg01291010
	cg01293263
	cg01297530
	cg01297670
	cg01297761
	cg01298029
	cg01298350
	cg01299207
	cg01306909
	cg01309013
	cg01311995
	cg01315003
	cg01324702
	cg01327260
	cg01331033
	cg01334665
	cg01334972
	cg01335738
	cg01336996
	cg01337429
	cg01342726
	cg01346718
	cg01347776
	cg01348757
	cg01349691
	cg01350169
	cg01352916
	cg01354360
	cg01354656
	cg01355374
	cg01356948
	cg01357263
	cg01360281
	cg01361348
	cg01361982
	cg01362391
	cg01362754
	cg01364625
	cg01368430
	cg01369233
	cg01372016
	cg01373024
	cg01376665
	cg01378512
	cg01379240
	cg01380104
	cg01380634
	cg01381170
	cg01381678
	cg01382649
	cg01390479
	cg01391273
	cg01392180
	cg01409887
	cg01412959
	cg01416317
	cg01416472
	cg01429578
	cg01431960
	cg01435564
	cg01437209
	cg01449674
	cg01456030
	cg01459597
	cg01460124
	cg01460622
	cg01474925
	cg01480060
	cg01480393
	cg01486219
	cg01488939
	cg01490242
	cg01493379
	cg01493712
	cg01495275
	cg01496314
	cg01500001
	cg01501184
	cg01502396
	cg01508027
	cg01512034
	cg01519900
	cg01523769
	cg01531915
	cg01532080
	cg01535547
	cg01536712
	cg01537462
	cg01538392
	cg01549977
	cg01552748
	cg01554951
	cg01559222
	cg01559787
	cg01560399
	cg01560739
	cg01561160
	cg01562995
	cg01565237
	cg01572989
	cg01578293
	cg01579600
	cg01580044
	cg01581974
	cg01586756
	cg01591132
	cg01595923
	cg01595997
	cg01600962
	cg01610164
	cg01611719
	cg01612300
	cg01620165
	cg01623879
	cg01623924
	cg01634958
	cg01635960
	cg01638647
	cg01647741
	cg01655548
	cg01655958
	cg01660827
	cg01661211
	cg01662936
	cg01674658
	cg01678790
	cg01680550
	cg01681498
	cg01684901
	cg01686933
	cg01691530
	cg01696336
	cg01702839
	cg01706991
	cg01709473
	cg01717452
	cg01718739
	cg01719631
	cg01721754
	cg01721853
	cg01739552
	cg01742826
	cg01743020
	cg01750157
	cg01754958
	cg01755441
	cg01756730
	cg01757124
	cg01760788
	cg01761909
	cg01764020
	cg01764046
	cg01764105
	cg01765623
	cg01775103
	cg01775715
	cg01776609
	cg01777499
	cg01780451
	cg01789926
	cg01789980
	cg01791238
	cg01791865
	cg01792081
	cg01793744
	cg01795122
	cg01796676
	cg01799507
	cg01805890
	cg01807305
	cg01807313
	cg01811920
	cg01817996
	cg01819502
	cg01821557
	cg01822203
	cg01829908
	cg01831904
	cg01837367
	cg01849514
	cg01854882
	cg01857615
	cg01858828
	cg01863090
	cg01863319
	cg01869554
	cg01869731
	cg01871061
	cg01878462
	cg01879086
	cg01879779
	cg01889773
	cg01890280
	cg01901499
	cg01901624
	cg01905111
	cg01912040
	cg01919814
	cg01921959
	cg01922378
	cg01922450
	cg01923891
	cg01924130
	cg01925449
	cg01927007
	cg01928268
	cg01928893
	cg01941154
	cg01942226
	cg01942551
	cg01944585
	cg01944899
	cg01945501
	cg01955239
	cg01958256
	cg01959130
	cg01959505
	cg01961086
	cg01964795
	cg01965330
	cg01971085
	cg01972350
	cg01980361
	cg01982597
	cg01987271
	cg01987417
	cg01988966
	cg01991785
	cg01991995
	cg02000823
	cg02003818
	cg02004165
	cg02005936
	cg02011162
	cg02013918
	cg02015027
	cg02020314
	cg02026709
	cg02028151
	cg02041593
	cg02044689
	cg02051044
	cg02052774
	cg02053685
	cg02054200
	cg02054792
	cg02055540
	cg02058918
	cg02059061
	cg02061956
	cg02064366
	cg02065249
	cg02067211
	cg02067585
	cg02068923
	cg02072615
	cg02073051
	cg02073736
	cg02075238
	cg02075454
	cg02081065
	cg02089185
	cg02090418
	cg02090547
	cg02093477
	cg02096497
	cg02097144
	cg02101892
	cg02105002
	cg02107110
	cg02113521
	cg02119530
	cg02127234
	cg02129962
	cg02131465
	cg02133079
	cg02135488
	cg02142382
	cg02142995
	cg02143743
	cg02144518
	cg02151036
	cg02153340
	cg02155048
	cg02155796
	cg02162886
	cg02166732
	cg02167190
	cg02170188
	cg02172637
	cg02172667
	cg02177648
	cg02184632
	cg02187357
	cg02187889
	cg02192504
	cg02192794
	cg02194469
	cg02199020
	cg02208657
	cg02211013
	cg02213341
	cg02217367
	cg02219026
	cg02219997
	cg02230955
	cg02238550
	cg02248514
	cg02254286
	cg02257884
	cg02261763
	cg02265748
	cg02265922
	cg02267408
	cg02270108
	cg02271139
	cg02272258
	cg02273392
	cg02274236
	cg02283643
	cg02284433
	cg02286715
	cg02292872
	cg02293817
	cg02300356
	cg02301439
	cg02304580
	cg02314675
	cg02315513
	cg02318866
	cg02324651
	cg02324974
	cg02332902
	cg02333298
	cg02338433
	cg02342250
	cg02348111
	cg02351231
	cg02353165
	cg02354413
	cg02356617
	cg02364122
	cg02365862
	cg02368469
	cg02369193
	cg02371100
	cg02371767
	cg02377114
	cg02384475
	cg02388054
	cg02393756
	cg02394263
	cg02407493
	cg02408775
	cg02410538
	cg02416034
	cg02416105
	cg02417514
	cg02425089
	cg02429656
	cg02434703
	cg02440214
	cg02442222
	cg02442534
	cg02444789
	cg02447779
	cg02449091
	cg02455836
	cg02467891
	cg02468966
	cg02471007
	cg02475675
	cg02477448
	cg02477931
	cg02479162
	cg02484455
	cg02488573
	cg02490582
	cg02498311
	cg02505676
	cg02511320
	cg02515420
	cg02516530
	cg02516583
	cg02522587
	cg02523464
	cg02525975
	cg02527886
	cg02528319
	cg02530971
	cg02532725
	cg02538046
	cg02539585
	cg02540304
	cg02552935
	cg02560595
	cg02563469
	cg02569437
	cg02573134
	cg02573557
	cg02577881
	cg02578103
	cg02583525
	cg02588532
	cg02591564
	cg02595412
	cg02600679
	cg02602699
	cg02607350
	cg02610157
	cg02611881
	cg02616975
	cg02624855
	cg02626076
	cg02629833
	cg02630294
	cg02632643
	cg02635668
	cg02637982
	cg02639106
	cg02640497
	cg02647825
	cg02648738
	cg02649698
	cg02650017
	cg02658097
	cg02658797
	cg02659379
	cg02660524
	cg02661426
	cg02669978
	cg02673084
	cg02674179
	cg02674562
	cg02674588
	cg02675260
	cg02675724
	cg02676199
	cg02679376
	cg02686801
	cg02691442
	cg02695417
	cg02699761
	cg02700980
	cg02701208
	cg02710860
	cg02711510
	cg02712553
	cg02713801
	cg02716123
	cg02717989
	cg02727029
	cg02729523
	cg02737171
	cg02738272
	cg02740950
	cg02741560
	cg02742533
	cg02743994
	cg02747639
	cg02757236
	cg02764006
	cg02765177
	cg02767771
	cg02769687
	cg02773671
	cg02787088
	cg02790471
	cg02797201
	cg02798066
	cg02802179
	cg02805489
	cg02807220
	cg02808773
	cg02826608
	cg02832687
	cg02833110
	cg02834846
	cg02835313
	cg02840547
	cg02843268
	cg02844589
	cg02848093
	cg02848401
	cg02851049
	cg02852923
	cg02854447
	cg02855693
	cg02861775
	cg02863087
	cg02864619
	cg02865822
	cg02869459
	cg02871614
	cg02874042
	cg02875740
	cg02882264
	cg02887420
	cg02889356
	cg02895120
	cg02897808
	cg02898504
	cg02902423
	cg02910880
	cg02912760
	cg02915696
	cg02916713
	cg02920514
	cg02921887
	cg02922204
	cg02922908
	cg02923888
	cg02927921
	cg02931432
	cg02937563
	cg02941580
	cg02942598
	cg02943420
	cg02943595
	cg02945060
	cg02945385
	cg02951274
	cg02952978
	cg02956019
	cg02959303
	cg02964396
	cg02965041
	cg02967212
	cg02968883
	cg02969343
	cg02971191
	cg02978938
	cg02987030
	cg02988171
	cg02996571
	cg03006232
	cg03011594
	cg03011881
	cg03022732
	cg03026373
	cg03027661
	cg03028386
	cg03032555
	cg03037033
	cg03041109
	cg03046233
	cg03050522
	cg03051258
	cg03054890
	cg03056341
	cg03058273
	cg03058520
	cg03061518
	cg03061672
	cg03064145
	cg03064887
	cg03074692
	cg03087610
	cg03094193
	cg03094443
	cg03098110
	cg03099790
	cg03105756
	cg03107434
	cg03112480
	cg03115097
	cg03118104
	cg03118485
	cg03120058
	cg03123170
	cg03125329
	cg03128777
	cg03133811
	cg03143886
	cg03147312
	cg03148084
	cg03160190
	cg03166508
	cg03167978
	cg03168721
	cg03174539
	cg03177034
	cg03181117
	cg03182742
	cg03185032
	cg03185453
	cg03191045
	cg03191458
	cg03194484
	cg03195230
	cg03197069
	cg03197674
	cg03199957
	cg03204178
	cg03209642
	cg03210663
	cg03211995
	cg03216529
	cg03231504
	cg03244890
	cg03245733
	cg03251675
	cg03255265
	cg03256090
	cg03270929
	cg03283429
	cg03284061
	cg03284640
	cg03286235
	cg03289602
	cg03293647
	cg03296204
	cg03297042
	cg03303006
	cg03303359
	cg03305034
	cg03309252
	cg03310779
	cg03313339
	cg03314315
	cg03318006
	cg03319184
	cg03320594
	cg03323794
	cg03332903
	cg03333776
	cg03333893
	cg03336268
	cg03338962
	cg03340303
	cg03344879
	cg03346079
	cg03346806
	cg03352600
	cg03352838
	cg03355359
	cg03357006
	cg03359337
	cg03365937
	cg03368787
	cg03371322
	cg03375194
	cg03376712
	cg03379200
	cg03386903
	cg03388848
	cg03392126
	cg03392879
	cg03397442
	cg03398361
	cg03401021
	cg03401902
	cg03414235
	cg03414474
	cg03421687
	cg03422016
	cg03423112
	cg03431950
	cg03434095
	cg03436798
	cg03439469
	cg03440047
	cg03440850
	cg03441257
	cg03443112
	cg03445663
	cg03446426
	cg03449387
	cg03455250
	cg03456821
	cg03457302
	cg03457781
	cg03459756
	cg03478533
	cg03480698
	cg03484438
	cg03486379
	cg03486847
	cg03488900
	cg03490965
	cg03493083
	cg03495652
	cg03496157
	cg03497846
	cg03505536
	cg03512256
	cg03517458
	cg03518457
	cg03519011
	cg03520833
	cg03521085
	cg03525191
	cg03541025
	cg03541934
	cg03542753
	cg03546401
	cg03547812
	cg03549660
	cg03551199
	cg03554133
	cg03558177
	cg03559454
	cg03562441
	cg03564887
	cg03571089
	cg03573443
	cg03574746
	cg03582827
	cg03586390
	cg03586847
	cg03586905
	cg03595626
	cg03606509
	cg03609003
	cg03609354
	cg03613525
	cg03621279
	cg03623403
	cg03624195
	cg03627045
	cg03628719
	cg03630851
	cg03633040
	cg03640329
	cg03642549
	cg03643414
	cg03644701
	cg03645581
	cg03650397
	cg03657837
	cg03658003
	cg03669013
	cg03669936
	cg03680932
	cg03681562
	cg03685562
	cg03686870
	cg03688995
	cg03689799
	cg03695251
	cg03697509
	cg03706631
	cg03707749
	cg03708797
	cg03719026
	cg03722472
	cg03722909
	cg03724721
	cg03724728
	cg03728898
	cg03731588
	cg03742932
	cg03745746
	cg03746851
	cg03753481
	cg03758693
	cg03773805
	cg03776042
	cg03776864
	cg03778029
	cg03780338
	cg03780748
	cg03781042
	cg03783126
	cg03784614
	cg03786264
	cg03791861
	cg03793929
	cg03793937
	cg03795785
	cg03796659
	cg03800765
	cg03808528
	cg03808708
	cg03813471
	cg03815294
	cg03816901
	cg03817164
	cg03826059
	cg03838680
	cg03841081
	cg03845190
	cg03846767
	cg03846926
	cg03847279
	cg03848697
	cg03854265
	cg03859906
	cg03863358
	cg03864461
	cg03866835
	cg03871393
	cg03879320
	cg03884400
	cg03886043
	cg03892062
	cg03895881
	cg03897127
	cg03899721
	cg03904840
	cg03909602
	cg03917894
	cg03920392
	cg03921149
	cg03925425
	cg03929743
	cg03939709
	cg03942085
	cg03950121
	cg03951328
	cg03951603
	cg03951724
	cg03955927
	cg03959147
	cg03960874
	cg03974764
	cg03982833
	cg03986588
	cg03987324
	cg03988830
	cg03991369
	cg03994559
	cg03995951
	cg04002454
	cg04003658
	cg04007989
	cg04014576
	cg04017736
	cg04021962
	cg04023602
	cg04028481
	cg04031016
	cg04035570
	cg04036101
	cg04037905
	cg04040969
	cg04046124
	cg04046629
	cg04047047
	cg04048200
	cg04048843
	cg04055053
	cg04060561
	cg04063936
	cg04068341
	cg04069472
	cg04070377
	cg04071104
	cg04071758
	cg04072844
	cg04080261
	cg04080530
	cg04082325
	cg04084340
	cg04085822
	cg04086197
	cg04087681
	cg04088817
	cg04093569
	cg04098479
	cg04099697
	cg04105200
	cg04116643
	cg04117404
	cg04117869
	cg04118611
	cg04122461
	cg04124112
	cg04124763
	cg04129430
	cg04129911
	cg04132651
	cg04134240
	cg04138181
	cg04142643
	cg04146591
	cg04148884
	cg04149882
	cg04154825
	cg04160553
	cg04163048
	cg04167064
	cg04168829
	cg04170853
	cg04171624
	cg04173966
	cg04176246
	cg04180299
	cg04180929
	cg04182260
	cg04184179
	cg04185676
	cg04190407
	cg04195161
	cg04195807
	cg04196068
	cg04197823
	cg04199621
	cg04200399
	cg04214629
	cg04216936
	cg04220005
	cg04224968
	cg04236909
	cg04239375
	cg04241282
	cg04248621
	cg04250681
	cg04266315
	cg04268401
	cg04270033
	cg04275661
	cg04276370
	cg04277478
	cg04283673
	cg04285853
	cg04286195
	cg04291025
	cg04293460
	cg04295664
	cg04304779
	cg04305879
	cg04308225
	cg04310348
	cg04319399
	cg04319617
	cg04319742
	cg04320044
	cg04321558
	cg04326566
	cg04329876
	cg04334751
	cg04337854
	cg04341454
	cg04343794
	cg04346130
	cg04348441
	cg04353660
	cg04356003
	cg04362027
	cg04366104
	cg04367093
	cg04372942
	cg04376055
	cg04383154
	cg04390578
	cg04391313
	cg04391811
	cg04396765
	cg04399647
	cg04403699
	cg04410355
	cg04414974
	cg04423342
	cg04423976
	cg04424311
	cg04425201
	cg04427462
	cg04427490
	cg04432965
	cg04434760
	cg04437458
	cg04438582
	cg04440724
	cg04456245
	cg04459499
	cg04460332
	cg04465784
	cg04469346
	cg04469962
	cg04477005
	cg04482825
	cg04484064
	cg04486778
	cg04487827
	cg04491389
	cg04497960
	cg04505037
	cg04509024
	cg04511424
	cg04512184
	cg04512268
	cg04515913
	cg04521633
	cg04524433
	cg04524933
	cg04531633
	cg04533283
	cg04534503
	cg04535734
	cg04535829
	cg04538585
	cg04538770
	cg04544043
	cg04544220
	cg04546292
	cg04550205
	cg04552957
	cg04554885
	cg04557871
	cg04564998
	cg04567170
	cg04569583
	cg04572206
	cg04572289
	cg04573554
	cg04575953
	cg04583149
	cg04584842
	cg04585435
	cg04586407
	cg04586563
	cg04589415
	cg04592742
	cg04593227
	cg04593571
	cg04595653
	cg04607132
	cg04610601
	cg04613573
	cg04614173
	cg04615531
	cg04618331
	cg04623019
	cg04623172
	cg04631252
	cg04650656
	cg04650982
	cg04652603
	cg04652957
	cg04655894
	cg04656015
	cg04661834
	cg04664516
	cg04669422
	cg04675288
	cg04677061
	cg04679072
	cg04680462
	cg04680919
	cg04681525
	cg04683612
	cg04685101
	cg04688539
	cg04689080
	cg04690319
	cg04691781
	cg04693046
	cg04697598
	cg04700809
	cg04702766
	cg04705318
	cg04707615
	cg04708036
	cg04709971
	cg04721595
	cg04727116
	cg04731084
	cg04738197
	cg04739485
	cg04749306
	cg04756425
	cg04761177
	cg04765848
	cg04777274
	cg04778236
	cg04783139
	cg04783966
	cg04784546
	cg04787574
	cg04789839
	cg04792024
	cg04797895
	cg04797936
	cg04799588
	cg04804808
	cg04804877
	cg04808658
	cg04813159
	cg04822405
	cg04830815
	cg04834502
	cg04841158
	cg04842215
	cg04843046
	cg04843137
	cg04843168
	cg04845347
	cg04846540
	cg04852114
	cg04853906
	cg04854616
	cg04855494
	cg04858230
	cg04858834
	cg04873259
	cg04877226
	cg04881214
	cg04883228
	cg04887094
	cg04889072
	cg04891168
	cg04891802
	cg04896384
	cg04897900
	cg04899359
	cg04908586
	cg04911143
	cg04913078
	cg04914531
	cg04914894
	cg04916103
	cg04920632
	cg04923845
	cg04935598
	cg04937936
	cg04945379
	cg04946274
	cg04947065
	cg04947474
	cg04950914
	cg04951476
	cg04953304
	cg04953535
	cg04958845
	cg04962528
	cg04965324
	cg04967698
	cg04975227
	cg04976780
	cg04983439
	cg04983925
	cg04985661
	cg04989674
	cg04998671
	cg04999588
	cg04999950
	cg05002166
	cg05005023
	cg05005256
	cg05008843
	cg05010277
	cg05013692
	cg05014245
	cg05017302
	cg05018681
	cg05018821
	cg05018974
	cg05021896
	cg05041265
	cg05044449
	cg05045806
	cg05046824
	cg05049790
	cg05051142
	cg05052898
	cg05053708
	cg05054115
	cg05055652
	cg05058657
	cg05059749
	cg05065177
	cg05065387
	cg05066178
	cg05068428
	cg05070302
	cg05070690
	cg05073142
	cg05073607
	cg05076697
	cg05077334
	cg05083202
	cg05085114
	cg05088794
	cg05097643
	cg05102445
	cg05102794
	cg05104546
	cg05106206
	cg05115679
	cg05117823
	cg05124356
	cg05130541
	cg05133853
	cg05135033
	cg05136510
	cg05136650
	cg05138383
	cg05139709
	cg05140895
	cg05146682
	cg05151867
	cg05152297
	cg05155042
	cg05157346
	cg05164591
	cg05176068
	cg05178604
	cg05179396
	cg05184882
	cg05193230
	cg05194316
	cg05201209
	cg05208196
	cg05211068
	cg05211864
	cg05211926
	cg05214676
	cg05216305
	cg05218782
	cg05221544
	cg05221907
	cg05223360
	cg05224707
	cg05225651
	cg05229683
	cg05237045
	cg05238782
	cg05239872
	cg05241698
	cg05242900
	cg05247426
	cg05252161
	cg05257821
	cg05258079
	cg05258154
	cg05260188
	cg05260469
	cg05265338
	cg05265562
	cg05266155
	cg05266672
	cg05280537
	cg05281406
	cg05289019
	cg05292170
	cg05297666
	cg05300184
	cg05300697
	cg05303053
	cg05305327
	cg05306943
	cg05307669
	cg05318249
	cg05319679
	cg05330121
	cg05330497
	cg05331755
	cg05332796
	cg05333740
	cg05334842
	cg05340048
	cg05355225
	cg05357131
	cg05358748
	cg05361325
	cg05361373
	cg05364072
	cg05369142
	cg05372578
	cg05374412
	cg05375277
	cg05375289
	cg05376962
	cg05382230
	cg05382501
	cg05383328
	cg05385059
	cg05386769
	cg05390920
	cg05391433
	cg05394010
	cg05394562
	cg05404117
	cg05404787
	cg05407555
	cg05412930
	cg05413957
	cg05414383
	cg05425585
	cg05426582
	cg05431532
	cg05432034
	cg05443459
	cg05444620
	cg05447579
	cg05452567
	cg05456618
	cg05461938
	cg05462819
	cg05463325
	cg05466901
	cg05467391
	cg05469304
	cg05471096
	cg05475530
	cg05475627
	cg05475770
	cg05478172
	cg05483455
	cg05483875
	cg05492660
	cg05497765
	cg05508592
	cg05513511
	cg05519310
	cg05521168
	cg05524144
	cg05527091
	cg05527491
	cg05527752
	cg05530335
	cg05531134
	cg05539174
	cg05541859
	cg05548067
	cg05549419
	cg05552183
	cg05561235
	cg05561408
	cg05562508
	cg05562823
	cg05564088
	cg05573287
	cg05574053
	cg05579549
	cg05580588
	cg05585911
	cg05587288
	cg05588506
	cg05588757
	cg05589523
	cg05590948
	cg05591231
	cg05602360
	cg05606878
	cg05608113
	cg05608508
	cg05612656
	cg05615891
	cg05616051
	cg05619945
	cg05624064
	cg05624387
	cg05625806
	cg05628366
	cg05628390
	cg05630528
	cg05632908
	cg05633407
	cg05637838
	cg05644223
	cg05646492
	cg05648988
	cg05655106
	cg05658215
	cg05663173
	cg05664127
	cg05665937
	cg05670885
	cg05671758
	cg05671968
	cg05672335
	cg05674221
	cg05676570
	cg05677446
	cg05693645
	cg05695975
	cg05699816
	cg05700789
	cg05703744
	cg05721349
	cg05722204
	cg05725921
	cg05735590
	cg05744675
	cg05749855
	cg05755010
	cg05762616
	cg05770171
	cg05773442
	cg05775396
	cg05781512
	cg05781785
	cg05784041
	cg05786361
	cg05787537
	cg05792856
	cg05793937
	cg05794244
	cg05795333
	cg05795596
	cg05798392
	cg05807722
	cg05811247
	cg05813544
	cg05815089
	cg05818393
	cg05819154
	cg05822764
	cg05824050
	cg05825759
	cg05834353
	cg05839553
	cg05842890
	cg05844847
	cg05845808
	cg05848660
	cg05868196
	cg05872923
	cg05876350
	cg05876635
	cg05882745
	cg05883164
	cg05885008
	cg05886954
	cg05887513
	cg05888917
	cg05890607
	cg05894948
	cg05896653
	cg05897169
	cg05898042
	cg05923267
	cg05929019
	cg05931606
	cg05933803
	cg05937022
	cg05938623
	cg05944078
	cg05944352
	cg05949020
	cg05953180
	cg05960677
	cg05963036
	cg05963087
	cg05965535
	cg05968393
	cg05969312
	cg05969392
	cg05970317
	cg05972871
	cg05974249
	cg05988219
	cg05991902
	cg05992990
	cg05997801
	cg05998244
	cg05999592
	cg06002524
	cg06003388
	cg06005913
	cg06009248
	cg06009783
	cg06011000
	cg06012269
	cg06028804
	cg06049736
	cg06051843
	cg06053959
	cg06054278
	cg06056514
	cg06056563
	cg06057569
	cg06060759
	cg06062298
	cg06070493
	cg06071744
	cg06074143
	cg06081849
	cg06085579
	cg06087623
	cg06089468
	cg06092244
	cg06093712
	cg06093878
	cg06094062
	cg06097320
	cg06100618
	cg06111374
	cg06120688
	cg06122175
	cg06125571
	cg06126829
	cg06127174
	cg06127335
	cg06135480
	cg06135899
	cg06138703
	cg06139908
	cg06140439
	cg06146600
	cg06147728
	cg06150394
	cg06153498
	cg06161398
	cg06162423
	cg06165434
	cg06171617
	cg06174144
	cg06175824
	cg06178072
	cg06178308
	cg06186041
	cg06186698
	cg06197043
	cg06199605
	cg06208635
	cg06210320
	cg06214133
	cg06216883
	cg06217245
	cg06217673
	cg06235847
	cg06236688
	cg06248033
	cg06250751
	cg06258207
	cg06265451
	cg06270147
	cg06270862
	cg06271020
	cg06273639
	cg06276084
	cg06278135
	cg06282489
	cg06282665
	cg06284128
	cg06284169
	cg06286521
	cg06289503
	cg06289844
	cg06296291
	cg06308538
	cg06308666
	cg06309707
	cg06310537
	cg06311070
	cg06316563
	cg06318386
	cg06327150
	cg06327995
	cg06333140
	cg06335301
	cg06338552
	cg06339542
	cg06341177
	cg06348136
	cg06350161
	cg06358792
	cg06360527
	cg06366062
	cg06366981
	cg06367140
	cg06368153
	cg06372249
	cg06375071
	cg06378129
	cg06379876
	cg06387582
	cg06398129
	cg06399786
	cg06399839
	cg06402675
	cg06406669
	cg06410630
	cg06414911
	cg06420324
	cg06421238
	cg06422467
	cg06425240
	cg06425843
	cg06430045
	cg06435374
	cg06436658
	cg06440588
	cg06446953
	cg06447552
	cg06451302
	cg06451739
	cg06455798
	cg06459913
	cg06468809
	cg06480654
	cg06486935
	cg06489728
	cg06491740
	cg06492111
	cg06503216
	cg06503674
	cg06504990
	cg06507434
	cg06509362
	cg06513971
	cg06515558
	cg06516150
	cg06518235
	cg06523744
	cg06523885
	cg06526832
	cg06530089
	cg06537467
	cg06537680
	cg06541043
	cg06542631
	cg06547348
	cg06548519
	cg06552392
	cg06553513
	cg06555468
	cg06556593
	cg06559161
	cg06564613
	cg06565620
	cg06566598
	cg06567442
	cg06567996
[truncated: 5,661 more rows]

## Sheet: Sheet5
Figure 1f-h, Supplementary Figure S2b. d-MeLB Signature
	Probe.ID	Probe Family	Enhancer	CpG Location
	cg01360281	Intergenic	No	CpG Islands
	cg01817996	Intergenic	No	CpG Islands
	cg02013918	Genebody	Yes	Shores
	cg02368469	Intergenic	No	Open Seas
	cg04319742	Intergenic	No	Open Seas
	cg04383154	Genebody	No	Shores
	cg04509024	Intergenic	No	Open Seas
	cg10198000	Genebody	No	Open Seas
	cg10368200	Genebody	Yes	Open Seas
	cg10946259	Intergenic	Yes	Open Seas
	cg13314434	Genebody	No	Shelves
	cg14594346	Intergenic	Yes	Open Seas
	cg15924127	Genebody	No	Open Seas
	cg15967131	Intergenic	No	Shelves
	cg16317295	Intergenic	Yes	Open Seas
	cg17174800	Promoter	Yes	Open Seas
	cg17760982	Genebody	No	Open Seas
	cg19824396	Genebody	No	Open Seas
	cg20384907	Intergenic	Yes	Open Seas
	cg21077245	Genebody	Yes	Shelves
	cg24074965	Intergenic	No	Shelves
	cg25098876	Intergenic	No	CpG Islands
	cg25276548	Genebody	No	Shores
	cg26864936	Genebody	No	Open Seas
	ch.4.3154602F	Intergenic	No	Open Seas
