# Supplementary material for: Detection of diagnostic and prognostic methylation-based signatures in liquid biopsy specimens from patients with meningiomas
Source: Nat Commun. 2023 Sep 13;14:5669. doi: 10.1038/s41467-023-41434-z (PMC10499807; doi:10.1038/s41467-023-41434-z)
Supplement: Supplementary file 7 — Supplementary Dataset 3 [file 41467_2023_41434_MOESM7_ESM.xlsx]

## Sheet: Sheet1
Figure 2a. Meningioma Unsupervised (1k variant) serum-derived CpGs
Probe ID	CpG variance	Probe Family	Enhancer (Y/N)	CpG Location
cg00033450	0.0457717	Intergenic	Yes	CpG Islands
cg00039016	0.0555636	Genebody	Yes	CpG Islands
cg00059870	0.0798516	Intergenic	No	Open Seas
cg00084577	0.0459788	Genebody	No	Open Seas
cg00101154	0.0533101	Intergenic	No	Open Seas
cg00122614	0.0808669	Intergenic	Yes	Open Seas
cg00125585	0.049187	Genebody	Yes	CpG Islands
cg00160667	0.0521521	Intergenic	No	Open Seas
cg00163554	0.0524559	Genebody	Yes	CpG Islands
cg00295879	0.044144	Genebody	Yes	Open Seas
cg00322003	0.0624193	Intergenic	Yes	Open Seas
cg00343906	0.04811	Intergenic	Yes	Open Seas
cg00349233	0.0440423	Promoter	Yes	CpG Islands
cg00434384	0.0486703	Intergenic	Yes	Shelves
cg00435273	0.0447909	Intergenic	Yes	Open Seas
cg00440468	0.0622795	Intergenic	No	Shores
cg00481382	0.0575961	Intergenic	No	Open Seas
cg00501765	0.0481812	Genebody	No	Open Seas
cg00513941	0.0797039	Intergenic	No	CpG Islands
cg00545801	0.0440121	Intergenic	Yes	Shores
cg00562705	0.0457896	Intergenic	Yes	Shores
cg00581152	0.0438881	Intergenic	Yes	Open Seas
cg00590152	0.0519108	Intergenic	No	Open Seas
cg00614959	0.0593393	Intergenic	Yes	Open Seas
cg00639633	0.0463445	Intergenic	Yes	Open Seas
cg00674311	0.0467676	Intergenic	Yes	Shelves
cg00687962	0.0467058	Intergenic	Yes	Shores
cg00690685	0.0482437	Intergenic	No	Shelves
cg00707391	0.0688925	Genebody	No	Shores
cg00777445	0.0445242	Genebody	Yes	Open Seas
cg00790756	0.0490388	Intergenic	No	Open Seas
cg00837987	0.0463621	Genebody	No	Open Seas
cg00901687	0.055253	Genebody	No	Open Seas
cg00923880	0.048833	Genebody	Yes	Open Seas
cg00927624	0.0466928	Intergenic	No	Shores
cg00934800	0.0543113	Intergenic	Yes	Open Seas
cg00992745	0.053109	Intergenic	No	Open Seas
cg01005905	0.0453338	Intergenic	Yes	Shelves
cg01097406	0.0708121	Intergenic	Yes	CpG Islands
cg01143000	0.0483158	Intergenic	Yes	Open Seas
cg01156747	0.0785647	Intergenic	Yes	Shores
cg01178624	0.0539304	Intergenic	Yes	Open Seas
cg01179618	0.05696	Intergenic	Yes	Open Seas
cg01181584	0.107494	Genebody	No	Open Seas
cg01187156	0.0477227	Intergenic	Yes	Shores
cg01201512	0.0611261	Genebody	No	Open Seas
cg01263942	0.0848202	Genebody	Yes	Open Seas
cg01316745	0.0440617	Genebody	No	Open Seas
cg01357853	0.0455698	Intergenic	Yes	Shores
cg01425249	0.0512429	Genebody	Yes	CpG Islands
cg01427108	0.0725733	Genebody	No	Open Seas
cg01462207	0.0443222	Genebody	No	CpG Islands
cg01465838	0.073248	Promoter	No	CpG Islands
cg01476442	0.0690903	Intergenic	No	Open Seas
cg01479768	0.0514531	Intergenic	No	Open Seas
cg01529701	0.0433639	Genebody	Yes	Open Seas
cg01543583	0.11483	Intergenic	No	Open Seas
cg01584932	0.0459602	Genebody	No	Open Seas
cg01596936	0.0608676	Genebody	Yes	CpG Islands
cg01615050	0.0625025	Promoter	No	Open Seas
cg01620164	0.0545668	Intergenic	No	Shelves
cg01630032	0.059837	Genebody	No	Open Seas
cg01699630	0.0456021	Intergenic	No	CpG Islands
cg01723420	0.0481368	Promoter	Yes	Open Seas
cg01741372	0.0549251	Intergenic	Yes	Shelves
cg01765238	0.0556175	Intergenic	Yes	CpG Islands
cg01776207	0.0494551	Intergenic	Yes	Shelves
cg01780345	0.0528474	Genebody	No	Open Seas
cg01856692	0.0476184	Intergenic	Yes	Open Seas
cg01879420	0.0530117	Intergenic	No	Open Seas
cg01887862	0.0991392	Intergenic	Yes	Shores
cg01971667	0.0469126	Intergenic	No	Open Seas
cg01996567	0.0658007	Genebody	No	Open Seas
cg02015961	0.0520014	Genebody	Yes	Open Seas
cg02023149	0.0479134	Genebody	No	Open Seas
cg02032966	0.0501162	Genebody	No	CpG Islands
cg02057050	0.051994	Genebody	No	Shelves
cg02093859	0.0559985	Genebody	Yes	Shelves
cg02120712	0.101847	Genebody	Yes	CpG Islands
cg02122327	0.0914266	Intergenic	Yes	Open Seas
cg02182476	0.0479722	Intergenic	Yes	Shores
cg02184558	0.0624432	Intergenic	Yes	CpG Islands
cg02218090	0.0576758	Intergenic	No	Open Seas
cg02219949	0.0463928	Genebody	No	Open Seas
cg02224314	0.0546896	Intergenic	No	Shores
cg02317125	0.0519641	Intergenic	No	Open Seas
cg02331830	0.0572498	Genebody	No	Shores
cg02358076	0.0486887	Intergenic	Yes	CpG Islands
cg02398342	0.0441596	Genebody	No	Open Seas
cg02415651	0.0522197	Genebody	No	Open Seas
cg02417033	0.0470416	Genebody	No	Open Seas
cg02482001	0.0497414	Promoter	No	Shores
cg02487331	0.0590043	Intergenic	No	Open Seas
cg02490678	0.0484567	Intergenic	No	Shores
cg02599361	0.0509228	Genebody	No	CpG Islands
cg02614045	0.0524283	Genebody	Yes	Open Seas
cg02630646	0.0607685	Intergenic	Yes	Open Seas
cg02645563	0.0728142	Intergenic	Yes	CpG Islands
cg02664177	0.044998	Genebody	No	CpG Islands
cg02665123	0.0502551	Intergenic	No	Shelves
cg02707854	0.0573394	Genebody	Yes	Open Seas
cg02724212	0.0504844	Intergenic	No	CpG Islands
cg02725110	0.0490038	Intergenic	Yes	Open Seas
cg02735685	0.0497958	Genebody	Yes	Open Seas
cg02779288	0.0495083	Genebody	Yes	Open Seas
cg02827245	0.0514228	Genebody	Yes	Open Seas
cg02833127	0.0982324	Intergenic	No	Shelves
cg02839388	0.0895085	Intergenic	No	Open Seas
cg02854313	0.0477741	Intergenic	No	Open Seas
cg02873163	0.047994	Genebody	No	CpG Islands
cg02891314	0.0535806	Genebody	Yes	Open Seas
cg02933882	0.0437272	Intergenic	No	CpG Islands
cg02938172	0.0524913	Genebody	Yes	Open Seas
cg02970458	0.0626851	Genebody	Yes	Shores
cg02993349	0.0438941	Genebody	No	Open Seas
cg03050884	0.0453698	Genebody	Yes	Open Seas
cg03086067	0.0464127	Genebody	No	Open Seas
cg03128011	0.0456883	Genebody	Yes	Shores
cg03128303	0.0474267	Genebody	No	Open Seas
cg03146219	0.0550046	Genebody	No	Open Seas
cg03181300	0.0462922	Genebody	No	Open Seas
cg03185552	0.07786	Intergenic	Yes	Open Seas
cg03188948	0.049646	Intergenic	Yes	Open Seas
cg03192273	0.0610155	Genebody	Yes	Open Seas
cg03198009	0.0681076	Genebody	No	Open Seas
cg03249723	0.0522017	Intergenic	No	Open Seas
cg03264133	0.0480419	Promoter	No	Shores
cg03278108	0.0537364	Genebody	Yes	Open Seas
cg03285763	0.100203	Intergenic	No	Open Seas
cg03302539	0.048358	Intergenic	No	Open Seas
cg03311134	0.0848271	Intergenic	No	Open Seas
cg03337475	0.050164	Intergenic	Yes	Open Seas
cg03338543	0.0481285	Intergenic	Yes	Open Seas
cg03343571	0.0548476	Genebody	No	Open Seas
cg03363289	0.0539916	Intergenic	No	Open Seas
cg03367356	0.0446939	Intergenic	No	Open Seas
cg03395511	0.0493061	Genebody	No	Open Seas
cg03397570	0.053306	Intergenic	Yes	Shores
cg03443822	0.0448421	Intergenic	No	Open Seas
cg03455316	0.0439501	Intergenic	Yes	Shores
cg03461641	0.0568464	Intergenic	No	Open Seas
cg03517284	0.0447295	Intergenic	No	Shores
cg03557312	0.0577633	Genebody	No	Shores
cg03558474	0.0771401	Promoter	No	Shores
cg03577479	0.0470728	Genebody	No	CpG Islands
cg03615426	0.0655462	Genebody	No	Shores
cg03625007	0.0437684	Intergenic	No	Shores
cg03644281	0.059268	Promoter	Yes	Open Seas
cg03645661	0.0530016	Genebody	Yes	Open Seas
cg03651054	0.0749275	Intergenic	Yes	Open Seas
cg03660162	0.0445928	Intergenic	Yes	Open Seas
cg03671465	0.0484035	Genebody	Yes	Shores
cg03689552	0.0478825	Intergenic	Yes	Open Seas
cg03738707	0.0467375	Intergenic	Yes	Shelves
cg03776905	0.0459411	Intergenic	No	Open Seas
cg03815962	0.0578908	Intergenic	Yes	Shores
cg03834411	0.0475971	Genebody	No	Shelves
cg03884100	0.0471073	Intergenic	Yes	Open Seas
cg03903882	0.0479268	Intergenic	No	Shelves
cg03909962	0.0457386	Intergenic	Yes	Open Seas
cg03938978	0.0697963	Genebody	Yes	Shores
cg03983883	0.052314	Genebody	No	Open Seas
cg04016730	0.043433	Genebody	No	Open Seas
cg04068159	0.0440583	Genebody	No	Shelves
cg04082016	0.0441607	Intergenic	No	Shores
cg04084875	0.070142	Genebody	No	Shores
cg04093065	0.0475381	Genebody	No	Open Seas
cg04126284	0.0708454	Genebody	No	Open Seas
cg04131969	0.0541053	Genebody	No	Shelves
cg04163391	0.0515881	Genebody	Yes	Open Seas
cg04187899	0.0449155	Genebody	Yes	Open Seas
cg04201021	0.0449973	Intergenic	Yes	CpG Islands
cg04248279	0.0664965	Intergenic	Yes	Open Seas
cg04259027	0.0805783	Intergenic	Yes	Open Seas
cg04282082	0.0699447	Intergenic	No	Open Seas
cg04295258	0.0451695	Intergenic	Yes	Open Seas
cg04332058	0.0594104	Genebody	Yes	Open Seas
cg04346459	0.0796017	Promoter	Yes	Open Seas
cg04349497	0.0536649	Genebody	No	Open Seas
cg04395153	0.0510785	Genebody	No	CpG Islands
cg04478251	0.0576256	Genebody	Yes	Open Seas
cg04489053	0.0460348	Genebody	Yes	CpG Islands
cg04531182	0.10365	Intergenic	Yes	Shelves
cg04546413	0.0618572	Intergenic	Yes	Open Seas
cg04605287	0.045779	Intergenic	Yes	Open Seas
cg04633141	0.0521418	Intergenic	Yes	Open Seas
cg04648859	0.043917	Intergenic	Yes	CpG Islands
cg04657146	0.0764677	Genebody	No	Open Seas
cg04681450	0.0563127	Genebody	No	Open Seas
cg04701026	0.0441112	Genebody	No	CpG Islands
cg04705669	0.0473978	Intergenic	Yes	Open Seas
cg04773134	0.0643423	Intergenic	No	Open Seas
cg04811114	0.0474487	Intergenic	No	CpG Islands
cg04932937	0.0534853	Genebody	No	Open Seas
cg04956585	0.0493085	Intergenic	Yes	Open Seas
cg04963199	0.0593563	Genebody	Yes	Open Seas
cg04998153	0.0544875	Intergenic	Yes	Open Seas
cg05037505	0.0566365	Intergenic	No	Open Seas
cg05081346	0.0527278	Intergenic	Yes	Open Seas
cg05091658	0.0530192	Intergenic	Yes	Open Seas
cg05111645	0.057967	Genebody	No	Shores
cg05132999	0.10902	Genebody	No	Shelves
cg05136264	0.0521973	Intergenic	No	CpG Islands
cg05170732	0.0486738	Genebody	No	Open Seas
cg05171937	0.044544	Promoter	No	Open Seas
cg05181799	0.0540365	Genebody	No	Open Seas
cg05194426	0.0496443	Genebody	No	Open Seas
cg05200811	0.0664871	Intergenic	No	Open Seas
cg05222026	0.0735095	Genebody	No	Open Seas
cg05344293	0.0609633	Intergenic	Yes	Open Seas
cg05381383	0.0471487	Genebody	No	Shores
cg05385718	0.0797944	Genebody	No	Shores
cg05425699	0.0490686	Genebody	Yes	Open Seas
cg05461178	0.0550774	Intergenic	No	Open Seas
cg05528899	0.107065	Intergenic	No	Open Seas
cg05535202	0.0460385	Intergenic	No	CpG Islands
cg05547895	0.0471972	Genebody	Yes	Open Seas
cg05552010	0.0453663	Intergenic	Yes	Shores
cg05579559	0.0905463	Genebody	No	Open Seas
cg05593887	0.0507764	Intergenic	Yes	Shores
cg05624577	0.0464145	Intergenic	No	Open Seas
cg05697527	0.05584	Intergenic	No	Shelves
cg05711504	0.0469273	Intergenic	No	Open Seas
cg05715076	0.057636	Genebody	No	Shores
cg05722458	0.0457691	Intergenic	Yes	Open Seas
cg05747963	0.0489493	Intergenic	Yes	Open Seas
cg05765605	0.0491193	Genebody	Yes	Open Seas
cg05823768	0.0599978	Intergenic	No	Open Seas
cg05825244	0.0539718	Intergenic	No	Open Seas
cg05838357	0.045505	Genebody	No	Open Seas
cg05841700	0.0644511	Genebody	No	Open Seas
cg05919238	0.0581038	Genebody	No	CpG Islands
cg05961492	0.0917207	Intergenic	Yes	Open Seas
cg06012621	0.0510532	Genebody	Yes	Open Seas
cg06060522	0.0454649	Intergenic	No	Open Seas
cg06060754	0.080425	Intergenic	No	Open Seas
cg06068545	0.068174	Intergenic	Yes	Open Seas
cg06087988	0.0506939	Genebody	Yes	Shores
cg06146977	0.0473061	Intergenic	Yes	Open Seas
cg06195428	0.0489546	Genebody	Yes	Shores
cg06205333	0.0558597	Genebody	No	Open Seas
cg06209906	0.0479931	Genebody	No	Open Seas
cg06223162	0.076269	Intergenic	No	CpG Islands
cg06230799	0.0442192	Intergenic	Yes	Shelves
cg06249604	0.0702752	Genebody	No	Shores
cg06270401	0.0470392	Intergenic	No	Open Seas
cg06275774	0.0531387	Intergenic	No	Open Seas
cg06316758	0.106934	Intergenic	No	Open Seas
cg06331585	0.0525438	Intergenic	No	Open Seas
cg06339338	0.0743168	Genebody	Yes	Shores
cg06373940	0.0536457	Intergenic	No	Open Seas
cg06378142	0.0864825	Intergenic	No	Shores
cg06387496	0.0460148	Genebody	Yes	Open Seas
cg06398054	0.0498852	Intergenic	Yes	Open Seas
cg06406458	0.072033	Genebody	Yes	Open Seas
cg06417478	0.0910138	Intergenic	No	Open Seas
cg06430688	0.0434745	Intergenic	No	Open Seas
cg06436325	0.0851048	Genebody	Yes	Open Seas
cg06489993	0.0586306	Intergenic	No	Open Seas
cg06503521	0.0673956	Genebody	Yes	CpG Islands
cg06546677	0.0490358	Intergenic	Yes	Open Seas
cg06561607	0.0498659	Genebody	Yes	Shores
cg06575387	0.0455736	Genebody	No	Open Seas
cg06576783	0.071134	Intergenic	No	Open Seas
cg06577400	0.0544679	Intergenic	Yes	Open Seas
cg06683886	0.0520326	Intergenic	No	Open Seas
cg06693983	0.0452059	Genebody	No	Open Seas
cg06706813	0.0435018	Genebody	Yes	Open Seas
cg06715136	0.0463379	Genebody	No	Shelves
cg06869136	0.0922972	Intergenic	Yes	CpG Islands
cg06878994	0.0444777	Intergenic	Yes	Shelves
cg06895752	0.046942	Intergenic	No	Open Seas
cg06926377	0.0779323	Intergenic	No	CpG Islands
cg06944141	0.0440623	Genebody	Yes	Open Seas
cg06984463	0.0472101	Intergenic	Yes	Open Seas
cg06987098	0.0474555	Genebody	No	Open Seas
cg07000116	0.0445905	Genebody	Yes	Open Seas
cg07021052	0.0434361	Intergenic	No	Open Seas
cg07033722	0.052015	Intergenic	Yes	Open Seas
cg07044115	0.0560572	Intergenic	Yes	Open Seas
cg07074766	0.0438595	Intergenic	No	Shores
cg07102397	0.0480462	Genebody	No	CpG Islands
cg07104362	0.0665979	Genebody	No	Shelves
cg07104639	0.0835082	Intergenic	No	Open Seas
cg07130381	0.0753385	Intergenic	No	Open Seas
cg07134666	0.0607622	Genebody	No	Open Seas
cg07150293	0.048982	Genebody	No	Shores
cg07151922	0.0683269	Genebody	No	Open Seas
cg07157030	0.0477519	Intergenic	No	Shelves
cg07157834	0.0474862	Genebody	No	Shores
cg07158505	0.0755434	Intergenic	No	Open Seas
cg07160510	0.0478464	Genebody	Yes	Shelves
cg07167872	0.0631758	Intergenic	No	Shelves
cg07189587	0.0561228	Genebody	No	Shores
cg07195891	0.0444606	Intergenic	No	Open Seas
cg07245057	0.051269	Intergenic	Yes	Open Seas
cg07275437	0.0485669	Intergenic	Yes	Open Seas
cg07277190	0.109727	Genebody	No	CpG Islands
cg07314988	0.0722041	Intergenic	No	Open Seas
cg07347205	0.0480824	Intergenic	Yes	Open Seas
cg07382347	0.0627995	Intergenic	No	CpG Islands
cg07391265	0.0465143	Intergenic	Yes	Open Seas
cg07403865	0.0448142	Genebody	No	Open Seas
cg07409471	0.0472877	Intergenic	Yes	Shores
cg07412545	0.0477484	Intergenic	Yes	Open Seas
cg07445742	0.0556364	Intergenic	Yes	Open Seas
cg07448006	0.0807383	Intergenic	No	Shelves
cg07486474	0.0704553	Genebody	No	Open Seas
cg07504718	0.0543528	Intergenic	No	Open Seas
cg07506503	0.0508371	Genebody	No	Open Seas
cg07512361	0.0461933	Genebody	Yes	CpG Islands
cg07533224	0.0831287	Promoter	No	Open Seas
cg07576664	0.0472726	Genebody	No	Open Seas
cg07656363	0.0600271	Intergenic	Yes	CpG Islands
cg07668757	0.0609119	Intergenic	Yes	Open Seas
cg07671185	0.0635609	Intergenic	Yes	Open Seas
cg07700233	0.0514854	Intergenic	No	Open Seas
cg07704489	0.0561822	Genebody	No	CpG Islands
cg07709590	0.0458434	Genebody	Yes	Open Seas
cg07718431	0.0635112	Intergenic	Yes	Open Seas
cg07791286	0.043993	Intergenic	No	Open Seas
cg07812827	0.0441737	Intergenic	Yes	Open Seas
cg07816888	0.0483322	Intergenic	Yes	Open Seas
cg07828169	0.0456527	Intergenic	No	Shores
cg07853082	0.0483945	Genebody	No	Shores
cg07854829	0.0603474	Intergenic	No	Open Seas
cg07866556	0.074678	Genebody	Yes	Shores
cg07870177	0.0443777	Intergenic	No	Open Seas
cg07909384	0.061915	Genebody	No	Open Seas
cg07925925	0.0490085	Intergenic	Yes	Shores
cg07945971	0.0720772	Genebody	No	Open Seas
cg07965995	0.0846429	Intergenic	No	Open Seas
cg07971846	0.0670608	Genebody	No	Open Seas
cg07983614	0.0514694	Intergenic	Yes	Shores
cg07984817	0.0449476	Intergenic	Yes	Open Seas
cg07997860	0.0675434	Genebody	No	Shores
cg08003251	0.0442815	Genebody	Yes	Open Seas
cg08030235	0.0444724	Intergenic	No	Shores
cg08033130	0.0524824	Genebody	No	Open Seas
cg08035378	0.0764674	Genebody	No	Open Seas
cg08041188	0.100773	Intergenic	Yes	Open Seas
cg08041448	0.0605989	Intergenic	No	Open Seas
cg08071363	0.0613956	Intergenic	No	Shores
cg08103988	0.0889811	Genebody	Yes	Open Seas
cg08125287	0.0464884	Genebody	Yes	Open Seas
cg08167410	0.0769195	Intergenic	No	Open Seas
cg08169020	0.057845	Intergenic	No	CpG Islands
cg08186988	0.0918127	Intergenic	Yes	CpG Islands
cg08232510	0.0449466	Intergenic	Yes	Open Seas
cg08253608	0.0531682	Intergenic	No	Open Seas
cg08253808	0.0448074	Intergenic	No	Open Seas
cg08301743	0.0435488	Intergenic	Yes	Open Seas
cg08325928	0.0477333	Genebody	No	CpG Islands
cg08418670	0.0510686	Genebody	Yes	Open Seas
cg08425796	0.0470687	Genebody	Yes	Shelves
cg08444004	0.0441233	Intergenic	No	Open Seas
cg08464954	0.0578442	Genebody	No	Shores
cg08471713	0.0617272	Genebody	No	Shores
cg08473240	0.0733522	Intergenic	No	Open Seas
cg08477332	0.10051	Intergenic	No	Open Seas
cg08514846	0.0488482	Intergenic	Yes	Open Seas
cg08564344	0.118151	Intergenic	No	Open Seas
cg08578320	0.0527271	Genebody	Yes	CpG Islands
cg08581018	0.102756	Genebody	No	Open Seas
cg08584498	0.0501955	Intergenic	Yes	CpG Islands
cg08597799	0.0622752	Intergenic	Yes	Open Seas
cg08605458	0.0787325	Genebody	Yes	Open Seas
cg08622324	0.0546955	Intergenic	No	Open Seas
cg08624915	0.0812981	Intergenic	No	Open Seas
cg08642068	0.048518	Intergenic	No	Open Seas
cg08750459	0.0626382	Promoter	Yes	Shelves
cg08776296	0.068241	Genebody	No	Open Seas
cg08779649	0.0938621	Promoter	Yes	Open Seas
cg08788093	0.0508552	Intergenic	No	Shelves
cg08877521	0.0537687	Intergenic	Yes	Open Seas
cg08894837	0.0482714	Intergenic	No	Open Seas
cg08899523	0.0542547	Genebody	Yes	Open Seas
cg08922308	0.0612613	Intergenic	Yes	Open Seas
cg08953370	0.0570985	Intergenic	No	Open Seas
cg09008531	0.0541519	Intergenic	No	Open Seas
cg09019154	0.0612742	Intergenic	Yes	Open Seas
cg09035930	0.0556548	Intergenic	Yes	CpG Islands
cg09068039	0.043422	Intergenic	Yes	Open Seas
cg09077801	0.0482486	Intergenic	No	Open Seas
cg09142671	0.0754625	Intergenic	No	CpG Islands
cg09166556	0.0553118	Genebody	No	Shores
cg09176174	0.0507311	Intergenic	No	Open Seas
cg09179723	0.0450986	Genebody	Yes	Open Seas
cg09197274	0.0505764	Genebody	Yes	Open Seas
cg09207296	0.0787051	Intergenic	No	Shores
cg09207372	0.0451924	Genebody	No	Open Seas
cg09218531	0.0438767	Intergenic	Yes	Shores
cg09279736	0.062327	Intergenic	No	Open Seas
cg09289202	0.100191	Intergenic	No	Open Seas
cg09330125	0.0831062	Intergenic	Yes	Shores
cg09352518	0.0501784	Genebody	No	Open Seas
cg09399716	0.050971	Intergenic	Yes	Shelves
cg09428340	0.0489904	Intergenic	No	Shores
cg09452531	0.0464969	Intergenic	No	Open Seas
cg09488511	0.0544232	Genebody	Yes	CpG Islands
cg09516963	0.0452006	Genebody	No	Open Seas
cg09533556	0.0558836	Intergenic	Yes	Shores
cg09638686	0.0475705	Intergenic	No	Open Seas
cg09672912	0.122396	Intergenic	No	Open Seas
cg09733528	0.0568987	Genebody	No	Open Seas
cg09743199	0.0714024	Intergenic	No	Open Seas
cg09756125	0.0438113	Intergenic	No	Open Seas
cg09779454	0.043448	Intergenic	Yes	Open Seas
cg09827761	0.0546778	Intergenic	Yes	Shelves
cg09841842	0.0471175	Genebody	Yes	Open Seas
cg09859659	0.0576421	Genebody	No	Open Seas
cg09920172	0.0453363	Promoter	No	Shores
cg09948350	0.0508176	Genebody	No	Open Seas
cg09967725	0.0721339	Genebody	No	Open Seas
cg09970590	0.0487948	Genebody	No	Open Seas
cg10056718	0.0710932	Intergenic	No	Open Seas
cg10064060	0.0466474	Genebody	Yes	Open Seas
cg10075506	0.0477831	Genebody	No	Open Seas
cg10123377	0.0968013	Intergenic	Yes	Open Seas
cg10193107	0.0589884	Intergenic	Yes	Open Seas
cg10239857	0.0522096	Genebody	Yes	Open Seas
cg10269619	0.0494511	Intergenic	No	Open Seas
cg10277044	0.0472268	Intergenic	Yes	Open Seas
cg10379346	0.0498823	Intergenic	No	Open Seas
cg10453550	0.0491009	Genebody	No	Shelves
cg10469383	0.050184	Genebody	No	CpG Islands
cg10489798	0.0454585	Genebody	Yes	Shores
cg10508161	0.044161	Genebody	Yes	Open Seas
cg10547329	0.0638535	Intergenic	No	CpG Islands
cg10557174	0.0492761	Intergenic	No	Open Seas
cg10578777	0.0679882	Intergenic	Yes	Open Seas
cg10596483	0.0714932	Promoter	No	Open Seas
cg10712265	0.0662732	Genebody	No	Open Seas
cg10760704	0.100786	Intergenic	No	Open Seas
cg10806175	0.057013	Intergenic	Yes	Open Seas
cg10833066	0.0520894	Genebody	No	Open Seas
cg10854819	0.0460473	Genebody	Yes	Open Seas
cg10919053	0.0592362	Intergenic	No	Shores
cg10930169	0.0597295	Intergenic	No	Open Seas
cg10930308	0.0626804	Intergenic	No	Open Seas
cg10959664	0.121093	Intergenic	Yes	CpG Islands
cg11012412	0.0467522	Intergenic	Yes	Open Seas
cg11015513	0.0449424	Intergenic	Yes	Open Seas
cg11037025	0.0535193	Genebody	Yes	Shelves
cg11070274	0.0504518	Genebody	Yes	CpG Islands
cg11127281	0.0551525	Genebody	No	Open Seas
cg11146691	0.0439939	Genebody	No	Shores
cg11154045	0.0815426	Intergenic	No	Open Seas
cg11159417	0.0634803	Intergenic	Yes	Open Seas
cg11173636	0.0776991	Genebody	Yes	CpG Islands
cg11203538	0.0532158	Intergenic	No	Shores
cg11244291	0.0433516	Genebody	Yes	Open Seas
cg11247378	0.055183	Intergenic	Yes	Open Seas
cg11247712	0.0562538	Intergenic	Yes	CpG Islands
cg11253162	0.0599783	Intergenic	No	Open Seas
cg11265221	0.0670783	Intergenic	No	Open Seas
cg11294950	0.0762283	Intergenic	No	Open Seas
cg11313468	0.0478649	Genebody	No	Shores
cg11350346	0.0489893	Intergenic	No	Open Seas
cg11382295	0.0500571	Intergenic	No	Shores
cg11402989	0.0452226	Genebody	Yes	Shelves
cg11474464	0.0463425	Intergenic	No	Shores
cg11647873	0.0494039	Intergenic	No	Shores
cg11738485	0.122852	Genebody	No	Open Seas
cg11744538	0.0439166	Intergenic	Yes	Open Seas
cg11766577	0.0483073	Intergenic	No	Shores
cg11787167	0.0443899	Genebody	No	Open Seas
cg11789449	0.0580831	Genebody	No	Open Seas
cg11821245	0.0500489	Promoter	No	Open Seas
cg11822515	0.0448068	Genebody	No	Open Seas
cg11828444	0.0545957	Intergenic	No	CpG Islands
cg11848150	0.103737	Intergenic	No	Shelves
cg11917175	0.0511591	Genebody	Yes	Open Seas
cg11931211	0.0542759	Promoter	No	Open Seas
cg11965913	0.064127	Genebody	No	Open Seas
cg12000995	0.0546159	Promoter	No	Open Seas
cg12008420	0.0497194	Intergenic	No	Open Seas
cg12011299	0.0586923	Genebody	No	Open Seas
cg12050271	0.0624291	Intergenic	No	Open Seas
cg12066678	0.0808472	Genebody	No	Open Seas
cg12080266	0.0763545	Genebody	Yes	Open Seas
cg12119625	0.0450711	Genebody	No	Open Seas
cg12172984	0.0438032	Promoter	No	Open Seas
cg12262617	0.0657795	Genebody	No	Shores
cg12319143	0.0656998	Genebody	No	CpG Islands
cg12333628	0.0663324	Intergenic	No	Open Seas
cg12359832	0.0462081	Genebody	No	Open Seas
cg12411784	0.0564757	Intergenic	No	Open Seas
cg12466610	0.0870269	Genebody	No	Open Seas
cg12519939	0.0480813	Genebody	No	Open Seas
cg12622973	0.047204	Intergenic	Yes	Open Seas
cg12633154	0.0784737	Intergenic	No	Open Seas
cg12648201	0.0445968	Promoter	No	Open Seas
cg12657464	0.0562445	Genebody	Yes	Open Seas
cg12711771	0.0560941	Intergenic	No	Open Seas
cg12777182	0.0550736	Intergenic	Yes	Shores
cg12797254	0.0544697	Genebody	No	CpG Islands
cg12808797	0.087192	Intergenic	No	Open Seas
cg12809098	0.0469257	Intergenic	Yes	Open Seas
cg12870014	0.0470011	Genebody	Yes	Shelves
cg12874167	0.0470549	Genebody	No	Shelves
cg12894711	0.0474724	Intergenic	Yes	Open Seas
cg12898220	0.085928	Promoter	No	CpG Islands
cg13011182	0.0457824	Intergenic	No	CpG Islands
cg13023205	0.0983582	Intergenic	Yes	Shores
cg13032736	0.0483415	Intergenic	Yes	Open Seas
cg13047929	0.0475588	Intergenic	Yes	Open Seas
cg13077366	0.0536346	Genebody	No	Shores
cg13085553	0.0438275	Genebody	No	Open Seas
cg13102742	0.077032	Intergenic	Yes	Shelves
cg13111532	0.0602223	Intergenic	No	Open Seas
cg13148921	0.0471534	Genebody	No	Open Seas
cg13184651	0.0574743	Intergenic	No	Shelves
cg13185413	0.0504676	Genebody	No	Open Seas
cg13224332	0.0464196	Intergenic	No	Open Seas
cg13240557	0.0461917	Intergenic	No	Open Seas
cg13242717	0.0476826	Genebody	Yes	Shelves
cg13329183	0.0514841	Genebody	No	Open Seas
cg13373048	0.0441832	Intergenic	Yes	Open Seas
cg13375589	0.0465802	Promoter	No	CpG Islands
cg13388618	0.100635	Genebody	Yes	Open Seas
cg13401893	0.0756628	Intergenic	No	Open Seas
cg13466002	0.0465514	Intergenic	No	Open Seas
cg13492632	0.0491895	Intergenic	Yes	Shores
cg13499318	0.0473521	Intergenic	No	Open Seas
cg13508836	0.0511813	Intergenic	No	Open Seas
cg13510423	0.0551715	Genebody	No	Open Seas
cg13571460	0.0702582	Genebody	No	Open Seas
cg13595556	0.0491168	Intergenic	No	Open Seas
cg13596487	0.0635934	Genebody	Yes	Open Seas
cg13618516	0.0630201	Intergenic	Yes	Open Seas
cg13647878	0.0477052	Genebody	Yes	Shores
cg13706434	0.0434405	Genebody	No	Shelves
cg13714644	0.065393	Genebody	Yes	Open Seas
cg13716506	0.0646454	Intergenic	Yes	Open Seas
cg13750264	0.0554291	Intergenic	No	Shores
cg13752114	0.0526858	Genebody	No	Open Seas
cg13768055	0.0523964	Genebody	No	Shores
cg13784004	0.05493	Intergenic	No	Open Seas
cg13784932	0.0587435	Genebody	No	Shores
cg13799572	0.0712555	Genebody	No	CpG Islands
cg13801569	0.0559027	Genebody	Yes	Open Seas
cg13801656	0.0477782	Genebody	No	Open Seas
cg13808022	0.0481295	Intergenic	Yes	Open Seas
cg13835168	0.0481085	Promoter	No	Open Seas
cg13835576	0.0464185	Intergenic	No	Open Seas
cg13837146	0.052946	Intergenic	Yes	Open Seas
cg13862711	0.0752244	Intergenic	No	Open Seas
cg13928473	0.0701464	Genebody	No	Open Seas
cg13944838	0.055646	Intergenic	Yes	Open Seas
cg13950578	0.0556676	Intergenic	No	Open Seas
cg13983884	0.0433536	Genebody	Yes	Open Seas
cg13984928	0.0552268	Promoter	No	Shores
cg14028598	0.0578833	Intergenic	Yes	Open Seas
cg14079463	0.0533499	Intergenic	No	CpG Islands
cg14080585	0.0768279	Genebody	No	Shelves
cg14102530	0.0467457	Genebody	Yes	Open Seas
cg14121685	0.0547452	Intergenic	No	Open Seas
cg14156706	0.0441525	Genebody	Yes	Open Seas
cg14157435	0.0457643	Promoter	Yes	Open Seas
cg14159672	0.0747071	Promoter	No	Open Seas
cg14222729	0.0467895	Intergenic	No	CpG Islands
cg14231845	0.0442776	Intergenic	No	Open Seas
cg14240646	0.0505533	Promoter	No	Open Seas
cg14255237	0.0471074	Intergenic	Yes	CpG Islands
cg14278958	0.0443414	Intergenic	No	Open Seas
cg14303343	0.0516934	Intergenic	Yes	Open Seas
cg14306819	0.043945	Intergenic	No	CpG Islands
cg14311742	0.0870351	Intergenic	No	Shores
cg14317533	0.0553092	Intergenic	Yes	Shores
cg14330621	0.0489451	Intergenic	No	Open Seas
cg14356898	0.0477227	Genebody	Yes	Open Seas
cg14381760	0.0687939	Genebody	No	Open Seas
cg14457806	0.0452701	Intergenic	Yes	Open Seas
cg14489933	0.0552377	Genebody	No	Open Seas
cg14565875	0.0480825	Genebody	No	Open Seas
cg14614789	0.068686	Intergenic	Yes	Shores
cg14628347	0.0506918	Genebody	No	Open Seas
cg14648920	0.0517534	Intergenic	Yes	CpG Islands
cg14664412	0.0443359	Promoter	No	Open Seas
cg14701320	0.0436203	Intergenic	No	Open Seas
cg14733053	0.0506559	Intergenic	Yes	Open Seas
cg14755254	0.0806674	Intergenic	No	Open Seas
cg14767069	0.0433831	Intergenic	Yes	Open Seas
cg14798967	0.049623	Genebody	Yes	Open Seas
cg14799392	0.0446881	Intergenic	No	Shores
cg14818275	0.0509094	Intergenic	No	Open Seas
cg14846049	0.0457138	Intergenic	Yes	Open Seas
cg14863672	0.0465699	Genebody	No	Open Seas
cg14893161	0.0550543	Genebody	No	Shores
cg14906510	0.0447903	Intergenic	No	Open Seas
cg14980504	0.0554727	Intergenic	Yes	Open Seas
cg15019001	0.0644615	Genebody	No	Open Seas
cg15044453	0.0465106	Genebody	Yes	CpG Islands
cg15059639	0.081074	Genebody	Yes	Open Seas
cg15084585	0.0764112	Intergenic	Yes	Open Seas
cg15124400	0.0801421	Genebody	No	Open Seas
cg15132055	0.0544595	Genebody	No	Open Seas
cg15146462	0.0615412	Promoter	No	Shores
cg15163119	0.0437514	Intergenic	No	Open Seas
cg15204487	0.0443416	Genebody	No	Open Seas
cg15207221	0.0613257	Intergenic	No	Open Seas
cg15228694	0.0476945	Intergenic	No	Open Seas
cg15234627	0.0559038	Genebody	Yes	Open Seas
cg15243603	0.0515592	Genebody	No	Open Seas
cg15248035	0.0457925	Intergenic	No	Open Seas
cg15299926	0.0448224	Intergenic	Yes	Shelves
cg15342474	0.0496983	Intergenic	Yes	Open Seas
cg15361251	0.0443279	Intergenic	No	CpG Islands
cg15404665	0.0753588	Intergenic	No	Open Seas
cg15443223	0.0508533	Intergenic	No	Open Seas
cg15465743	0.0649767	Intergenic	No	Open Seas
cg15556816	0.0443859	Intergenic	Yes	Open Seas
cg15590502	0.0533052	Intergenic	Yes	Open Seas
cg15595755	0.0460578	Intergenic	No	CpG Islands
cg15652532	0.0667049	Intergenic	No	Open Seas
cg15724534	0.0436881	Intergenic	No	Shelves
cg15732691	0.0572069	Genebody	No	Shores
cg15810023	0.043483	Genebody	Yes	Open Seas
cg15831967	0.0599522	Intergenic	Yes	Open Seas
cg15837531	0.142128	Intergenic	No	Open Seas
cg15878616	0.0701293	Promoter	Yes	Shelves
cg15886450	0.0454094	Genebody	No	Open Seas
cg15893090	0.0441503	Intergenic	Yes	Open Seas
cg15914672	0.0524061	Intergenic	Yes	CpG Islands
cg15954353	0.0570451	Genebody	No	Open Seas
cg15991630	0.0469977	Intergenic	No	Open Seas
cg16006841	0.0753845	Genebody	No	Open Seas
cg16062483	0.103867	Promoter	No	Shelves
cg16078649	0.0525361	Intergenic	No	Open Seas
cg16098618	0.0955044	Genebody	Yes	Open Seas
cg16106427	0.0683681	Genebody	Yes	Open Seas
cg16222062	0.0766151	Intergenic	No	Open Seas
cg16270721	0.0526087	Intergenic	Yes	Open Seas
cg16283604	0.0440829	Intergenic	Yes	Open Seas
cg16334093	0.0581223	Genebody	No	Open Seas
cg16345566	0.0521802	Genebody	No	Shores
cg16358155	0.0460427	Intergenic	No	CpG Islands
cg16395527	0.048364	Genebody	Yes	Shores
cg16423305	0.0439863	Intergenic	Yes	Open Seas
cg16474696	0.0810813	Intergenic	No	Shelves
cg16509125	0.0438483	Intergenic	No	Open Seas
cg16524733	0.0458877	Intergenic	No	Open Seas
cg16556401	0.0704035	Intergenic	Yes	Open Seas
cg16585554	0.064108	Intergenic	Yes	Open Seas
cg16653991	0.050072	Genebody	Yes	Shelves
cg16672562	0.0445591	Intergenic	No	Open Seas
cg16744531	0.0511747	Intergenic	No	Open Seas
cg16760310	0.0522759	Intergenic	No	Open Seas
cg16784985	0.0469433	Intergenic	No	Open Seas
cg16814392	0.0522585	Intergenic	Yes	Open Seas
cg16818568	0.0740853	Genebody	Yes	Open Seas
cg16888080	0.0489085	Genebody	Yes	Open Seas
cg16925948	0.0470312	Intergenic	Yes	Shelves
cg16952880	0.103124	Intergenic	No	Open Seas
cg16958467	0.054482	Intergenic	No	CpG Islands
cg16997777	0.0782951	Intergenic	No	Open Seas
cg17001765	0.0570193	Intergenic	No	Open Seas
cg17052675	0.0757594	Genebody	No	Open Seas
cg17054123	0.0445157	Genebody	Yes	Shores
cg17074014	0.0565437	Intergenic	No	Open Seas
cg17097786	0.0460888	Intergenic	No	Shores
cg17157956	0.107303	Genebody	No	Open Seas
cg17164345	0.0436854	Genebody	Yes	Open Seas
cg17178900	0.0740373	Genebody	No	Open Seas
cg17192520	0.053206	Intergenic	No	CpG Islands
cg17220055	0.0531564	Intergenic	Yes	CpG Islands
cg17221813	0.0476045	Genebody	Yes	Open Seas
cg17240976	0.0774993	Intergenic	Yes	Open Seas
cg17251968	0.0507597	Genebody	No	Open Seas
cg17296492	0.0441722	Intergenic	Yes	Open Seas
cg17304111	0.0452542	Intergenic	No	Open Seas
cg17341159	0.0456516	Intergenic	No	Open Seas
cg17356733	0.0487548	Intergenic	No	CpG Islands
cg17416644	0.0507761	Genebody	No	CpG Islands
cg17446199	0.0490122	Genebody	No	Open Seas
cg17474649	0.0541766	Intergenic	No	CpG Islands
cg17479424	0.046606	Intergenic	No	Shores
cg17485005	0.0495543	Genebody	No	Open Seas
cg17498346	0.0433805	Intergenic	Yes	Open Seas
cg17509989	0.0962749	Genebody	No	Shores
cg17536959	0.0549581	Intergenic	Yes	Open Seas
cg17573813	0.0650482	Promoter	No	CpG Islands
cg17599958	0.0627187	Intergenic	No	Open Seas
cg17650255	0.0585389	Intergenic	No	CpG Islands
cg17658113	0.0578716	Genebody	No	Open Seas
cg17713488	0.0553709	Intergenic	No	Shelves
cg17723491	0.0532573	Intergenic	Yes	Open Seas
cg17749967	0.0559018	Intergenic	Yes	Shelves
cg17764313	0.0540999	Genebody	No	CpG Islands
cg17836251	0.0450985	Intergenic	No	Open Seas
cg17852482	0.0517726	Intergenic	Yes	CpG Islands
cg17905489	0.0575579	Genebody	Yes	Open Seas
cg17939448	0.0708361	Genebody	No	Open Seas
cg17941730	0.0472967	Genebody	Yes	CpG Islands
cg17960959	0.0447964	Intergenic	No	Shores
cg17970043	0.0489313	Intergenic	Yes	Open Seas
cg18088092	0.0450859	Genebody	No	Open Seas
cg18099243	0.0438262	Intergenic	Yes	Open Seas
cg18105134	0.0644682	Intergenic	No	Shelves
cg18110333	0.0440423	Intergenic	No	Shelves
cg18210893	0.0663764	Genebody	Yes	Open Seas
cg18213661	0.101809	Intergenic	Yes	Shelves
cg18232235	0.0743093	Genebody	Yes	Open Seas
cg18249609	0.089467	Intergenic	No	Open Seas
cg18322025	0.0441376	Genebody	Yes	Open Seas
cg18330536	0.0496075	Intergenic	No	CpG Islands
cg18349077	0.0441772	Genebody	No	Open Seas
cg18351781	0.0458314	Genebody	No	Open Seas
cg18438300	0.0896142	Intergenic	No	Open Seas
cg18503019	0.106363	Intergenic	No	Open Seas
cg18523915	0.0644547	Intergenic	Yes	CpG Islands
cg18565204	0.0573775	Intergenic	No	Open Seas
cg18568335	0.0480963	Genebody	No	Open Seas
cg18593111	0.0691524	Genebody	Yes	Open Seas
cg18610295	0.0682674	Intergenic	Yes	CpG Islands
cg18621232	0.0571444	Genebody	Yes	Open Seas
cg18654697	0.0434466	Intergenic	Yes	Shores
cg18661872	0.0513682	Intergenic	Yes	CpG Islands
cg18677212	0.0440028	Genebody	No	Open Seas
cg18705808	0.0688805	Genebody	Yes	CpG Islands
cg18869485	0.084404	Intergenic	No	Open Seas
cg18872420	0.057818	Intergenic	Yes	CpG Islands
cg18877055	0.067751	Intergenic	No	Open Seas
cg18918831	0.04461	Intergenic	No	Open Seas
cg18963652	0.0460933	Intergenic	Yes	Open Seas
cg19003390	0.0599758	Intergenic	No	Open Seas
cg19023589	0.0515834	Genebody	Yes	Open Seas
cg19037107	0.0454428	Genebody	No	Open Seas
cg19097407	0.0726676	Intergenic	Yes	CpG Islands
cg19177744	0.0475116	Genebody	No	Open Seas
cg19182683	0.0619975	Intergenic	Yes	Open Seas
cg19192981	0.048732	Intergenic	No	Shelves
cg19232326	0.0446832	Intergenic	No	Open Seas
cg19250907	0.0611619	Intergenic	No	Open Seas
cg19309256	0.0456725	Genebody	Yes	Open Seas
cg19400113	0.0493834	Intergenic	No	CpG Islands
cg19418458	0.0619146	Intergenic	No	Open Seas
cg19522960	0.0499364	Intergenic	No	Shores
cg19553932	0.0439164	Intergenic	No	Open Seas
cg19580293	0.0472568	Genebody	No	Open Seas
cg19621538	0.0454187	Genebody	Yes	Shelves
cg19633027	0.0491011	Genebody	Yes	Open Seas
cg19637330	0.0621346	Intergenic	No	Open Seas
cg19665696	0.0535563	Genebody	Yes	Open Seas
cg19674350	0.0467848	Genebody	No	Open Seas
cg19723528	0.0453886	Genebody	Yes	Shelves
cg19754622	0.0608503	Genebody	Yes	Open Seas
cg19802476	0.0463218	Genebody	No	Open Seas
cg19811900	0.052165	Promoter	No	CpG Islands
cg19902553	0.0463362	Genebody	No	Shores
cg19966540	0.0472358	Intergenic	No	Shelves
cg19978674	0.0586166	Intergenic	No	Open Seas
cg20053110	0.0477939	Genebody	No	Open Seas
cg20057198	0.0654567	Intergenic	No	Shores
cg20071505	0.0486057	Intergenic	No	Shelves
cg20077668	0.0511051	Intergenic	Yes	Shores
cg20088245	0.0481696	Genebody	Yes	Open Seas
cg20099461	0.0480483	Intergenic	No	Open Seas
cg20111217	0.0447757	Genebody	No	Open Seas
cg20237074	0.0453552	Intergenic	No	Open Seas
cg20241876	0.048021	Genebody	No	Open Seas
cg20270941	0.102186	Genebody	No	Open Seas
cg20291244	0.0721052	Intergenic	Yes	Shores
cg20293942	0.0563206	Intergenic	No	Open Seas
cg20305683	0.0641843	Intergenic	No	Open Seas
cg20347269	0.0584895	Genebody	Yes	CpG Islands
cg20367388	0.0446578	Genebody	Yes	Open Seas
cg20386979	0.0688022	Genebody	Yes	Open Seas
cg20453370	0.0535935	Genebody	Yes	Open Seas
cg20501911	0.0568293	Genebody	Yes	Open Seas
cg20510512	0.0517449	Genebody	No	Open Seas
cg20609803	0.050107	Intergenic	No	Shores
cg20632224	0.052805	Promoter	No	Open Seas
cg20636526	0.0457045	Genebody	No	Open Seas
cg20673407	0.105274	Intergenic	Yes	Open Seas
cg20700740	0.0543091	Intergenic	Yes	Open Seas
cg20707527	0.0722045	Intergenic	Yes	Open Seas
cg20744163	0.0798805	Intergenic	No	Open Seas
cg20756026	0.0614489	Genebody	No	Open Seas
cg20758756	0.0463851	Genebody	Yes	Open Seas
cg20784693	0.04735	Genebody	No	Shelves
cg20785120	0.0520874	Genebody	No	Open Seas
cg20805133	0.0462119	Intergenic	No	Shelves
cg20849127	0.0721403	Genebody	No	CpG Islands
cg20876499	0.0554582	Intergenic	Yes	Open Seas
cg20891558	0.0435717	Genebody	No	Open Seas
cg20920901	0.0494326	Intergenic	Yes	Open Seas
cg20990473	0.0483084	Genebody	Yes	Shores
cg21009520	0.0863887	Intergenic	No	Shelves
cg21042336	0.0541999	Intergenic	No	Shores
cg21052905	0.0468897	Intergenic	Yes	CpG Islands
cg21054447	0.0503515	Intergenic	Yes	Open Seas
cg21070079	0.0736947	Intergenic	No	CpG Islands
cg21104835	0.0443441	Promoter	Yes	CpG Islands
cg21139150	0.0992657	Genebody	Yes	Open Seas
cg21160290	0.0517325	Intergenic	No	Open Seas
cg21170682	0.0459576	Intergenic	Yes	Open Seas
cg21249659	0.0501219	Promoter	No	Open Seas
cg21358336	0.0723598	Promoter	Yes	Shores
cg21459713	0.0455479	Genebody	Yes	Shelves
cg21469772	0.0454813	Intergenic	No	CpG Islands
cg21547204	0.0471407	Intergenic	Yes	Shores
cg21556598	0.049083	Intergenic	Yes	Open Seas
cg21563567	0.0578115	Intergenic	Yes	CpG Islands
cg21585512	0.0442069	Intergenic	Yes	Open Seas
cg21594961	0.0448976	Genebody	No	CpG Islands
cg21598751	0.0487516	Intergenic	No	CpG Islands
cg21699881	0.0865552	Genebody	No	Shelves
cg21762655	0.0433982	Intergenic	Yes	CpG Islands
cg21831857	0.0452245	Intergenic	No	CpG Islands
cg21862992	0.047256	Intergenic	Yes	Open Seas
cg21873524	0.0496909	Intergenic	No	Open Seas
cg21924631	0.0482683	Intergenic	Yes	CpG Islands
cg21949858	0.0614649	Intergenic	No	Shores
cg21991396	0.0472245	Intergenic	No	Open Seas
cg22061818	0.0448502	Genebody	Yes	Shelves
cg22079412	0.0509703	Intergenic	Yes	Open Seas
cg22138408	0.0436448	Genebody	Yes	Shelves
cg22152931	0.0488604	Genebody	No	Open Seas
cg22176763	0.0467139	Intergenic	Yes	Open Seas
cg22224040	0.0562294	Genebody	No	Open Seas
cg22244330	0.0516001	Intergenic	No	Open Seas
cg22271962	0.0477253	Intergenic	No	CpG Islands
cg22273830	0.0553556	Genebody	No	Shelves
cg22317385	0.0538403	Intergenic	Yes	Open Seas
cg22325292	0.0524526	Genebody	No	Open Seas
cg22345419	0.0438972	Genebody	Yes	Shores
cg22381196	0.0533137	Intergenic	No	Open Seas
cg22452682	0.0536557	Genebody	No	Open Seas
cg22459517	0.062252	Genebody	No	Shores
cg22471075	0.0491791	Intergenic	Yes	CpG Islands
cg22471156	0.0511026	Intergenic	Yes	Open Seas
cg22535089	0.0524424	Genebody	No	CpG Islands
cg22559570	0.0441972	Intergenic	No	Open Seas
cg22579028	0.0462047	Genebody	Yes	Open Seas
cg22676075	0.0469975	Intergenic	No	Open Seas
cg22688072	0.0518566	Genebody	Yes	Open Seas
cg22695480	0.043483	Intergenic	No	Open Seas
cg22697380	0.0498246	Intergenic	No	Open Seas
cg22723842	0.0675457	Genebody	Yes	CpG Islands
cg22759407	0.0460748	Genebody	No	Open Seas
cg22854463	0.0438176	Genebody	Yes	Shores
cg22855933	0.0504029	Intergenic	No	Open Seas
cg22867893	0.0880204	Intergenic	Yes	CpG Islands
cg22888160	0.0658526	Intergenic	No	Open Seas
cg22963378	0.0896719	Genebody	No	Open Seas
cg22997113	0.0434197	Genebody	No	Open Seas
cg23029041	0.05121	Intergenic	No	Open Seas
cg23042919	0.0469878	Intergenic	No	Open Seas
cg23052210	0.0505586	Intergenic	Yes	Open Seas
cg23056811	0.0460964	Genebody	Yes	Open Seas
cg23073132	0.0456749	Genebody	Yes	Open Seas
cg23097878	0.0442561	Genebody	Yes	Open Seas
cg23118561	0.0475362	Intergenic	Yes	Shores
cg23131448	0.0923025	Intergenic	No	Open Seas
cg23177161	0.0646312	Genebody	Yes	Open Seas
cg23186927	0.0493526	Intergenic	Yes	Open Seas
cg23199203	0.0518168	Intergenic	Yes	Open Seas
cg23221052	0.0521222	Genebody	Yes	CpG Islands
cg23248424	0.0534804	Genebody	Yes	CpG Islands
cg23317319	0.0465842	Intergenic	Yes	Shores
cg23365971	0.0446004	Genebody	Yes	CpG Islands
cg23391090	0.051818	Intergenic	No	Open Seas
cg23440816	0.0623185	Genebody	Yes	Shelves
cg23511806	0.0473828	Genebody	No	Open Seas
cg23530594	0.0663791	Intergenic	No	Open Seas
cg23577102	0.0652345	Genebody	No	Shores
cg23657143	0.0525923	Intergenic	Yes	Open Seas
cg23658987	0.0622292	Genebody	No	Open Seas
cg23738183	0.0445428	Genebody	No	Open Seas
cg23771052	0.0437096	Genebody	Yes	Open Seas
cg23779604	0.0465041	Genebody	Yes	Open Seas
cg23807570	0.0444255	Intergenic	Yes	Open Seas
cg23841819	0.125357	Intergenic	No	Shelves
cg23892192	0.0461546	Intergenic	No	Shelves
cg23899408	0.0684709	Intergenic	No	Open Seas
cg23946394	0.049476	Genebody	No	Open Seas
cg23979146	0.061059	Intergenic	Yes	Open Seas
cg24017822	0.044889	Intergenic	Yes	Shores
cg24061197	0.0444353	Genebody	No	Open Seas
cg24088508	0.0624402	Intergenic	No	Shelves
cg24124954	0.0534954	Genebody	No	Open Seas
cg24128045	0.083879	Intergenic	No	Open Seas
cg24130392	0.050152	Intergenic	No	Shores
cg24163129	0.0442747	Genebody	Yes	Shores
cg24163194	0.0436272	Genebody	Yes	Open Seas
cg24166178	0.0793909	Promoter	No	Shores
cg24186951	0.0478244	Genebody	No	Open Seas
cg24246628	0.0755442	Genebody	Yes	CpG Islands
cg24250315	0.0528746	Genebody	No	Open Seas
cg24337863	0.0448902	Intergenic	No	Open Seas
cg24362960	0.0500017	Intergenic	No	Open Seas
cg24392753	0.0491847	Intergenic	Yes	Shelves
cg24395217	0.0533417	Intergenic	No	Shores
cg24420366	0.0467007	Intergenic	Yes	CpG Islands
cg24433124	0.0434092	Intergenic	Yes	Shores
cg24501381	0.0487811	Intergenic	No	Open Seas
cg24503407	0.0716353	Genebody	No	Open Seas
cg24504014	0.0579038	Intergenic	Yes	Shelves
cg24514600	0.0527173	Intergenic	No	Open Seas
cg24528463	0.068437	Intergenic	Yes	CpG Islands
cg24529979	0.0463168	Intergenic	Yes	Open Seas
cg24540763	0.0603282	Genebody	No	Open Seas
cg24587835	0.0515241	Intergenic	Yes	Open Seas
cg24723044	0.073068	Intergenic	No	Open Seas
cg24737761	0.0449903	Genebody	Yes	Open Seas
cg24795173	0.0890361	Intergenic	No	Open Seas
cg24796644	0.0503609	Genebody	No	Open Seas
cg24819596	0.0737711	Intergenic	Yes	Open Seas
cg24824075	0.0483935	Intergenic	No	Open Seas
cg24827600	0.0469739	Intergenic	No	CpG Islands
cg24838063	0.0435687	Promoter	No	Open Seas
cg24840300	0.0595659	Intergenic	No	Open Seas
cg24871213	0.0540963	Intergenic	Yes	Shores
cg24918667	0.0514185	Intergenic	No	Shores
cg24942922	0.104223	Intergenic	No	CpG Islands
cg24965248	0.063368	Promoter	No	Open Seas
cg25010177	0.0460512	Intergenic	No	Shores
cg25067419	0.0483678	Genebody	No	Open Seas
cg25176297	0.0602406	Intergenic	Yes	Open Seas
cg25181997	0.0440278	Genebody	No	Open Seas
cg25243082	0.0568681	Intergenic	Yes	Open Seas
cg25267258	0.0509411	Genebody	No	Open Seas
cg25291037	0.0602208	Intergenic	No	Open Seas
cg25306132	0.0434764	Intergenic	No	Open Seas
cg25306963	0.0497284	Genebody	No	Open Seas
cg25317025	0.057748	Intergenic	No	Open Seas
cg25370362	0.0519847	Intergenic	No	Open Seas
cg25372386	0.055634	Intergenic	Yes	Open Seas
cg25459280	0.0514847	Genebody	Yes	Shores
cg25499044	0.0461756	Intergenic	No	Open Seas
cg25528260	0.0513967	Intergenic	No	Open Seas
cg25588387	0.0513246	Intergenic	No	Open Seas
cg25600606	0.0565307	Genebody	No	Open Seas
cg25643229	0.0514548	Genebody	Yes	Open Seas
cg25672097	0.0441173	Intergenic	No	Open Seas
cg25702512	0.0505765	Intergenic	Yes	Open Seas
cg25723331	0.0445872	Genebody	No	Open Seas
cg25734651	0.0443623	Intergenic	Yes	Open Seas
cg25739938	0.050848	Genebody	No	Open Seas
cg25752703	0.0446767	Genebody	Yes	Shores
cg25755428	0.101684	Intergenic	No	Open Seas
cg25807462	0.0450574	Genebody	No	Open Seas
cg25828445	0.0703058	Intergenic	No	Shelves
cg25835058	0.0600452	Intergenic	Yes	Shores
cg25873514	0.0452412	Intergenic	Yes	Open Seas
cg25903585	0.0453626	Intergenic	Yes	Open Seas
cg25990696	0.0466395	Intergenic	Yes	CpG Islands
cg26052728	0.0710956	Genebody	No	Open Seas
cg26094651	0.0449481	Genebody	Yes	Open Seas
cg26114124	0.0447135	Promoter	No	Shores
cg26187735	0.0436003	Intergenic	No	Open Seas
cg26213131	0.0468402	Genebody	Yes	CpG Islands
cg26220594	0.0732688	Intergenic	No	CpG Islands
cg26237810	0.0565331	Intergenic	Yes	Open Seas
cg26265624	0.0463894	Intergenic	Yes	Shelves
cg26306976	0.0562852	Genebody	No	Open Seas
cg26307396	0.0500074	Genebody	No	Open Seas
cg26370237	0.0497439	Genebody	No	Open Seas
cg26393261	0.0553168	Intergenic	No	Open Seas
cg26416566	0.0435876	Genebody	Yes	Open Seas
cg26423139	0.0541903	Genebody	No	Open Seas
cg26438215	0.0490538	Intergenic	Yes	Shelves
cg26454172	0.0621481	Genebody	No	CpG Islands
cg26476930	0.0460435	Intergenic	No	Open Seas
cg26514623	0.0483147	Genebody	Yes	Open Seas
cg26536949	0.0673997	Intergenic	No	Open Seas
cg26654770	0.0586216	Genebody	No	Open Seas
cg26690318	0.0613102	Intergenic	No	Open Seas
cg26702246	0.0457579	Intergenic	No	Open Seas
cg26708920	0.074983	Intergenic	Yes	CpG Islands
cg26764761	0.0858298	Genebody	No	Shelves
cg26771391	0.0489727	Intergenic	Yes	Open Seas
cg26789411	0.0473203	Genebody	No	Open Seas
cg26805839	0.0442649	Genebody	No	Shores
cg26844603	0.0648841	Genebody	No	Open Seas
cg26888282	0.0440625	Intergenic	Yes	Open Seas
cg26893861	0.0487111	Intergenic	No	Open Seas
cg26905254	0.0471117	Intergenic	Yes	Open Seas
cg26914397	0.0436438	Intergenic	No	Open Seas
cg26937008	0.0447702	Intergenic	No	Shores
cg26964592	0.0702753	Intergenic	Yes	Open Seas
cg26987645	0.0466827	Intergenic	No	Open Seas
cg27008027	0.0470362	Intergenic	No	Shores
cg27017735	0.0576724	Genebody	No	Open Seas
cg27065627	0.0544727	Genebody	No	Open Seas
cg27074582	0.0506145	Genebody	Yes	Open Seas
cg27165784	0.0511594	Intergenic	No	Open Seas
cg27251384	0.0728405	Genebody	No	Open Seas
cg27266060	0.0451779	Intergenic	No	Open Seas
cg27278640	0.067518	Intergenic	Yes	Shores
cg27367992	0.0774532	Genebody	No	Open Seas
cg27440834	0.0551494	Intergenic	No	Open Seas
cg27462519	0.0663078	Genebody	No	CpG Islands
cg27466466	0.0614557	Intergenic	Yes	Open Seas
cg27497857	0.0508835	Intergenic	No	Open Seas
cg27523193	0.0436969	Intergenic	Yes	Open Seas
cg27546908	0.0695001	Genebody	Yes	Open Seas
cg27586417	0.0461079	Genebody	No	Shores

## Sheet: Sheet2
Figure 2b, Supplementary Figure S3a. p-MeLB Signature
Probe ID	Serum KOI	High Risk Tissue/Serum Category	Tissue Significance (FDR p-value)	Promoter (Y/N)	Enhancer (Y/N)
cg00245885	k3	Similar	0.0674541	No	Yes
cg03845383	k2	Dissimilar	0.0656425	No	No
cg04208666	k4	Similar	0.0656425	No	No
cg05097899	k3	Dissimilar	0.0683145	No	No
cg08402107	k4	Dissimilar	0.0681144	No	No
cg11863863	k1	Similar	0.0656425	No	No
cg12942155	k1	Similar	0.0656425	No	No
cg13187188	k1	Dissimilar	0.0681144	No	No
cg14373873	k4	Dissimilar	0.0656425	No	No
cg18442685	k2	Dissimilar	0.0656425	No	No
cg21245981	k1	Dissimilar	0.0674541	No	No
cg25112312	k3	Dissimilar	0.0656425	No	No
ch.6.87517530F	k4	Similar	0.0656425	No	No

## Sheet: Sheet5
Supplementary Figure S5g. Serum-derived risk specific DMPs
Probe ID	FDR p-value	Mean Methylation (High Risk)	Mean Methylation (Low Risk)	Δ Methylation	Probe Family	Enhancer (Y/N)	CpG Location
cg23391090	7.65991e-06	0.692368	0.406639	0.285729	Intergenic	No	Open Seas
cg01181584	2.7475e-05	0.791874	0.462921	0.328953	Genebody	No	CpG Islands
cg01100203	2.00458e-05	0.121484	0.309968	-0.188483	Genebody	No	Open Seas
cg24528463	4.47644e-05	0.759487	0.464327	0.295159	Intergenic	Yes	Open Seas
cg07403865	6.588e-05	0.285229	0.515177	-0.229948	Genebody	No	CpG Islands
cg03311134	0.000210976	0.833963	0.553513	0.280449	Intergenic	No	Open Seas
cg24128045	8.2291e-05	0.628484	0.323568	0.304916	Intergenic	No	Open Seas
cg24246628	0.00183508	0.320455	0.523707	-0.203252	Genebody	Yes	Open Seas
cg16222062	1.41985e-05	0.809961	0.501834	0.308126	Intergenic	No	Open Seas
cg08473240	1.17559e-05	0.791026	0.470123	0.320904	Intergenic	No	Shores
cg09743199	0.000102737	0.647916	0.360699	0.287216	Intergenic	No	Shores
cg06928346	0.00399276	0.312015	0.510555	-0.198539	Promoter	No	Open Seas
cg01465838	4.23338e-05	0.771405	0.478909	0.292497	Promoter	No	Open Seas
cg05335423	0.000235256	0.198347	0.377482	-0.179136	Intergenic	Yes	CpG Islands
cg26474124	0.00563629	0.176483	0.351133	-0.17465	Intergenic	Yes	Open Seas
cg24166178	2.7475e-05	0.817237	0.527214	0.290023	Promoter	No	Open Seas
cg05091658	0.00815419	0.355789	0.531168	-0.175379	Intergenic	Yes	Open Seas
cg10959664	6.96061e-05	0.740858	0.40672	0.334138	Intergenic	Yes	Open Seas
cg02120712	0.000613541	0.74781	0.459044	0.288766	Genebody	Yes	CpG Islands
cg05132999	0.000199742	0.788201	0.503225	0.284977	Genebody	No	Open Seas
cg03942140	0.000835603	0.154216	0.343643	-0.189427	Genebody	No	Shores
cg27589742	0.00243131	0.367069	0.542043	-0.174974	Genebody	No	Open Seas
cg08071363	0.000835603	0.170058	0.39177	-0.221712	Intergenic	No	Open Seas
cg06576783	2.89336e-05	0.707779	0.40738	0.300398	Intergenic	No	Shelves
cg16997777	2.47561e-05	0.678565	0.37183	0.306735	Intergenic	No	Open Seas
cg17157956	4.47644e-05	0.771936	0.456864	0.315071	Genebody	No	CpG Islands
cg01179618	0.00266611	0.294739	0.499861	-0.205122	Intergenic	Yes	Open Seas
cg10489650	5.89235e-05	0.270214	0.469587	-0.199373	Intergenic	Yes	Shores
cg02839388	6.96061e-05	0.707749	0.398935	0.308813	Intergenic	No	Open Seas
cg12066678	4.23338e-05	0.741704	0.450876	0.290828	Genebody	No	Open Seas
cg02645563	0.00044846	0.278342	0.509478	-0.231136	Intergenic	Yes	Open Seas
cg02606840	0.000325444	0.0872673	0.277943	-0.190676	Intergenic	No	CpG Islands
cg00707391	1.9059e-05	0.80324	0.514658	0.288582	Genebody	No	Open Seas
cg03397570	0.00112827	0.118533	0.313577	-0.195044	Intergenic	Yes	Open Seas
cg11154045	2.35231e-05	0.734756	0.441618	0.293138	Intergenic	No	Shores
cg21249659	0.00211409	0.213472	0.387405	-0.173934	Promoter	No	Shores
cg03429643	0.000325444	0.0885522	0.263379	-0.174827	Intergenic	No	Open Seas
cg10760704	9.19443e-05	0.77908	0.487601	0.291479	Intergenic	No	Open Seas
cg17498346	0.00563629	0.175893	0.352663	-0.17677	Intergenic	Yes	Open Seas
cg09253150	4.00291e-05	0.106906	0.305917	-0.199011	Intergenic	No	Open Seas
cg13137259	0.000498033	0.472536	0.646758	-0.174222	Intergenic	Yes	Open Seas
cg04894169	0.00102187	0.476018	0.660743	-0.184725	Promoter	No	Shores
cg09207296	4.00291e-05	0.73552	0.433275	0.302245	Intergenic	No	Open Seas
cg12895717	1.02802e-05	0.129168	0.314196	-0.185027	Genebody	Yes	Open Seas
cg11664931	9.19443e-05	0.12077	0.340337	-0.219566	Intergenic	Yes	Open Seas
cg17333269	0.000403328	0.147765	0.342172	-0.194407	Genebody	Yes	Open Seas
cg11917175	0.00435563	0.330216	0.508474	-0.178258	Genebody	Yes	Open Seas
cg13801569	2.60735e-05	0.115026	0.341128	-0.226103	Genebody	Yes	Open Seas
cg03285763	2.11298e-05	0.689917	0.364011	0.325906	Intergenic	No	Open Seas
cg11239458	0.000403328	0.373537	0.552459	-0.178921	Intergenic	No	Open Seas
cg21699881	9.8295e-06	0.812751	0.492142	0.320609	Genebody	No	Open Seas
cg04441857	7.35643e-05	0.0792094	0.257681	-0.178472	Genebody	Yes	Shelves
cg02096172	0.00587546	0.42264	0.597371	-0.174731	Intergenic	Yes	Shelves
cg01887862	7.35643e-05	0.808652	0.522606	0.286045	Intergenic	Yes	Open Seas
cg17747505	7.78168e-05	0.155608	0.342052	-0.186444	Intergenic	Yes	Open Seas
cg08035378	1.02802e-05	0.674015	0.345696	0.32832	Genebody	No	Open Seas
cg18503019	5.57544e-05	0.764233	0.453449	0.310784	Intergenic	No	Open Seas
cg06496300	0.000552545	0.174444	0.345559	-0.171115	Genebody	Yes	Open Seas
cg16818568	0.000924387	0.204416	0.435622	-0.231206	Genebody	Yes	Open Seas
cg07448006	1.81221e-05	0.781005	0.473559	0.307446	Intergenic	No	Open Seas
cg05222026	1.56457e-05	0.784334	0.502995	0.281339	Genebody	No	Open Seas
cg02719245	0.000646109	0.319608	0.495913	-0.176306	Promoter	No	Open Seas
cg14081456	0.00232121	0.125166	0.297363	-0.172197	Intergenic	Yes	Open Seas
cg26923577	0.000128194	0.291541	0.476812	-0.185271	Genebody	No	Open Seas
cg07074766	0.000835603	0.293189	0.472494	-0.179304	Intergenic	No	CpG Islands
cg26846943	0.000753773	0.35587	0.526902	-0.171032	Intergenic	Yes	Open Seas
cg08564344	0.000582384	0.738238	0.437146	0.301092	Intergenic	No	Shores
cg14311742	0.000135553	0.758554	0.475406	0.283148	Intergenic	No	Open Seas
cg11207300	1.17559e-05	0.247322	0.467511	-0.220189	Intergenic	No	Open Seas
cg09142671	1.35473e-05	0.751428	0.450013	0.301415	Intergenic	No	Open Seas
