# Supplementary material for: Detection of diagnostic and prognostic methylation-based signatures in liquid biopsy specimens from patients with meningiomas
Source: Nat Commun. 2023 Sep 13;14:5669. doi: 10.1038/s41467-023-41434-z (PMC10499807; doi:10.1038/s41467-023-41434-z)
Supplement: Supplementary file 8 — Supplementary Dataset 4 [file 41467_2023_41434_MOESM8_ESM.xlsx]

## Sheet: Sheet1
Figure 4a. Tissue-Derived Differentially Methylated Risk specific Probes
Probe ID	FDR p-value	Mean Methylation (High Risk)	Mean Methyl (Low Risk)	Δ Methylation
cg00157796	0.100573	0.45526	0.169553	0.285708
cg00210473	0.131916	0.505858	0.218334	0.287524
cg00231728	0.105661	0.577731	0.282329	0.295401
cg00366850	0.110175	0.409267	0.0737694	0.335498
cg00788177	0.0635552	0.496126	0.214004	0.282122
cg00914222	0.0976838	0.623334	0.307992	0.315342
cg00944421	0.0976838	0.905702	0.620586	0.285116
cg00989853	0.0886801	0.469177	0.144063	0.325114
cg01022219	0.140796	0.437298	0.151169	0.286129
cg01169021	0.0866798	0.55292	0.270098	0.282822
cg01392518	0.12417	0.521	0.230385	0.290615
cg01438365	0.0773733	0.618124	0.332449	0.285675
cg01564135	0.0655161	0.591773	0.261584	0.330189
cg01568522	0.100573	0.714221	0.433108	0.281113
cg01602621	0.131916	0.456763	0.15406	0.302704
cg01641792	0.0676668	0.557869	0.18003	0.377839
cg01693350	0.0840178	0.556555	0.258962	0.297592
cg02037307	0.0572037	0.514072	0.151686	0.362386
cg02090762	0.0815519	0.396472	0.1134	0.283072
cg02169391	0.0917668	0.506714	0.209498	0.297216
cg02184673	0.103241	0.512389	0.187189	0.3252
cg02242681	0.00496148	0.685991	0.393021	0.29297
cg02332982	0.0727494	0.456405	0.166572	0.289834
cg02624770	0.0573056	0.529627	0.25426	0.275366
cg02694427	0.103241	0.457182	0.184733	0.272448
cg02806452	0.0580676	0.484662	0.150302	0.33436
cg03163783	0.0572037	0.602376	0.30167	0.300706
cg03431846	0.110175	0.521351	0.248746	0.272605
cg03489492	0.00496148	0.46428	0.751451	-0.28717
cg03714619	0.12417	0.499159	0.208902	0.290257
cg03739955	0.0551574	0.620534	0.277135	0.343399
cg03771840	0.0773733	0.701569	0.416748	0.284821
cg03850256	0.0414125	0.626408	0.270941	0.355467
cg03867465	0.100573	0.535832	0.233648	0.302184
cg04046669	0.128863	0.472707	0.19628	0.276428
cg04079760	0.0573056	0.622164	0.301044	0.32112
cg04359418	0.0572037	0.797429	0.521213	0.276216
cg04552470	0.0572037	0.395059	0.123793	0.271267
cg04566159	0.0572037	0.536787	0.259709	0.277078
cg04654530	0.0573056	0.442831	0.132844	0.309987
cg04673825	0.0787726	0.369584	0.0859378	0.283646
cg04787024	0.0755396	0.477811	0.150076	0.327735
cg04798016	0.0551574	0.768219	0.400042	0.368177
cg04890851	0.0330046	0.625954	0.340478	0.285477
cg05020252	0.0635552	0.405712	0.118994	0.286718
cg05057910	0.0608462	0.457696	0.182292	0.275404
cg05191175	0.0572037	0.611929	0.317439	0.294489
cg05864326	0.0330046	0.426246	0.0881652	0.338081
cg05992786	0.0798479	0.705138	0.427165	0.277973
cg06050341	0.0840178	0.448495	0.172061	0.276434
cg06146234	0.0976838	0.544553	0.225961	0.318591
cg06183338	0.0950556	0.523568	0.232596	0.290972
cg06207120	0.0597376	0.70923	0.401708	0.307522
cg06288821	0.131916	0.488612	0.211387	0.277225
cg06310816	0.0886801	0.381109	0.109952	0.271157
cg06335867	0.0608462	0.513059	0.17334	0.339719
cg06666008	0.0565723	0.450715	0.108123	0.342593
cg06933824	0.0787726	0.72694	0.43765	0.289291
cg06943420	0.103241	0.437299	0.16189	0.275409
cg06952660	0.0713323	0.624695	0.33563	0.289065
cg06959596	0.0798479	0.377758	0.660654	-0.282897
cg06967998	0.0798479	0.628223	0.903063	-0.27484
cg07095230	0.0713323	0.453638	0.162848	0.29079
cg07124117	0.0655161	0.426655	0.143903	0.282752
cg07168142	0.140796	0.63906	0.305266	0.333793
cg07185131	0.120023	0.51801	0.236781	0.281229
cg07274716	0.0773733	0.424809	0.149733	0.275077
cg07333715	0.117002	0.447092	0.148539	0.298553
cg07458308	0.0755396	0.529832	0.192966	0.336866
cg07575466	0.0635552	0.761544	0.45477	0.306773
cg07703462	0.0330046	0.466071	0.0866726	0.379399
cg07712663	0.0572037	0.23134	0.52391	-0.29257
cg07920525	0.0976838	0.469309	0.178047	0.291262
cg07974511	0.0950556	0.456269	0.157866	0.298403
cg08084860	0.0572037	0.468053	0.187609	0.280443
cg08103988	0.100573	0.64224	0.33514	0.3071
cg08196968	0.0551574	0.637097	0.286419	0.350678
cg08289130	0.0572037	0.792618	0.517916	0.274702
cg08431536	0.00496148	0.375643	0.0858637	0.289779
cg08465346	0.0572037	0.572692	0.214355	0.358336
cg08499046	0.0580676	0.506836	0.212907	0.293928
cg08584759	0.019617	0.832435	0.486047	0.346388
cg08599448	0.0572037	0.363073	0.0877794	0.275294
cg08680048	0.0551574	0.378083	0.0985199	0.279563
cg08971667	0.0798479	0.596116	0.32372	0.272396
cg09029902	0.0608462	0.356483	0.636056	-0.279573
cg09056876	0.113298	0.803059	0.51158	0.291479
cg09143801	0.140796	0.791941	0.498594	0.293347
cg09217215	0.0755396	0.495096	0.224414	0.270682
cg09233651	0.0886801	0.497965	0.204264	0.293702
cg09374774	0.0635552	0.574704	0.29992	0.274785
cg09382096	0.0755396	0.38117	0.107099	0.274071
cg09537620	0.0886801	0.459664	0.185022	0.274642
cg09550083	0.136075	0.561976	0.285082	0.276895
cg09655666	0.0787726	0.481009	0.189128	0.291881
cg09731996	0.12417	0.566293	0.292882	0.273411
cg09753657	0.0815519	0.671511	0.373707	0.297804
cg10012059	0.0840178	0.553396	0.274199	0.279197
cg10094489	0.0398369	0.473532	0.193005	0.280528
cg10242602	0.0840178	0.543175	0.260082	0.283093
cg10249375	0.131916	0.340885	0.0495265	0.291358
cg10269548	0.0551574	0.542748	0.208539	0.334208
cg10272601	0.0655161	0.422927	0.10007	0.322857
cg10432422	0.0635552	0.58535	0.282068	0.303283
cg10588962	0.105661	0.534876	0.254959	0.279917
cg10668926	0.0608462	0.512642	0.240648	0.271994
cg10724867	0.113298	0.719851	0.449802	0.270049
cg11128216	0.069605	0.547479	0.238703	0.308776
cg11155489	0.0706385	0.403821	0.682537	-0.278715
cg11405475	0.0866798	0.332338	0.653472	-0.321134
cg11435506	0.0798479	0.500577	0.214732	0.285845
cg11507770	0.0572037	0.436867	0.166789	0.270078
cg11605835	0.0608462	0.497802	0.187036	0.310767
cg11636504	0.0573056	0.64947	0.355768	0.293702
cg11706983	0.0655161	0.51007	0.22874	0.28133
cg11793699	0.113298	0.565625	0.265845	0.299781
cg11853788	0.0950556	0.621672	0.319311	0.302361
cg11972810	0.0743383	0.61458	0.301545	0.313035
cg12016437	0.136075	0.459123	0.181618	0.277505
cg12145907	0.0755396	0.637331	0.34692	0.290411
cg12528056	0.0755396	0.843756	0.4977	0.346056
cg12782180	0.0815519	0.591854	0.275526	0.316328
cg13058710	0.0676668	0.633729	0.336148	0.297581
cg13117164	0.0755396	0.470552	0.176159	0.294393
cg13448978	0.0886801	0.612587	0.322376	0.290211
cg13491731	0.117002	0.30376	0.583475	-0.279715
cg13530938	0.136075	0.451692	0.168569	0.283123
cg13564825	0.0572037	0.441557	0.0930541	0.348503
cg13826247	0.0866798	0.648076	0.334969	0.313107
cg13912224	0.0886801	0.677776	0.406384	0.271392
cg14009440	0.0950556	0.730692	0.435345	0.295347
cg14177914	0.0815519	0.557618	0.252699	0.304918
cg14371731	0.0787726	0.47299	0.153293	0.319696
cg14409810	0.0601426	0.553154	0.239314	0.31384
cg14463412	0.0565723	0.585844	0.291244	0.2946
cg14502484	0.0573056	0.387755	0.0837469	0.304008
cg14510641	0.0572037	0.493248	0.764837	-0.271589
cg14604681	0.0303508	0.569903	0.294979	0.274924
cg14718495	0.0773733	0.465572	0.750206	-0.284634
cg15015639	0.0798479	0.70999	0.413133	0.296857
cg15017067	0.0815519	0.673005	0.399761	0.273245
cg15127250	0.12417	0.66646	0.392704	0.273756
cg15471388	0.103241	0.444546	0.726219	-0.281673
cg15473186	0.0597376	0.652248	0.372321	0.279927
cg15481791	0.0743383	0.35796	0.650977	-0.293017
cg15590989	0.0755396	0.538818	0.260852	0.277965
cg15686949	0.120023	0.420693	0.693495	-0.272803
cg15700197	0.0815519	0.420605	0.70913	-0.288525
cg15822765	0.113298	0.400007	0.125904	0.274104
cg15992975	0.0676668	0.498999	0.801796	-0.302798
cg16104076	0.0886801	0.655915	0.378515	0.2774
cg16247183	0.105661	0.691407	0.365639	0.325769
cg16306978	0.0950556	0.608243	0.338204	0.270039
cg16511229	0.117002	0.503047	0.225617	0.277429
cg16616521	0.0713323	0.382326	0.064209	0.318117
cg16677019	0.0976838	0.55666	0.2245	0.33216
cg16718263	0.113298	0.589237	0.304955	0.284282
cg16757821	0.0572037	0.663924	0.368234	0.29569
cg16964025	0.0572037	0.405735	0.121079	0.284655
cg17036624	0.0414125	0.360423	0.651842	-0.291419
cg17104824	0.0787726	0.443912	0.149588	0.294324
cg17124224	0.0886801	0.55735	0.266555	0.290795
cg17241776	0.0676668	0.482531	0.19108	0.291452
cg17269633	0.069605	0.586999	0.301795	0.285205
cg17390350	0.110175	0.497027	0.176018	0.321009
cg17608490	0.0713323	0.514233	0.224343	0.28989
cg17782974	0.0743383	0.559965	0.276691	0.283274
cg18129748	0.0917668	0.434014	0.155381	0.278633
cg18320854	0.117002	0.337196	0.637171	-0.299975
cg18329187	0.12417	0.572011	0.275293	0.296718
cg18372607	0.105661	0.604027	0.300606	0.303421
cg18552861	0.0755396	0.410677	0.102906	0.307771
cg18588323	0.131916	0.635585	0.315175	0.32041
cg18606375	0.0572037	0.640053	0.334	0.306053
cg18866599	0.0713323	0.379521	0.0998298	0.279692
cg18898125	0.0632379	0.56661	0.284033	0.282577
cg19043574	0.0580676	0.481586	0.172109	0.309476
cg19044229	0.0601426	0.774373	0.45444	0.319932
cg19058865	0.103241	0.673554	0.361138	0.312415
cg19164987	0.0632379	0.578881	0.26484	0.314041
cg19241327	0.0727494	0.493509	0.199085	0.294424
cg19281363	0.0601426	0.482557	0.205906	0.276651
cg19297232	0.0608462	0.763161	0.470228	0.292933
cg19508285	0.0950556	0.351751	0.647867	-0.296117
cg19711530	0.0950556	0.514806	0.153241	0.361565
cg19731612	0.140796	0.666374	0.391949	0.274424
cg19735538	0.140796	0.512734	0.236803	0.275931
cg19796532	0.0580676	0.555605	0.28399	0.271615
cg19816811	0.0572037	0.685934	0.365218	0.320716
cg19865770	0.0597376	0.386559	0.668833	-0.282273
cg19866866	0.0572037	0.543753	0.208528	0.335226
cg20098471	0.0727494	0.588645	0.277721	0.310924
cg20262306	0.0706385	0.669539	0.370218	0.299321
cg20272979	0.117002	0.690706	0.39594	0.294766
cg20518572	0.0866798	0.599073	0.27855	0.320523
cg20616414	0.0572037	0.427468	0.0933323	0.334136
cg20884887	0.0773733	0.340531	0.0547932	0.285737
cg20941258	0.0727494	0.718958	0.423962	0.294995
cg20979153	0.0815519	0.353252	0.625754	-0.272501
cg21041775	0.0601426	0.445389	0.141474	0.303915
cg21117734	0.0840178	0.591102	0.308858	0.282244
cg21128569	0.0655161	0.606605	0.307437	0.299168
cg21359747	0.113298	0.551481	0.271865	0.279617
cg21380560	0.113298	0.546249	0.262727	0.283522
cg21540621	0.0840178	0.629077	0.347221	0.281856
cg21762788	0.131916	0.563124	0.273001	0.290123
cg21918313	0.069605	0.692949	0.366619	0.326331
cg22325186	0.0727494	0.761742	0.444918	0.316824
cg22367191	0.0655161	0.546273	0.215281	0.330993
cg22488797	0.0597376	0.392146	0.104567	0.287579
cg22557662	0.0676668	0.60682	0.324751	0.282069
cg22614142	0.0743383	0.517485	0.215104	0.302381
cg22621867	0.0815519	0.365727	0.0579863	0.307741
cg22666373	0.0551574	0.629413	0.359296	0.270117
cg22827250	0.0572037	0.46238	0.179309	0.283072
cg23030863	0.110175	0.422761	0.12556	0.297201
cg23125492	0.105661	0.427021	0.131615	0.295406
cg23244790	0.0727494	0.374984	0.0680112	0.306973
cg23445461	0.0950556	0.46306	0.152878	0.310182
cg23497383	0.117002	0.515749	0.238978	0.276772
cg23533513	0.0573056	0.600463	0.284114	0.316349
cg23719318	0.100573	0.489903	0.198203	0.2917
cg23808946	0.0743383	0.385079	0.0754576	0.309621
cg23928165	0.105661	0.459102	0.169837	0.289265
cg24039697	0.0815519	0.439126	0.137511	0.301615
cg24352971	0.105661	0.446039	0.165168	0.280872
cg24550149	0.0976838	0.671916	0.389144	0.282771
cg24586758	0.105661	0.539781	0.264676	0.275105
cg24599107	0.0798479	0.84645	0.566781	0.279669
cg24683222	0.0635552	0.653142	0.358305	0.294837
cg24867279	0.140796	0.488124	0.205924	0.2822
cg25032595	0.0601426	0.506289	0.18476	0.321529
cg25112312	0.0608462	0.52427	0.236945	0.287325
cg25136495	0.131916	0.490741	0.216838	0.273902
cg25156843	0.113298	0.661716	0.379003	0.282713
cg25192855	0.12417	0.625475	0.331571	0.293904
cg25371919	0.0573056	0.645034	0.32551	0.319524
cg25392692	0.0608462	0.524811	0.240112	0.2847
cg25410785	0.0676668	0.523519	0.193523	0.329996
cg25561762	0.117002	0.554529	0.271892	0.282637
cg25660390	0.0635552	0.559626	0.284079	0.275546
cg25735305	0.0706385	0.581512	0.311281	0.270231
cg25800500	0.0655161	0.696307	0.424343	0.271965
cg26130488	0.0632379	0.46677	0.151263	0.315507
cg26166854	0.117002	0.387134	0.67985	-0.292715
cg26236009	0.0601426	0.630393	0.346175	0.284218
cg26271045	0.0572037	0.505671	0.235232	0.270439
cg26429925	0.0572037	0.540963	0.248186	0.292778
cg26461267	0.131916	0.553607	0.269002	0.284605
cg26516532	0.0635552	0.537832	0.243501	0.294331
cg26584545	0.0635552	0.72242	0.401218	0.321203
cg26587870	0.0635552	0.664386	0.308758	0.355629
cg26589785	0.0551574	0.582797	0.28357	0.299226
cg26732615	0.131916	0.782536	0.502703	0.279833
cg26833652	0.0706385	0.483877	0.193251	0.290626
cg27138204	0.100573	0.617582	0.324821	0.292762
cg27364741	0.0632379	0.489275	0.193085	0.29619
cg27599376	0.0917668	0.632754	0.361341	0.271413
cg27607512	0.0635552	0.728493	0.4571	0.271393
cg27651238	0.117002	0.634227	0.353657	0.28057

## Sheet: Sheet2
Figure 4b. Serum-applicable tissue derived Risk-specific DMPs
Probe ID	FDR p-value	Mean Methylation (High Risk)	Mean Methyl (Low Risk)	Δ Methylation
cg00366850	0.00183243	0.0684978	0.113542	-0.0450439
cg01438365	0.0251406	0.0354766	0.0581237	-0.022647
cg01693350	0.0417834	0.404515	0.298228	0.106287
cg02332982	0.0417834	0.0227982	0.0191144	0.00368383
cg03163783	0.0164966	0.0997855	0.141116	-0.0413303
cg03714619	0.0436113	0.0573603	0.0791227	-0.0217624
cg04673825	0.0417834	0.0196185	0.0163188	0.00329968
cg05191175	0.0334506	0.0697434	0.0492694	0.0204739
cg05864326	0.00373488	0.0451307	0.0866828	-0.0415521
cg07095230	0.00377365	0.0243747	0.0368531	-0.0124784
cg07920525	0.0164966	0.13923	0.0862553	0.0529744
cg08431536	0.0450123	0.0188989	0.0231217	-0.00422285
cg09029902	0.0127789	0.0764815	0.147435	-0.0709533
cg10724867	0.0334506	0.789339	0.707571	0.0817674
cg12016437	0.0334506	0.057993	0.0435116	0.0144813
cg13058710	0.0334506	0.279982	0.214092	0.0658897
cg14409810	0.0308866	0.0829654	0.066638	0.0163274
cg15471388	0.0308866	0.776861	0.720406	0.0564551
cg15473186	0.0351625	0.0823457	0.056384	0.0259617
cg15700197	0.00183243	0.908403	0.852974	0.0554297
cg16616521	0.00567498	0.0431484	0.0829024	-0.039754
cg16718263	0.0198542	0.042982	0.058156	-0.0151741
cg18320854	0.044294	0.738742	0.80861	-0.0698677
cg19241327	0.0457657	0.0181763	0.0184025	-0.000226255
cg20098471	0.0259697	0.176486	0.124599	0.0518864
cg20884887	0.0369981	0.0357522	0.0471256	-0.0113734
cg20979153	0.00183243	0.0843928	0.187352	-0.102959
cg21041775	0.0417834	0.0581542	0.0680214	-0.00986717
cg21762788	0.0417834	0.121427	0.0819492	0.0394778
cg22488797	0.0423552	0.016184	0.0105721	0.0056119
cg22621867	0.0417834	0.0209861	0.0156935	0.00529257
cg22666373	0.0417834	0.134366	0.098968	0.035398
cg23445461	0.0101146	0.0468164	0.0647649	-0.0179485
cg24039697	0.0417834	0.0331851	0.0373044	-0.00411926
cg24683222	0.0465539	0.215652	0.161884	0.0537678
cg25156843	0.0101146	0.800716	0.709275	0.091441
cg25371919	0.00183243	0.0565152	0.10632	-0.0498051
cg26130488	0.0334506	0.0871098	0.0688474	0.0182624
cg26587870	0.0436113	0.835178	0.74729	0.0878884

## Sheet: Sheet3
Figure 4c. Serum-applicable tissue derived Risk-specific DMPs across independent serum
Probe ID	FDR p-value	Mean Methylation (High Risk)	Mean Methyl (Low Risk)	Δ Methylation
cg00366850	0.848892	0.109773	0.0774668	0.0323061
cg01438365	0.990806	0.0329364	0.0306898	0.00224661
cg01693350	0.270202	0.425905	0.286086	0.139819
cg02332982	0.612368	0.0608106	0.026948	0.0338626
cg03163783	0.401845	0.129136	0.115677	0.0134591
cg03714619	0.720373	0.124787	0.0973362	0.0274509
cg04673825	0.377133	0.0491267	0.0428259	0.00630082
cg05191175	0.377133	0.115731	0.0975704	0.0181607
cg05864326	0.148459	0.0574148	0.111688	-0.0542735
cg07095230	0.167112	0.0149176	0.047025	-0.0321073
cg07920525	0.148459	0.256132	0.0955834	0.160548
cg08431536	0.720373	0.0169727	0.0192251	-0.00225242
cg09029902	0.317172	0.103333	0.144521	-0.041188
cg10724867	0.717023	0.780632	0.77035	0.0102815
cg12016437	0.355169	0.104372	0.0896047	0.0147672
cg13058710	0.377133	0.377895	0.326426	0.0514687
cg14409810	0.612368	0.0955862	0.123421	-0.0278349
cg15471388	0.720373	0.700723	0.73551	-0.0347867
cg15473186	0.401845	0.129828	0.0960118	0.0338167
cg15700197	0.945223	0.886072	0.896181	-0.0101088
cg16616521	0.188156	0.0652853	0.0384896	0.0267956
cg16718263	0.239669	0.0563657	0.0765922	-0.0202265
cg18320854	0.798889	0.735371	0.724355	0.0110161
cg19241327	0.772003	0.016986	0.0196168	-0.00263089
cg20098471	0.148459	0.241016	0.16834	0.0726764
cg20884887	0.798889	0.0387467	0.0299258	0.00882095
cg20979153	0.148459	0.109724	0.236409	-0.126685
cg21041775	0.148459	0.0839083	0.0567622	0.0271461
cg21762788	0.303305	0.184271	0.124653	0.0596178
cg22488797	0.945223	0.0343453	0.0160148	0.0183305
cg22621867	0.445707	0.0140876	0.017405	-0.00331744
cg22666373	0.317172	0.181636	0.147736	0.0339
cg23445461	1	0.0718325	0.066439	0.00539349
cg24039697	0.377133	0.0738353	0.0834623	-0.00962704
cg24683222	0.212656	0.295517	0.217294	0.0782233
cg25156843	0.148459	0.826584	0.747041	0.0795429
cg25371919	0.377133	0.0610763	0.0342207	0.0268556
cg26130488	0.148459	0.16804	0.0943957	0.0736447
cg26587870	0.717023	0.691079	0.635504	0.0555755

## Sheet: Sheet4
Figure 4d-e. Regulatory tissue-derived PGPs
Gene Symbol	Probe ID	log2(Fold-Change)	Fold-Change Trend	Gene Expression FDR p-value	Tissue Methylation FDR p-value	Mean Methylation (HRH)	Mean Methylation (LRM)	Δ Methylation (Tissue)	Tissue Methylation Trend	Serum Methylation FDR p-value	Mean Methylation (High Risk)	Mean Methylation (Low Risk)	Δ Methylation (Serum)	Serum Methylation Trend	Promoter (Y/N)	Enhancer (Y/N)	Source Methylation	PGP Behavior
ACPP	cg15958424	0.969412	Upregulated	0.026071	0.00714634	0.452692	0.65579	-0.203098	Hypomethylated	0.0465869	0.170691	0.291218	-0.120528	Hypomethylated	Yes	No	Concordant	Upregulated & Hypomethylated
ADAMTS2	cg11776988	0.997479	Upregulated	0.00104061	0.000248391	0.71329	0.916282	-0.202992	Hypomethylated	0.000127119	0.894685	0.825495	0.0691891	Hypermethylated	No	Yes	Discordant	Upregulated & Hypomethylated
ADCY5	cg18771566	0.861395	Upregulated	8.92962e-05	0.000182378	0.341274	0.57832	-0.237046	Hypomethylated	0.000746064	0.835939	0.773556	0.062383	Hypermethylated	No	Yes	Discordant	Upregulated & Hypomethylated
AFF1	cg21571135	-0.934132	Downregulated	3.68591e-09	0.000171091	0.629733	0.85887	-0.229138	Hypomethylated	1.40277e-05	0.900767	0.818975	0.0817916	Hypermethylated	No	Yes	Discordant	Downregulated
AGO2	cg23731089	-0.44724	Downregulated	0.0243752	0.0166822	0.248991	0.480824	-0.231833	Hypomethylated	0.00956397	0.887423	0.834427	0.0529957	Hypermethylated	No	Yes	Discordant	Downregulated
ARHGEF3	cg02645638	-2.17099	Downregulated	4.69853e-17	6.30287e-06	0.616088	0.354967	0.261121	Hypermethylated	9.77697e-07	0.038383	0.0908654	-0.0524825	Hypomethylated	No	Yes	Discordant	Downregulated & Hypermethylated
BCAR3	cg01450441	-2.02127	Downregulated	9.90195e-09	0.000270784	0.905591	0.694974	0.210618	Hypermethylated	9.77697e-07	0.882216	0.800969	0.0812468	Hypermethylated	No	Yes	Concordant	Downregulated & Hypermethylated
BRD2	cg18888137	-0.194265	Downregulated	0.0464029	1.30809e-05	0.355562	0.610594	-0.255032	Hypomethylated	0.0329821	0.187083	0.296135	-0.109052	Hypomethylated	No	Yes	Concordant	Downregulated
BRD2	cg19400616	-0.194265	Downregulated	0.0464029	4.77485e-05	0.475093	0.714551	-0.239458	Hypomethylated	3.82173e-05	0.934982	0.87872	0.056262	Hypermethylated	No	Yes	Discordant	Downregulated
C9orf3	cg13453807	-0.893251	Downregulated	0.000932008	0.00319318	0.594685	0.388118	0.206567	Hypermethylated	3.59929e-06	0.909066	0.854205	0.0548608	Hypermethylated	No	Yes	Concordant	Downregulated & Hypermethylated
CACNA2D1	cg06726287	-0.740416	Downregulated	0.0152575	0.00105909	0.327048	0.527593	-0.200545	Hypomethylated	2.35704e-05	0.884828	0.809023	0.0758052	Hypermethylated	No	Yes	Discordant	Downregulated
CIT	cg13040509	-1.63609	Downregulated	0.00707897	6.251e-05	0.800598	0.537183	0.263416	Hypermethylated	1.74628e-06	0.901186	0.829001	0.0721849	Hypermethylated	No	Yes	Concordant	Downregulated & Hypermethylated
CLYBL	cg24852561	0.444493	Upregulated	0.0325738	1.14285e-05	0.517816	0.865033	-0.347218	Hypomethylated	1.40277e-05	0.925087	0.873306	0.051781	Hypermethylated	No	Yes	Discordant	Upregulated & Hypomethylated
CUBN	cg16159605	1.83276	Upregulated	1.56201e-06	0.0108377	0.439781	0.640871	-0.20109	Hypomethylated	9.77697e-07	0.914001	0.831879	0.0821223	Hypermethylated	No	Yes	Discordant	Upregulated & Hypomethylated
DIAPH1	cg22218566	-0.773366	Downregulated	6.51478e-05	0.00364899	0.528041	0.32209	0.205951	Hypermethylated	0.00154408	0.0426361	0.107668	-0.0650314	Hypomethylated	No	Yes	Discordant	Downregulated & Hypermethylated
DPT	cg00249374	-1.57655	Downregulated	0.0317223	0.00566898	0.520145	0.725821	-0.205677	Hypomethylated	1.74628e-06	0.885118	0.768156	0.116962	Hypermethylated	No	Yes	Discordant	Downregulated
ECE1	cg18574822	-1.57715	Downregulated	7.03804e-08	1.05356e-05	0.767918	0.526773	0.241145	Hypermethylated	0.00526143	0.733812	0.664374	0.0694383	Hypermethylated	No	Yes	Concordant	Downregulated & Hypermethylated
EEFSEC	cg00445591	0.404729	Upregulated	0.0298999	0.000459932	0.595507	0.808095	-0.212588	Hypomethylated	7.7622e-06	0.88289	0.787367	0.0955227	Hypermethylated	No	Yes	Discordant	Upregulated & Hypomethylated
ENOX1	cg13508482	0.799943	Upregulated	0.0489745	6.96477e-05	0.61967	0.858722	-0.239052	Hypomethylated	9.95584e-05	0.835584	0.752998	0.0825865	Hypermethylated	No	Yes	Discordant	Upregulated & Hypomethylated
ERGIC1	cg07496207	-0.255445	Downregulated	0.0468241	0.000241773	0.705731	0.503692	0.202039	Hypermethylated	0.0300247	0.227331	0.294409	-0.0670782	Hypomethylated	No	Yes	Discordant	Downregulated & Hypermethylated
FOXP1	cg26897607	-0.632841	Downregulated	0.000607853	0.000581482	0.482523	0.718208	-0.235684	Hypomethylated	1.40277e-05	0.927396	0.876368	0.0510286	Hypermethylated	No	Yes	Discordant	Downregulated
FRMD4B	cg05306305	-0.477514	Downregulated	0.0482941	0.000196069	0.298452	0.52689	-0.228437	Hypomethylated	0.0196915	0.504568	0.580742	-0.0761741	Hypomethylated	No	Yes	Concordant	Downregulated
FRY	cg17329393	-0.939028	Downregulated	0.0148589	0.000202344	0.361807	0.603621	-0.241814	Hypomethylated	0.000296514	0.778203	0.690057	0.0881463	Hypermethylated	No	Yes	Discordant	Downregulated
GBAS	cg16178097	0.23808	Upregulated	0.0407584	0.000840844	0.421881	0.629434	-0.207553	Hypomethylated	3.11587e-06	0.88335	0.796581	0.086769	Hypermethylated	No	Yes	Discordant	Upregulated & Hypomethylated
HCG16	cg09556826	1.09132	Upregulated	0.00805586	0.000278533	0.487862	0.162774	0.325089	Hypermethylated	0.015023	0.154039	0.256879	-0.10284	Hypomethylated	No	Yes	Discordant	Upregulated
HRH1	cg08384285	-0.968158	Downregulated	0.00054007	0.00158115	0.752854	0.49808	0.254774	Hypermethylated	2.50894e-05	0.0607762	0.117437	-0.0566606	Hypomethylated	No	Yes	Discordant	Downregulated & Hypermethylated
IGF1R	cg23990557	-0.576854	Downregulated	0.0226883	2.24979e-05	0.564242	0.827478	-0.263236	Hypomethylated	0.004626	0.6788	0.753011	-0.0742108	Hypomethylated	No	Yes	Concordant	Downregulated
KIF1A	cg04163391	1.92142	Upregulated	0.00751348	3.41746e-05	0.431075	0.7936	-0.362525	Hypomethylated	0.000296514	0.689037	0.472919	0.216117	Hypermethylated	No	Yes	Discordant	Upregulated & Hypomethylated
LINC-PINT	cg18787224	-0.587435	Downregulated	0.0271626	0.000404926	0.514449	0.762071	-0.247622	Hypomethylated	0.00690358	0.0754954	0.163217	-0.0877214	Hypomethylated	No	Yes	Concordant	Downregulated
LRRK2	cg09482628	-0.816319	Downregulated	0.00145827	9.10425e-05	0.445231	0.679977	-0.234746	Hypomethylated	0.0350126	0.0543831	0.120319	-0.0659357	Hypomethylated	No	Yes	Concordant	Downregulated
LURAP1L	cg06569725	1.86797	Upregulated	6.04423e-07	0.00319318	0.499267	0.720582	-0.221315	Hypomethylated	0.000140211	0.897118	0.840569	0.0565489	Hypermethylated	No	Yes	Discordant	Upregulated & Hypomethylated
MAP4K4	cg22209302	0.346882	Upregulated	0.027523	0.000126448	0.462635	0.755883	-0.293248	Hypomethylated	0.000182319	0.881588	0.823617	0.0579708	Hypermethylated	No	Yes	Discordant	Upregulated & Hypomethylated
MARVELD3	cg26202174	1.57381	Upregulated	0.0235099	0.000141689	0.407905	0.725168	-0.317264	Hypomethylated	3.20001e-06	0.908521	0.839879	0.0686422	Hypermethylated	No	Yes	Discordant	Upregulated & Hypomethylated
MARVELD3	cg16234913	1.57381	Upregulated	0.0235099	0.000430615	0.287246	0.494196	-0.206949	Hypomethylated	1.8189e-05	0.895791	0.819546	0.0762447	Hypermethylated	No	Yes	Discordant	Upregulated & Hypomethylated
MARVELD3	cg27305609	1.57381	Upregulated	0.0235099	6.00062e-05	0.348323	0.666489	-0.318166	Hypomethylated	2.81813e-06	0.917552	0.859984	0.0575678	Hypermethylated	No	Yes	Discordant	Upregulated & Hypomethylated
MATN2	cg17044200	-1.23257	Downregulated	0.0047254	0.000110415	0.571475	0.811647	-0.240172	Hypomethylated	1.70954e-06	0.926068	0.855151	0.0709166	Hypermethylated	No	Yes	Discordant	Downregulated
MED13L	cg20777829	-0.463419	Downregulated	0.00462674	0.000364497	0.324096	0.594362	-0.270266	Hypomethylated	0.000296514	0.576835	0.480605	0.0962295	Hypermethylated	No	Yes	Discordant	Downregulated
MLLT4	cg10003961	-1.04119	Downregulated	1.29358e-05	0.000141689	0.819149	0.613885	0.205264	Hypermethylated	0.000296514	0.823084	0.740985	0.0820987	Hypermethylated	No	Yes	Concordant	Downregulated & Hypermethylated
MN1	cg19217169	-1.99301	Downregulated	2.20906e-12	0.00393836	0.790418	0.562498	0.227919	Hypermethylated	8.80061e-05	0.510669	0.604639	-0.0939698	Hypomethylated	No	Yes	Discordant	Downregulated & Hypermethylated
MSRB3	cg24890392	-0.41644	Downregulated	0.0439524	0.00112442	0.390924	0.593235	-0.202311	Hypomethylated	9.77697e-07	0.90045	0.813755	0.0866954	Hypermethylated	No	Yes	Discordant	Downregulated
NEURL1B	cg06933824	-0.803179	Downregulated	0.0180863	9.10425e-05	0.694292	0.461277	0.233015	Hypermethylated	0.0254847	0.571439	0.503805	0.0676338	Hypermethylated	No	Yes	Concordant	Downregulated & Hypermethylated
NUAK1	cg05654096	0.947245	Upregulated	0.000335433	0.000107368	0.306145	0.541434	-0.235288	Hypomethylated	0.0161684	0.514853	0.584241	-0.069388	Hypomethylated	No	Yes	Concordant	Upregulated & Hypomethylated
NUAK1	cg07039832	0.947245	Upregulated	0.000335433	2.00206e-05	0.250123	0.475964	-0.225841	Hypomethylated	0.00690358	0.523315	0.62179	-0.0984744	Hypomethylated	No	Yes	Concordant	Upregulated & Hypomethylated
OSBPL1A	cg11249931	-0.576578	Downregulated	0.0470917	0.00859761	0.494096	0.708767	-0.214671	Hypomethylated	6.06651e-06	0.88885	0.815075	0.0737755	Hypermethylated	No	Yes	Discordant	Downregulated
PHACTR1	cg03338924	-0.934829	Downregulated	0.00440346	0.00013764	0.688201	0.420351	0.267849	Hypermethylated	0.00201247	0.811677	0.743339	0.0683383	Hypermethylated	No	Yes	Concordant	Downregulated & Hypermethylated
PIP5K1B	cg26783274	-1.77801	Downregulated	0.000163345	0.000383131	0.525811	0.789335	-0.263524	Hypomethylated	0.0226847	0.822218	0.766016	0.0562019	Hypermethylated	No	Yes	Discordant	Downregulated
PLCB4	cg19238141	-1.30798	Downregulated	0.000135451	1.11553e-05	0.67179	0.879659	-0.207869	Hypomethylated	7.96071e-06	0.90224	0.819764	0.082476	Hypermethylated	No	Yes	Discordant	Downregulated
PLEKHA6	cg14795796	-1.17661	Downregulated	0.000328898	0.0124583	0.827694	0.620336	0.207358	Hypermethylated	0.00027796	0.894998	0.8389	0.0560977	Hypermethylated	No	Yes	Concordant	Downregulated & Hypermethylated
PLXNA4	cg01306259	-1.83546	Downregulated	0.000174853	0.00012101	0.681443	0.408996	0.272447	Hypermethylated	3.35984e-05	0.881474	0.814909	0.0665655	Hypermethylated	No	Yes	Concordant	Downregulated & Hypermethylated
PRR5L	cg14541541	-0.7435	Downregulated	0.018028	0.00466719	0.712603	0.492109	0.220494	Hypermethylated	0.0222545	0.183805	0.25103	-0.0672255	Hypomethylated	No	Yes	Discordant	Downregulated & Hypermethylated
RAB20	cg10999000	0.619913	Upregulated	0.0141091	5.35894e-05	0.422531	0.692448	-0.269918	Hypomethylated	4.79862e-05	0.904599	0.849132	0.0554673	Hypermethylated	No	Yes	Discordant	Upregulated & Hypomethylated
RANBP3L	cg00794161	1.45851	Upregulated	0.00350323	7.93465e-05	0.319849	0.549063	-0.229215	Hypomethylated	2.81813e-06	0.901768	0.82778	0.0739882	Hypermethylated	No	Yes	Discordant	Upregulated & Hypomethylated
RP11-96H19.1	cg02683627	-1.1193	Downregulated	0.0293303	0.000664856	0.537898	0.743908	-0.20601	Hypomethylated	0.0108344	0.837975	0.770358	0.0676173	Hypermethylated	No	Yes	Discordant	Downregulated
SLC39A10	cg09114605	0.665207	Upregulated	1.25169e-05	3.4046e-05	0.563484	0.839139	-0.275654	Hypomethylated	7.96071e-06	0.915614	0.861929	0.0536854	Hypermethylated	No	Yes	Discordant	Upregulated & Hypomethylated
SLC7A8	cg15527515	-1.17569	Downregulated	8.51375e-05	0.000116913	0.466762	0.708644	-0.241882	Hypomethylated	0.0354715	0.14565	0.196462	-0.0508123	Hypomethylated	No	Yes	Concordant	Downregulated
SNX25	cg20421658	0.919802	Upregulated	1.16461e-07	5.80602e-05	0.638438	0.841929	-0.203491	Hypomethylated	5.45222e-05	0.867754	0.782394	0.0853606	Hypermethylated	No	Yes	Discordant	Upregulated & Hypomethylated
SNX9	cg20417564	-0.356055	Downregulated	0.00384998	0.000581482	0.325902	0.537531	-0.211629	Hypomethylated	0.00139225	0.793279	0.727968	0.0653111	Hypermethylated	No	Yes	Discordant	Downregulated
TAL1	cg23649500	-0.890523	Downregulated	0.0137643	0.00211322	0.763779	0.508755	0.255024	Hypermethylated	0.0354715	0.865112	0.814374	0.050738	Hypermethylated	No	Yes	Concordant	Downregulated & Hypermethylated
TBC1D1	cg17508905	-0.388492	Downregulated	0.0445896	0.000255279	0.563143	0.356621	0.206521	Hypermethylated	4.01513e-05	0.889686	0.816723	0.0729636	Hypermethylated	No	Yes	Concordant	Downregulated & Hypermethylated
TCF20	cg18848936	-0.836522	Downregulated	2.01512e-08	6.53068e-06	0.69635	0.471245	0.225105	Hypermethylated	0.000217071	0.694178	0.602399	0.0917796	Hypermethylated	No	Yes	Concordant	Downregulated & Hypermethylated
TMEM2	cg23021153	0.595792	Upregulated	0.00847874	2.16169e-05	0.567472	0.825998	-0.258526	Hypomethylated	0.0341011	0.780013	0.728009	0.0520042	Hypermethylated	No	Yes	Discordant	Upregulated & Hypomethylated
TRIM37	cg26261540	0.50577	Upregulated	0.00017057	0.000262002	0.342514	0.567178	-0.224664	Hypomethylated	9.77697e-07	0.927865	0.871317	0.0565479	Hypermethylated	No	Yes	Discordant	Upregulated & Hypomethylated
VPS13D	cg03546814	-0.490876	Downregulated	0.0206944	0.000664856	0.690333	0.485658	0.204675	Hypermethylated	0.00547967	0.153238	0.221646	-0.0684077	Hypomethylated	No	Yes	Discordant	Downregulated & Hypermethylated
WNT5B	cg27292547	0.473459	Upregulated	0.0350157	0.000134075	0.307008	0.563686	-0.256678	Hypomethylated	0.00267962	0.343888	0.451939	-0.108051	Hypomethylated	No	Yes	Concordant	Upregulated & Hypomethylated
ZBTB16	cg01850747	-1.10798	Downregulated	0.00105918	8.89759e-06	0.818758	0.61041	0.208348	Hypermethylated	0.00222527	0.0565722	0.179574	-0.123002	Hypomethylated	No	Yes	Discordant	Downregulated & Hypermethylated

## Sheet: Sheet5
Figure 4f. Serum-derived regulatory PGPs
Gene Symbol	Probe ID	log2(Fold-Change)	Fold-Change Trend	Gene Expression FDR p-value	Mean Methylation (HRH)	Mean Methylation (LRM)	Δ Methylation (Tissue)	Tissue Methylation Trend	Serum Methylation Trend	Yes (Y/N)	Enhancer (Y/N)	Source Methylation	PGP Behavior
CASC1	cg01100203	-1.09679	Downregulated	0.00597948	0.0597845	0.0581536	0.00163095	Hypermethylated	Hypomethylated	No	No	Discordant	Downregulated & Hypermethylated
LYRM5	cg01100203	-0.314457	Downregulated	0.116356	0.0597845	0.0581536	0.00163095	Hypermethylated	Hypomethylated	No	No	Discordant	Downregulated & Hypermethylated
NSMCE2	cg01179618	0.0908114	Upregulated	0.623427	0.946584	0.949256	-0.00267149	Hypomethylated	Hypomethylated	No	Yes	Concordant	Upregulated & Hypomethylated
BCL6	cg01181584	-0.459883	Downregulated	0.00891569	0.962482	0.965646	-0.00316385	Hypomethylated	Hypermethylated	No	No	Discordant	Downregulated
ZFPM2	cg02120712	-1.07664	Downregulated	0.098384	0.836518	0.929594	-0.0930758	Hypomethylated	Hypermethylated	No	Yes	Discordant	Downregulated
MGAT4A	cg02606840	-0.00364465	Downregulated	0.991228	0.905787	0.913699	-0.00791216	Hypomethylated	Hypomethylated	No	No	Concordant	Downregulated
DICER1-AS1	cg02719245	0.368873	Upregulated	0.25487	0.520258	0.518789	0.0014692	Hypermethylated	Hypomethylated	Yes	No	Discordant	Upregulated
DICER1	cg02719245	-0.291702	Downregulated	0.0825066	0.520258	0.518789	0.0014692	Hypermethylated	Hypomethylated	Yes	No	Discordant	Downregulated & Hypermethylated
MGAT4A	cg03429643	-0.00364465	Downregulated	0.991228	0.840364	0.856	-0.0156353	Hypomethylated	Hypomethylated	No	No	Concordant	Downregulated
BIRC6	cg03942140	-0.0298218	Downregulated	0.884471	0.960633	0.955095	0.00553745	Hypermethylated	Hypomethylated	No	No	Discordant	Downregulated & Hypermethylated
FAM107B	cg04441857	-0.878326	Downregulated	0.0200783	0.863254	0.877817	-0.0145633	Hypomethylated	Hypomethylated	No	Yes	Concordant	Downregulated
LSM3	cg04894169	0.307868	Upregulated	0.00644442	0.550872	0.572128	-0.0212554	Hypomethylated	Hypomethylated	Yes	No	Concordant	Upregulated & Hypomethylated
XPC	cg04894169	-0.129024	Downregulated	0.380683	0.550872	0.572128	-0.0212554	Hypomethylated	Hypomethylated	Yes	No	Concordant	Downregulated
ZC3H18	cg06496300	0.129172	Upregulated	0.484563	0.95761	0.953705	0.00390433	Hypermethylated	Hypomethylated	No	Yes	Discordant	Upregulated
SMARCA2	cg07074766	0.0221305	Upregulated	0.908353	0.908514	0.905612	0.00290256	Hypermethylated	Hypomethylated	No	No	Discordant	Upregulated
BCL6	cg07403865	-0.459883	Downregulated	0.00891569	0.21497	0.236105	-0.0211351	Hypomethylated	Hypomethylated	No	No	Concordant	Downregulated
RAB6B	cg08071363	-0.317557	Downregulated	0.224425	0.81168	0.820666	-0.00898504	Hypomethylated	Hypomethylated	No	No	Concordant	Downregulated
HMSD	cg08564344	-1.54059	Downregulated	0.0129807	0.781985	0.859415	-0.0774296	Hypomethylated	Hypermethylated	No	No	Discordant	Downregulated
RNF139	cg09142671	0.0941869	Upregulated	0.612593	0.938345	0.932356	0.00598924	Hypermethylated	Hypermethylated	No	No	Concordant	Upregulated
ATL1	cg09207296	-1.32057	Downregulated	7.03804e-08	0.838463	0.891115	-0.0526522	Hypomethylated	Hypermethylated	No	No	Discordant	Downregulated
MAP4K5	cg09207296	-0.408247	Downregulated	0.0230602	0.838463	0.891115	-0.0526522	Hypomethylated	Hypermethylated	No	No	Discordant	Downregulated
POMGNT2	cg09253150	0.116546	Upregulated	0.53973	0.0654028	0.0613064	0.00409643	Hypermethylated	Hypomethylated	No	No	Discordant	Upregulated
DLGAP1	cg10489650	-2.9136	Downregulated	8.64581e-05	0.675641	0.618175	0.0574662	Hypermethylated	Hypomethylated	No	Yes	Discordant	Downregulated & Hypermethylated
FARP1	cg10959664	0.54351	Upregulated	0.0487258	0.346285	0.515996	-0.169711	Hypomethylated	Hypermethylated	No	Yes	Discordant	Upregulated & Hypomethylated
METAP2	cg11207300	-0.185502	Downregulated	0.0752322	0.294222	0.283256	0.0109662	Hypermethylated	Hypomethylated	No	No	Discordant	Downregulated & Hypermethylated
SLAIN1	cg11239458	-0.988857	Downregulated	0.000778443	0.923869	0.95009	-0.0262218	Hypomethylated	Hypomethylated	No	No	Concordant	Downregulated
PXK	cg11664931	-0.276597	Downregulated	0.0739643	0.894578	0.88189	0.0126876	Hypermethylated	Hypomethylated	No	Yes	Discordant	Downregulated & Hypermethylated
IRF2	cg11917175	-0.106091	Downregulated	0.338861	0.962031	0.959124	0.00290642	Hypermethylated	Hypomethylated	No	Yes	Discordant	Downregulated & Hypermethylated
ITGA9	cg12066678	-0.296205	Downregulated	0.464697	0.942908	0.953439	-0.010531	Hypomethylated	Hypermethylated	No	No	Discordant	Downregulated
AOAH	cg13137259	0.502626	Upregulated	0.158737	0.90888	0.902596	0.00628384	Hypermethylated	Hypomethylated	No	Yes	Discordant	Upregulated
TOX2	cg13801569	-1.38451	Downregulated	0.00844704	0.633489	0.665859	-0.0323694	Hypomethylated	Hypomethylated	No	Yes	Concordant	Downregulated
CD55	cg14081456	-0.611092	Downregulated	0.203095	0.873694	0.880696	-0.00700199	Hypomethylated	Hypomethylated	No	Yes	Concordant	Downregulated
SREBF2	cg17157956	-0.946957	Downregulated	9.34408e-07	0.944192	0.954738	-0.0105457	Hypomethylated	Hypermethylated	No	No	Discordant	Downregulated
FOXP1	cg17333269	-0.632841	Downregulated	0.000607853	0.92633	0.918246	0.00808337	Hypermethylated	Hypomethylated	No	Yes	Discordant	Downregulated & Hypermethylated
TRGC2	cg17747505	-1.94159	Downregulated	0.0746829	0.948514	0.938427	0.0100876	Hypermethylated	Hypomethylated	No	Yes	Discordant	Downregulated & Hypermethylated
TRGJP1	cg17747505	-1.45397	Downregulated	0.562205	0.948514	0.938427	0.0100876	Hypermethylated	Hypomethylated	No	Yes	Discordant	Downregulated & Hypermethylated
TRGC1	cg17747505	-1.75144	Downregulated	0.376143	0.948514	0.938427	0.0100876	Hypermethylated	Hypomethylated	No	Yes	Discordant	Downregulated & Hypermethylated
TBC1D12	cg18503019	0.0721106	Upregulated	0.755932	0.846169	0.874489	-0.0283194	Hypomethylated	Hypermethylated	No	No	Discordant	Upregulated & Hypomethylated
OLR1	cg21249659	-0.0485863	Downregulated	0.959995	0.809007	0.825593	-0.0165856	Hypomethylated	Hypomethylated	Yes	No	Concordant	Downregulated
TMEM52B	cg21249659	0.597241	Upregulated	0.495366	0.809007	0.825593	-0.0165856	Hypomethylated	Hypomethylated	Yes	No	Concordant	Upregulated & Hypomethylated
UNC13B	cg21699881	-0.706433	Downregulated	1.59494e-05	0.521494	0.568469	-0.0469755	Hypomethylated	Hypermethylated	No	No	Discordant	Downregulated
PLCL1	cg24166178	-0.197061	Downregulated	0.630058	0.832194	0.87168	-0.0394867	Hypomethylated	Hypermethylated	Yes	No	Discordant	Downregulated
KIF25	cg24246628	-0.847743	Downregulated	0.553453	0.490894	0.348259	0.142634	Hypermethylated	Hypomethylated	No	Yes	Discordant	Downregulated & Hypermethylated
FYN	cg26846943	-0.913749	Downregulated	7.98578e-05	0.931783	0.915626	0.0161573	Hypermethylated	Hypomethylated	No	Yes	Discordant	Downregulated & Hypermethylated
IL16	cg26923577	-0.428158	Downregulated	0.263768	0.94611	0.919365	0.0267455	Hypermethylated	Hypomethylated	No	No	Discordant	Downregulated & Hypermethylated

## Sheet: Sheet6
Table 3. Ingenuity Pathway Analysis (IPA) Term Enrichment
Term	Source	Category	Diseases or Functions Annotation	Enrichment p-value	Activation z-score	Molecules	# Molecules
Cancer	Serum-Derived	Cancer,Organismal Injury and Abnormalities	Cancer of cells	0.00116	-0.506	AOAH,BCL6,BIRC6,CD55,DICER1,DLGAP1,FAM107B,FARP1,FOXP1,FYN,IL16,IRF2,ITGA9,LSM3,MAP4K5,MGAT4A,OLR1,RNF139,SLAIN1,SMARCA2,SREBF2,TOX2,UNC13B,XPC,ZC3H18,ZFPM2	26
Cancer	Serum-Derived	Cancer,Organismal Injury and Abnormalities	Neoplasia of cells	0.00124	-0.134	AOAH,ATL1,BCL6,BIRC6,CD55,DICER1,DLGAP1,FAM107B,FARP1,FOXP1,FYN,IL16,IRF2,ITGA9,KIF25,LSM3,MAP4K5,MGAT4A,OLR1,RNF139,SLAIN1,SMARCA2,SREBF2,TOX2,UNC13B,XPC,ZC3H18,ZFPM2	28
Cancer	Serum-Derived	Cancer,Neurological Disease,Organismal Injury and Abnormalities	Central nervous system solid tumor	0.00872		AOAH,ATL1,BCL6,BIRC6,DICER1,DLGAP1,FAM107B,FARP1,FOXP1,FYN,IL16,IRF2,ITGA9,KIF25,LSM3,MAP4K5,METAP2,PLCL1,POMGNT2,PXK,SLAIN1,SMARCA2,SREBF2,TBC1D12,UNC13B,XPC,ZC3H18,ZFPM2	28
Cancer	Serum-Derived	Cancer,Organismal Injury and Abnormalities	Relapsed malignant solid tumor	0.0123		BCL6,FYN,MAP4K5	3
Cancer	Serum-Derived	Cancer,Organismal Injury and Abnormalities	Development of carcinoma	0.016		AOAH,ATL1,BCL6,BIRC6,CD55,DICER1,DLGAP1,DNAI7,FAM107B,FARP1,FOXP1,FYN,HMSD,IL16,IRF2,ITGA9,MAP4K5,METAP2,PLCL1,POMGNT2,PXK,RAB6B,RNF139,SLAIN1,SMARCA2,SREBF2,TBC1D12,TOX2,UNC13B,XPC,ZC3H18,ZFPM2	32
Cancer	Serum-Derived	Cancer,Hematological Disease,Immunological Disease,Organismal Injury and Abnormalities	B cell cancer	0.0175		BCL6,BIRC6,DICER1,DLGAP1,FARP1,FOXP1,FYN,LSM3,SMARCA2,XPC,ZC3H18	11
Cell assembly	Tissue-Derived	Cellular Assembly and Organization	Assembly of nuclear speckles	0.0236		ENOX1	1
Cell assembly	Tissue-Derived	Cell Morphology,Cellular Assembly and Organization,Cellular Development,Cellular Function and Maintenance,Cellular Growth and Proliferation,Embryonic Development,Nervous System Development and Function,Organismal Development,Tissue Development	Branching of neurites	0.000379	-0.958	AFDN,DIAPH1,KIF1A,NUAK1,PHACTR1,PLXNA4	6
Cell assembly	Tissue-Derived	Cell Morphology,Cellular Assembly and Organization,Cellular Function and Maintenance	Extension of cellular protrusions	0.0166		AFDN,BCAR3,DIAPH1	3
Cell assembly	Tissue-Derived	Cell Morphology,Cellular Assembly and Organization,Cellular Development,Cellular Function and Maintenance,Cellular Growth and Proliferation,Nervous System Development and Function,Organismal Development,Tissue Development	Formation of dendrites	0.0235		AFDN,CIT,KIF1A	3
Cell assembly	Tissue-Derived	Cellular Assembly and Organization,Cellular Function and Maintenance	Formation of midbody	0.0034		CIT	1
Cell assembly	Tissue-Derived	Cellular Assembly and Organization	Generation of plasma membrane projections	0.00847		MAP4K4	1
Cell assembly	Tissue-Derived	Cellular Assembly and Organization,Cellular Function and Maintenance	Microtubule dynamics	0.00394	-1.576	AFDN,BCAR3,CIT,DIAPH1,ECE1,KIF1A,MAP4K4,NUAK1,PHACTR1,PLXNA4	10
Cell assembly	Tissue-Derived	Cell Morphology,Cellular Assembly and Organization,Cellular Development,Cellular Function and Maintenance,Cellular Growth and Proliferation,Nervous System Development and Function,Organismal Development,Tissue Development	Neuritogenesis	0.000174	-0.875	AFDN,CIT,DIAPH1,ECE1,KIF1A,MAP4K4,NUAK1,PHACTR1,PLXNA4	9
Cell assembly	Tissue-Derived	Cellular Assembly and Organization,Cellular Function and Maintenance	Organization of cytoplasm	0.00198	-1.802	AFDN,BCAR3,CIT,DIAPH1,ECE1,KIF1A,MAP4K4,NIPSNAP2,NUAK1,PHACTR1,PLXNA4,VPS13D	12
Cell assembly	Tissue-Derived	Cellular Assembly and Organization,Cellular Function and Maintenance	Organization of mitochondria	0.0203		NIPSNAP2,VPS13D	2
Cell assembly	Tissue-Derived	Cellular Assembly and Organization	Organization of organelle	0.0282		ADAMTS2,CIT,NIPSNAP2,TAL1,VPS13D	5
Cell assembly	Tissue-Derived	Cell Morphology,Hematological System Development and Function,Humoral Immune Response	Polarization of B lymphocytes	0.0152		BCAR3	1
Cell assembly	Tissue-Derived	Cellular Assembly and Organization,Cellular Function and Maintenance	Quantity of peripheral lamellae	0.0034		DIAPH1	1
Cell assembly	Tissue-Derived	Cellular Assembly and Organization	Recruitment of actin cytoskeleton	0.00509		AFDN	1
Cell assembly	Tissue-Derived	Cell Morphology,Cellular Assembly and Organization	Thickness of actin stress fibers	0.00678		DIAPH1	1
Cell assembly/organization	Serum-Derived	Cellular Assembly and Organization,DNA Replication, Recombination, and Repair	Formation of chromatin	0.0111		DICER1,SMARCA2	2
Cell assembly/organization	Serum-Derived	Cellular Assembly and Organization,Cellular Function and Maintenance	Organization of meiotic spindles	0.0145		DICER1	1
Cell assembly/organization	Serum-Derived	Cellular Assembly and Organization,Nervous System Development and Function	Quantity of myelin sheath	0.0145		XPC	1
Cell assembly/organization	Serum-Derived	Cellular Assembly and Organization,Cellular Function and Maintenance	Localization of nucleus	0.0163		KIF25	1
Cell assembly/organization	Serum-Derived	Cellular Assembly and Organization,Nervous System Development and Function,Tissue Morphology	Quantity of presynaptic terminals	0.0163		FYN	1
Cell cycle	Serum-Derived	Cell Cycle,Cellular Movement	Cytokinesis of melanoma cell lines	0.00183		DNAI7	1
Cell cycle	Serum-Derived	Cell Cycle,Cell-To-Cell Signaling and Interaction,Cellular Growth and Proliferation,Connective Tissue Development and Function	Contact growth inhibition of fibroblast-like synoviocytes	0.00183		METAP2	1
Cell cycle	Serum-Derived	Cell Cycle,DNA Replication, Recombination, and Repair	Spindle checkpoint of carcinoma cell lines	0.00183		DNAI7	1
Cell cycle	Serum-Derived	Cell Cycle	Exit from quiescence of stem cells	0.00183		DICER1	1
Cell cycle	Serum-Derived	Cell Cycle,DNA Replication, Recombination, and Repair	Spindle checkpoint of lung cancer cell lines	0.00183		DNAI7	1
Cell cycle	Serum-Derived	Cell Cycle,Renal and Urological System Development and Function	Arrest in G0/G1 phase transition of kidney cell lines	0.00183		IL16	1
Cell cycle	Serum-Derived	Cell Cycle,Humoral Immune Response	Arrest in cell cycle progression of germinal center B lymphocytes	0.00183		BCL6	1
Cell cycle	Serum-Derived	Cell Cycle	Ploidy of hematopoietic cell lines	0.00365		IRF2	1
Cell cycle	Serum-Derived	Cell Cycle	Entry into cell cycle progression of stem cells	0.00547		DICER1	1
Cell cycle	Serum-Derived	Cell Cycle	Ploidy of bone marrow cell lines	0.00547		IRF2	1
Cell cycle	Serum-Derived	Cell Cycle	Arrest in cell cycle progression	0.00696		BCL6,MGAT4A,SMARCA2,XPC	4
Cell cycle	Serum-Derived	Cell Cycle,Gene Expression	Binding of octamer element	0.00729		OLR1	1
Cell cycle	Serum-Derived	DNA Replication, Recombination, and Repair,Nucleic Acid Metabolism,Small Molecule Biochemistry	Excision repair of pyrimidine dimer	0.00729		XPC	1
Cell cycle	Serum-Derived	Cell Cycle,Gene Expression	Binding of sterol response element	0.00729		SREBF2	1
Cell cycle	Serum-Derived	Cell Cycle,Embryonic Development	Senescence of embryonic cell lines	0.00811		BCL6,DICER1	2
Cell cycle	Serum-Derived	Cell Cycle	Abnormal cell cycle	0.00898		BIRC6,XPC	2
Cell cycle	Serum-Derived	Cell Cycle,Hair and Skin Development and Function	Arrest in G2 phase of epidermal cells	0.00911		XPC	1
Cell cycle	Serum-Derived	Cell Cycle,Reproductive System Development and Function	Cell division of spermatogenic cells	0.00911		DICER1	1
Cell cycle	Serum-Derived	DNA Replication, Recombination, and Repair	Opening of double-stranded DNA	0.00911		XPC	1
Cell cycle	Serum-Derived	Cell Cycle,Reproductive System Development and Function	Arrest in meiosis I of oocytes	0.0109		DICER1	1
Cell cycle	Serum-Derived	Cell Cycle,Embryonic Development	Cell division of embryonic cells	0.0109		DICER1	1
Cell cycle	Serum-Derived	Cell Cycle	Exit from cell cycle progression of neuronal progenitor cells	0.0109		DICER1	1
Cell cycle	Serum-Derived	Cell Cycle,Hair and Skin Development and Function	Arrest in cell cycle progression of epidermal cells	0.0109		XPC	1
Cell cycle	Serum-Derived	Cell Cycle	Cell cycle progression	0.0118		BCL6,BIRC6,DICER1,FYN,METAP2,MGAT4A,SMARCA2,XPC	8
Cell cycle	Serum-Derived	DNA Replication, Recombination, and Repair,Nucleic Acid Metabolism,Small Molecule Biochemistry	Global genomic repair	0.0127		XPC	1
Cell cycle	Serum-Derived	Cell Cycle	G1/S phase transition of leukemia cell lines	0.0145		IL16	1
Cell cycle	Serum-Derived	Cell Cycle,Connective Tissue Development and Function	Arrest in G0/G1 phase transition of fibroblast cell lines	0.0163		IL16	1
Cell cycle	Tissue-Derived	Cell Cycle	Arrest in G1/S phase transition of carcinoma cell lines	0.000184		NUAK1,WNT5B	2
Cell cycle	Tissue-Derived	Cell Cycle	Arrest in G1/S phase transition of lung cancer cell lines	0.000126		NUAK1,WNT5B	2
Cell cycle	Tissue-Derived	Cell Cycle	Cell cycle progression of promegakaryocytes	0.0034		TAL1	1
Cell cycle	Tissue-Derived	Cell Cycle	Cell division of cervical cancer cell lines	0.0169		DIAPH1	1
Cell cycle	Tissue-Derived	Cell Cycle,Reproductive System Development and Function	Cell division of male germ cells	0.0202		ZBTB16	1
Cell cycle	Tissue-Derived	Cell Cycle,Hematological System Development and Function,Humoral Immune Response	Delay in cell division of memory B cells	0.00509		ZBTB16	1
Cell cycle	Tissue-Derived	Cell Cycle	Entry into G1 phase	0.0285		TAL1	1
Cell cycle	Tissue-Derived	Cell Cycle	G1/S phase transition	0.0145		NUAK1,TAL1,WNT5B	3
Cell cycle	Tissue-Derived	Cell Cycle	G1/S phase transition of bone-marrow-derived monocyte/macrophage precursor cells	0.0017		TAL1	1
Cell cycle	Tissue-Derived	DNA Replication, Recombination, and Repair,Nucleic Acid Metabolism,Small Molecule Biochemistry	Hydrolysis of AMP	0.00847		ACP3	1
Cell cycle	Tissue-Derived	DNA Replication, Recombination, and Repair,Nucleic Acid Metabolism,Small Molecule Biochemistry	Hydrolysis of nucleotide	0.0224		ACP3,TBC1D1	2
Cell cycle	Tissue-Derived	Cell Cycle,Inflammatory Response	Polyploidization of promegakaryocytes	0.0017		TAL1	1
Cell cycle	Tissue-Derived	Cell Cycle,Cellular Development,Respiratory System Development and Function	Premature senescence of lung cell lines	0.0135		NUAK1	1
Cell death	Tissue-Derived	Cell Death and Survival,Organismal Injury and Abnormalities	Apoptosis of invariant natural killer T cells	0.0169		ZBTB16	1
Cell death	Tissue-Derived	Cell Death and Survival,Organismal Injury and Abnormalities	Apoptosis of mucosal-associated invariant T lymphocytes	0.00509		ZBTB16	1
Cell death	Tissue-Derived	Cell Death and Survival,Cell Morphology,Nervous System Development and Function,Neurological Disease,Organismal Injury and Abnormalities,Tissue Morphology	Loss of ependymal cells	0.0034		AFDN	1
Cell death	Tissue-Derived	Cell Death and Survival,Organismal Injury and Abnormalities	Necrosis	0.0227	-1.701	ADCY5,AOPEP,ARHGEF3,CIT,CLYBL,KIF1A,MAP4K4,MARVELD3,NUAK1,PLXNA4,SLC39A10,TAL1,TRIM37,ZBTB16	14
Cell Death	Serum-Derived	Cell Death and Survival,Organismal Injury and Abnormalities,Renal and Urological Disease	Cell death of kidney cell lines	0.00114	-1.969	BCL6,FYN,OLR1,SREBF2,UNC13B	5
Cell Death	Serum-Derived	Cell Death and Survival,Organismal Injury and Abnormalities	Apoptosis of leukocytes	0.00143	1.709	BCL6,BIRC6,DICER1,FOXP1,FYN,IRF2	6
Cell Death	Serum-Derived	Cell Death and Survival,Cell Morphology	Loss of cervical cancer cell lines	0.00183		DICER1	1
Cell Death	Serum-Derived	Cell Death and Survival,Organismal Injury and Abnormalities	Cell death of corticotroph cells	0.00183		DICER1	1
Cell Death	Serum-Derived	Cancer,Cell Death and Survival	Opsonization of neuroblastoma cell lines	0.00183		CD55	1
Cell Death	Serum-Derived	Cell Death and Survival	Cell viability of mesothelial cells	0.00183		METAP2	1
Cell Death	Serum-Derived	Cell Death and Survival,Cell Morphology,Nervous System Development and Function,Neurological Disease,Organ Morphology,Organismal Development,Organismal Injury and Abnormalities,Tissue Morphology	Loss of POMC neurons	0.00183		DICER1	1
Cell Death	Serum-Derived	Cell Death and Survival	Apoptosis of progenitor cells	0.00187	1.067	BIRC6,DICER1,FOXP1,FYN	4
Cell Death	Serum-Derived	Cell Death and Survival	Killing of lymphoma cell lines	0.00187		BCL6,FYN	2
Cell Death	Serum-Derived	Cell Death and Survival,Organismal Injury and Abnormalities,Renal and Urological Disease	Apoptosis of kidney cell lines	0.00282	-1.715	BCL6,OLR1,SREBF2,UNC13B	4
Cell Death	Serum-Derived	Cell Death and Survival,Organismal Injury and Abnormalities	Apoptosis of bladder cancer cell lines	0.00335		DICER1,XPC	2
Cell Death	Serum-Derived	Cell Death and Survival	Lysis of skin cancer cell lines	0.00365		CD55	1
Cell Death	Serum-Derived	Cell Death and Survival,Gastrointestinal Disease,Hepatic System Disease,Organismal Injury and Abnormalities	Apoptosis of Kupffer cells	0.00365		IRF2	1
Cell Death	Serum-Derived	Cell Death and Survival	Cytolysis of neuroblastoma cell lines	0.00365		CD55	1
Cell Death	Serum-Derived	Cell Death and Survival,Organismal Injury and Abnormalities,Renal and Urological Disease	Quantity of apoptotic kidney cell lines	0.00547		OLR1	1
Cell Death	Serum-Derived	Cell Death and Survival	Apoptosis of xeroderma pigmentosum cell lines	0.00547		XPC	1
Cell Death	Serum-Derived	Cell Death and Survival,Hematological System Development and Function,Organismal Injury and Abnormalities	Survival of germinal center B lymphocytes	0.00547		DICER1	1
Cell Death	Serum-Derived	Cancer,Cell Death and Survival,Organismal Injury and Abnormalities,Tumor Morphology	Lysis of chronic B-cell lymphocytic leukemia cells	0.00547		CD55	1
Cell Death	Serum-Derived	Cell Death and Survival,Cellular Development,Cellular Function and Maintenance,Hematological System Development and Function,Lymphoid Tissue Structure and Development	Self-renewal of B lymphocytes	0.00729		BCL6	1
Cell Death	Serum-Derived	Cell Death and Survival	Survival of xeroderma pigmentosum cell lines	0.00729		XPC	1
Cell Death	Serum-Derived	Cell Death and Survival,Organismal Injury and Abnormalities	Apoptosis of HCAEC cells	0.00729		OLR1	1
Cell Death	Serum-Derived	Cell Death and Survival	Lysis of vascular endothelial cells	0.00911		CD55	1
Cell Death	Serum-Derived	Cell Death and Survival,Organismal Injury and Abnormalities,Skeletal and Muscular Disorders	Apoptosis of skeletal muscle fibers	0.00911		DICER1	1
Cell Death	Serum-Derived	Cell Death and Survival	Cytolysis of prostate cancer cell lines	0.0109		CD55	1
Cell Death	Serum-Derived	Cell Death and Survival,Organismal Injury and Abnormalities	Apoptosis of hematopoietic progenitor cells	0.0121		BIRC6,FOXP1,FYN	3
Cell Death	Serum-Derived	Cell Death and Survival,Organismal Injury and Abnormalities	Apoptosis of lymphocytes	0.0127	1.109	BIRC6,DICER1,FOXP1,FYN	4
Cell Death	Serum-Derived	Cell Death and Survival,Cellular Development,Hematological System Development and Function,Organismal Injury and Abnormalities	Lifespan of B lymphocytes	0.0145		BCL6	1
Cell development	Serum-Derived	Cellular Development,Connective Tissue Development and Function,Tissue Development	Differentiation of osteoclast precursor cells	0.00166		BCL6,DICER1	2
Cell development	Serum-Derived	Nervous System Development and Function	Myelination of nerves	0.00166		DICER1,FYN	2
Cell development	Serum-Derived	Nervous System Development and Function	Size of myelinated tract	0.00183		DICER1	1
Cell development	Serum-Derived	Nervous System Development and Function	Myelination of dorsal root	0.00183		DICER1	1
Cell development	Serum-Derived	Cellular Development,Nervous System Development and Function,Tissue Development	Differentiation of red nucleus neuron	0.00183		DICER1	1
Cell development	Serum-Derived	Cellular Development,Nervous System Development and Function,Tissue Development	Differentiation of serotonergic neurons	0.00183		DICER1	1
Cell development	Serum-Derived	Cellular Development,Nervous System Development and Function,Tissue Development	Differentiation of ophthalmic motor neurons	0.00183		DICER1	1
Cell Function	Serum-Derived	Cell Morphology,Cellular Assembly and Organization,Cellular Development,Cellular Function and Maintenance,Cellular Growth and Proliferation,Embryonic Development,Nervous System Development and Function,Organismal Development,Tissue Development	Branching of axon terminals	0.00183		FYN	1
Cell Function	Serum-Derived	Cell Morphology,Cellular Development,Cellular Growth and Proliferation,Embryonic Development,Nervous System Development and Function,Organ Development,Organ Morphology,Organismal Development,Tissue Development,Visual System Development and Function	Morphogenesis of lens fiber cells	0.00183		FYN	1
Cell Function	Serum-Derived	Cell Morphology,Cellular Function and Maintenance	Length of prostate cancer cell lines	0.00183		FYN	1
Cell Function	Serum-Derived	Cell Morphology,Nervous System Development and Function,Organ Morphology,Organismal Development,Tissue Morphology	Size of medium spiny neurons	0.00183		DICER1	1
Cell Function	Serum-Derived	Cell Morphology,Cellular Function and Maintenance	Autophagy of nervous tissue cell lines	0.00365		SREBF2	1
Cell Function	Serum-Derived	Cell Morphology,Nervous System Development and Function,Tissue Morphology	Morphology of myelin sheath	0.00456		FYN,XPC	2
Cell Function	Serum-Derived	Cell Morphology,Cellular Assembly and Organization,Organ Morphology,Skeletal and Muscular System Development and Function,Tissue Morphology	Structure of sarcomere	0.00547		DICER1	1
Cell Function	Serum-Derived	Cell Morphology,Tissue Morphology	Abnormal morphology of basal lamina	0.00547		POMGNT2	1
Cell Function	Serum-Derived	Cell Morphology,Cellular Function and Maintenance	Autophagy of dopaminergic neurons	0.00911		FYN	1
Cell Function	Serum-Derived	Cell Morphology,Cellular Assembly and Organization,Cellular Function and Maintenance,Nervous System Development and Function	Extension of neurites	0.0118		DICER1,FYN,SLAIN1	3
Cell Function	Serum-Derived	Cancer,Cell Morphology,Cellular Function and Maintenance,Organismal Injury and Abnormalities	Autophagy of cancer cells	0.0181		DICER1	1
Cell growth/proliferation	Serum-Derived	Cellular Development,Cellular Growth and Proliferation,Embryonic Development,Hematological System Development and Function,Hematopoiesis,Humoral Immune Response,Lymphoid Tissue Structure and Development,Organ Development,Organismal Development,Tissue Development	Development of plasma cells	0.000547		BCL6,DICER1	2
Cell growth/proliferation	Serum-Derived	Cellular Development,Cellular Growth and Proliferation,Embryonic Development,Hematological System Development and Function,Hematopoiesis,Humoral Immune Response,Lymphoid Tissue Structure and Development,Organ Development,Organismal Development,Tissue Development	Differentiation of memory B cells	0.000737		BCL6,FOXP1	2
Cell growth/proliferation	Serum-Derived	Cellular Development,Cellular Growth and Proliferation	Outgrowth of neuroblastoma cell lines	0.000953		DICER1,FYN	2
Cell growth/proliferation	Serum-Derived	Cellular Development,Cellular Growth and Proliferation	Colony formation of melanoma cell lines	0.00137		FYN,SMARCA2	2
Cell growth/proliferation	Serum-Derived	Cellular Development,Cellular Growth and Proliferation,Nervous System Development and Function,Tissue Development	Growth of glial cell projections	0.00183		FYN	1
Cell growth/proliferation	Serum-Derived	Cancer,Cellular Development,Cellular Growth and Proliferation,Organismal Injury and Abnormalities	Formation of squamous carcinoma cells	0.00183		FYN	1
Cell growth/proliferation	Serum-Derived	Cellular Development,Cellular Growth and Proliferation,Nervous System Development and Function	Delay in myelination of cells	0.00183		FYN	1
Cell growth/proliferation	Serum-Derived	Cellular Development,Cellular Growth and Proliferation	Development of carcinoma cell lines	0.00255		DICER1,SMARCA2,SREBF2	3
Cell growth/proliferation	Serum-Derived	Cellular Development,Cellular Growth and Proliferation	Expansion of blood cells	0.00318	-0.762	CD55,DICER1,FOXP1,IRF2	4
Cell growth/proliferation	Serum-Derived	Cellular Growth and Proliferation	Cytostasis	0.004		BCL6,IRF2,METAP2,SMARCA2	4
Cell growth/proliferation	Serum-Derived	Cellular Development,Cellular Growth and Proliferation,Embryonic Development,Hematological System Development and Function,Hematopoiesis,Humoral Immune Response,Lymphoid Tissue Structure and Development,Organ Development,Organismal Development,Tissue Development	Development of B lymphocytes	0.00476		BCL6,DICER1,FYN	3
Cell growth/proliferation	Serum-Derived	Cellular Development,Cellular Growth and Proliferation	Colony formation of tumor cell lines	0.00479	-0.648	BCL6,DICER1,FYN,SMARCA2,SREBF2	5
Cell growth/proliferation	Serum-Derived	Cancer,Cellular Development,Cellular Growth and Proliferation,Organismal Injury and Abnormalities	Development of cancer cells	0.00523		DICER1,FYN	2
Cell growth/proliferation	Serum-Derived	Cancer,Cellular Development,Cellular Growth and Proliferation,Organismal Injury and Abnormalities,Tumor Morphology	Colony formation of lung adenocarcinoma cells	0.00547		DICER1	1
Cell growth/proliferation	Serum-Derived	Cellular Development,Cellular Growth and Proliferation,Embryonic Development,Hematological System Development and Function,Hematopoiesis,Humoral Immune Response,Lymphoid Tissue Structure and Development,Organ Development,Organismal Development,Tissue Development	Differentiation of transitional type 2 B lymphocytes	0.00547		FYN	1
Cell growth/proliferation	Serum-Derived	Cellular Development,Cellular Growth and Proliferation	Proliferation of leukemia cell lines	0.00571	-1.969	BCL6,FOXP1,FYN,SREBF2	4
Cell growth/proliferation	Serum-Derived	Cellular Development,Cellular Growth and Proliferation,Hematological System Development and Function,Hematopoiesis,Lymphoid Tissue Structure and Development,Tissue Development	Development of phagocytes	0.00629		BCL6,DICER1,FOXP1,IRF2	4
Cell growth/proliferation	Serum-Derived	Cellular Development,Cellular Growth and Proliferation,Hematological System Development and Function,Humoral Immune Response,Lymphoid Tissue Structure and Development	Proliferation of B lymphocytes	0.00738	-1.96	BCL6,DICER1,FYN,IRF2	4
Cell growth/proliferation	Serum-Derived	Cellular Development,Cellular Growth and Proliferation,Embryonic Development,Hematological System Development and Function,Hematopoiesis,Humoral Immune Response,Lymphoid Tissue Structure and Development,Organ Development,Organismal Development,Tissue Development	Differentiation of plasma cells	0.00876		BCL6,FOXP1	2
Cell growth/proliferation	Serum-Derived	Cellular Development,Cellular Growth and Proliferation,Endocrine System Development and Function	Proliferation of parathyroid cells	0.00911		DICER1	1
Cell growth/proliferation	Serum-Derived	Cellular Development,Cellular Growth and Proliferation,Embryonic Development,Hematological System Development and Function,Hematopoiesis,Humoral Immune Response,Lymphoid Tissue Structure and Development,Organ Development,Organismal Development,Tissue Development	Development of memory B cells	0.00911		DICER1	1
Cell growth/proliferation	Serum-Derived	Cellular Development,Cellular Growth and Proliferation,Hematological System Development and Function,Lymphoid Tissue Structure and Development	Expansion of lymphocytes	0.0107		CD55,DICER1,IRF2	3
Cell growth/proliferation	Serum-Derived	Cellular Development,Cellular Growth and Proliferation,Embryonic Development,Hematological System Development and Function,Hematopoiesis,Humoral Immune Response,Lymphoid Tissue Structure and Development,Organ Development,Organismal Development,Tissue Development	Development of germinal center B lymphocytes	0.0109		DICER1	1
Cell growth/proliferation	Serum-Derived	Cellular Development,Cellular Growth and Proliferation,Hematological System Development and Function,Hematopoiesis,Lymphoid Tissue Structure and Development,Tissue Development	Generation of conventional dendritic cells	0.0127		BCL6	1
Cell growth/proliferation	Serum-Derived	Cellular Development,Cellular Growth and Proliferation,Connective Tissue Development and Function,Embryonic Development,Organ Development,Organismal Development,Skeletal and Muscular System Development and Function,Tissue Development	Osteoclastogenesis of tibia	0.0145		BCL6	1
Cell growth/proliferation	Serum-Derived	Cancer,Cellular Development,Cellular Growth and Proliferation,Organismal Injury and Abnormalities,Respiratory Disease,Tumor Morphology	Proliferation of lung adenocarcinoma cells	0.0145		DICER1	1
Cell growth/proliferation	Tissue-Derived	Cellular Development,Cellular Growth and Proliferation,Hematological System Development and Function	Cell proliferation of leukocyte cell lines	0.0163		ACP3,PLXNA4,TAL1	3
Cell growth/proliferation	Tissue-Derived	Cellular Development,Cellular Growth and Proliferation	Cell proliferation of tumor cell lines	0.0284	-1.295	ACP3,BCAR3,CEMIP2,CLYBL,KIF1A,MAP4K4,MARVELD3,PLXNA4,TAL1,WNT5B,ZBTB16	11
Cell growth/proliferation	Tissue-Derived	Cellular Development,Cellular Growth and Proliferation,Connective Tissue Development and Function,Hematological System Development and Function,Hematopoiesis,Organismal Development,Tissue Development	Colony formation of erythroid cells	0.0269		TAL1	1
Cell growth/proliferation	Tissue-Derived	Cellular Development,Cellular Growth and Proliferation	Colony formation of mesothelioma cell lines	0.00509		ZBTB16	1
Cell growth/proliferation	Tissue-Derived	Cancer,Cellular Growth and Proliferation,Organismal Injury and Abnormalities,Tumor Morphology	Cytostasis of leukemia cells	0.00678		ZBTB16	1
Cell growth/proliferation	Tissue-Derived	Cellular Development,Cellular Growth and Proliferation,Embryonic Development,Organismal Development,Tissue Development	Development of endodermal cells	0.0118		MAP4K4	1
Cell growth/proliferation	Tissue-Derived	Cellular Development,Cellular Growth and Proliferation,Digestive System Development and Function,Nervous System Development and Function,Tissue Development	Development of enteric neurons	0.0017		ECE1	1
Cell growth/proliferation	Tissue-Derived	Cellular Development,Cellular Growth and Proliferation,Hair and Skin Development and Function	Development of epithelial cell lines	0.0109		CIT,DIAPH1	2
Cell growth/proliferation	Tissue-Derived	Cellular Development,Cellular Growth and Proliferation,Hematological System Development and Function,Hematopoiesis,Lymphoid Tissue Structure and Development,Tissue Development	Development of mast cells	0.0236		TAL1	1
Cell growth/proliferation	Tissue-Derived	Cellular Development,Cellular Growth and Proliferation,Tissue Development	Development of melanocytes	0.0169		ECE1	1
Cell growth/proliferation	Tissue-Derived	Cellular Development,Cellular Growth and Proliferation,Embryonic Development,Organismal Development,Tissue Development	Development of mesodermal cells	0.00847		MAP4K4	1
Cell growth/proliferation	Tissue-Derived	Cellular Development,Cellular Growth and Proliferation,Nervous System Development and Function,Tissue Development	Development of neurons	0.000232	-0.401	AFDN,CIT,DIAPH1,ECE1,KIF1A,MAP4K4,NUAK1,PHACTR1,PLXNA4,TAL1	10
Cell growth/proliferation	Tissue-Derived	Cellular Development,Cellular Growth and Proliferation,Embryonic Development,Organismal Development,Tissue Development	Development of somite cells	0.0034		MAP4K4	1
Cell growth/proliferation	Tissue-Derived	Cellular Development,Cellular Growth and Proliferation,Hematological System Development and Function,Hematopoiesis,Lymphoid Tissue Structure and Development,Tissue Development	Differentiation of bone-marrow-derived monocyte/macrophage precursor cells	0.0236		TAL1	1
Cell growth/proliferation	Tissue-Derived	Cellular Development,Cellular Growth and Proliferation,Nervous System Development and Function,Tissue Development	Outgrowth of sensory axons	0.0135		PLXNA4	1
Cell growth/proliferation	Tissue-Derived	Cellular Development,Cellular Growth and Proliferation,Hematological System Development and Function,Inflammatory Response,Lymphoid Tissue Structure and Development	Proliferation of bone-marrow-derived monocyte/macrophage precursor cells	0.0017		TAL1	1
Cell growth/proliferation	Tissue-Derived	Cellular Development,Cellular Growth and Proliferation,Hematological System Development and Function,Lymphoid Tissue Structure and Development	Proliferation of immune cells	0.0202	-0.298	ACP3,DIAPH1,HRH1,SLC39A10,TAL1,ZBTB16	6
Cell growth/proliferation	Tissue-Derived	Cellular Growth and Proliferation,Lymphoid Tissue Structure and Development	Proliferation of lymphatic system cells	0.0198	-0.168	ACP3,DIAPH1,HRH1,SLC39A10,TAL1,ZBTB16	6
Cell growth/proliferation	Tissue-Derived	Cellular Development,Cellular Growth and Proliferation	Proliferation of lymphoblastoid cell lines	0.000261		CLYBL,KIF1A,MAP4K4	3
Cell growth/proliferation	Tissue-Derived	Cellular Development,Cellular Growth and Proliferation,Hematological System Development and Function,Hematopoiesis,Inflammatory Response,Lymphoid Tissue Structure and Development,Tissue Development	Proliferation of promegakaryocytes	0.0017		TAL1	1
Cell movement	Serum-Derived	Cellular Movement,Reproductive System Development and Function	Migration of gonadal cell lines	0.00472		FYN,ITGA9	2
Cell movement	Serum-Derived	Cellular Movement,Hematological System Development and Function,Hematopoiesis,Hypersensitivity Response,Immune Cell Trafficking,Inflammatory Response,Lymphoid Tissue Structure and Development	Chemotaxis of BMMC cells	0.00547		FYN	1
Cell movement	Serum-Derived	Cellular Movement,Renal and Urological System Development and Function	Migration of bladder cell lines	0.00547		FYN	1
Cell movement	Serum-Derived	Cellular Movement	Cell movement of myeloid cells	0.00801	0.211	BCL6,CD55,DICER1,FYN,IL16,ITGA9	6
Cell movement	Serum-Derived	Cellular Movement,Hematological System Development and Function,Immune Cell Trafficking,Inflammatory Response	Cell movement of phagocytes	0.00869	0.256	BCL6,CD55,DICER1,FYN,IL16,ITGA9	6
Cell movement	Serum-Derived	Cellular Movement,Hematological System Development and Function,Immune Cell Trafficking	Migration of T-cell hybrid cells	0.0109		IL16	1
Cell movement	Serum-Derived	Cellular Movement	Chemotaxis of prostate cancer cell lines	0.0109		FYN	1
Cell movement	Serum-Derived	Cellular Movement,Hematological System Development and Function,Immune Cell Trafficking,Inflammatory Response	Cell movement of macrophages	0.011	1.067	BCL6,CD55,DICER1,IL16	4
Cell movement	Serum-Derived	Cellular Movement	Cell movement	0.015	0.337	BCL6,CD55,DICER1,DLGAP1,FARP1,FOXP1,FYN,IL16,ITGA9,OLR1,PLCL1,POMGNT2,SREBF2,UNC13B	14
Cell movement	Serum-Derived	Cellular Movement,Hematological System Development and Function,Immune Cell Trafficking	Cell movement of mononuclear leukocytes	0.0152	0.537	CD55,DICER1,FYN,IL16,ITGA9	5
Cell movement	Serum-Derived	Cardiovascular System Development and Function,Cellular Movement	Migration of endothelial cells	0.0157	-1.154	DICER1,FOXP1,ITGA9,OLR1	4
Cell movement	Serum-Derived	Cellular Movement	Migration of cells	0.0162	0.184	BCL6,CD55,DICER1,DLGAP1,FARP1,FOXP1,FYN,IL16,ITGA9,OLR1,PLCL1,POMGNT2,SREBF2	13
Cell movement	Serum-Derived	Cellular Movement,Immune Cell Trafficking,Inflammatory Response	Invasion of bone marrow-derived macrophages	0.0163		BCL6	1
Cell movement	Serum-Derived	Cellular Movement,Hematological System Development and Function,Immune Cell Trafficking,Inflammatory Response	Cellular infiltration by macrophages	0.0179		CD55,DICER1,IL16	3
Cell-mediated immune response	Tissue-Derived	Cell-mediated Immune Response,Cell-To-Cell Signaling and Interaction,Cellular Movement,Hematological System Development and Function,Immune Cell Trafficking	Adhesion of CD4+ T-lymphocytes	0.0152		DIAPH1	1
Cell-mediated immune response	Tissue-Derived	Cell-mediated Immune Response,Cellular Movement,Hematological System Development and Function,Hematopoiesis,Immune Cell Trafficking,Inflammatory Response,Lymphoid Tissue Structure and Development	Chemotaxis of thymocytes	0.0169		DIAPH1	1
Cell-mediated immune response	Tissue-Derived	Cell-mediated Immune Response,Cellular Development,Cellular Function and Maintenance,Cellular Growth and Proliferation,Embryonic Development,Hematological System Development and Function,Hematopoiesis,Lymphoid Tissue Structure and Development,Organ Development,Organismal Development,Tissue Development	Development of double-negative T lymphocyte	0.0285		TAL1	1
Cell-mediated immune response	Tissue-Derived	Cell-mediated Immune Response,Cellular Development,Cellular Function and Maintenance,Cellular Growth and Proliferation,Embryonic Development,Hematological System Development and Function,Hematopoiesis,Lymphoid Tissue Structure and Development,Organ Development,Organismal Development,Tissue Development	Development of double-positive thymocyte	0.0202		TAL1	1
Cell-mediated immune response	Tissue-Derived	Cell-mediated Immune Response,Cellular Development,Cellular Function and Maintenance,Cellular Growth and Proliferation,Embryonic Development,Hematological System Development and Function,Hematopoiesis,Lymphoid Tissue Structure and Development,Organ Development,Organismal Development,Tissue Development	Development of innate T lymphocytes	0.00509		ZBTB16	1
Cell-mediated immune response	Tissue-Derived	Cell-mediated Immune Response,Cellular Development,Cellular Function and Maintenance,Cellular Growth and Proliferation,Embryonic Development,Hematological System Development and Function,Hematopoiesis,Lymphoid Tissue Structure and Development,Organ Development,Organismal Development,Tissue Development	Development of type II natural killer T cells	0.0034		ZBTB16	1
Cell-mediated immune response	Tissue-Derived	Cell-mediated Immune Response,Cellular Development,Cellular Function and Maintenance,Cellular Growth and Proliferation,Embryonic Development,Hematological System Development and Function,Hematopoiesis,Lymphoid Tissue Structure and Development,Organ Development,Organismal Development,Tissue Development	Differentiation of natural killer T lymphocytes	0.0285		ZBTB16	1
Cell-mediated immune response	Tissue-Derived	Cell-mediated Immune Response,Cellular Development,Cellular Function and Maintenance,Cellular Growth and Proliferation,Embryonic Development,Hematological System Development and Function,Hematopoiesis,Lymphoid Tissue Structure and Development,Organ Development,Organ Morphology,Organismal Development,Tissue Development,Tissue Morphology	Expansion of innate-like lymphocytes	0.0102		ZBTB16	1
Cell-to-cell signaling	Serum-Derived	Cell-To-Cell Signaling and Interaction,Reproductive System Development and Function	Binding of gonadal cell lines	0.000456		CD55,ITGA9,OLR1	3
Cell-to-cell signaling	Serum-Derived	Cell-To-Cell Signaling and Interaction,Cellular Compromise	Damage of neuromuscular junctions	0.00183		CD55	1
Cell-to-cell signaling	Serum-Derived	Cell-To-Cell Signaling and Interaction,Connective Tissue Development and Function	Response of fibroblast-like synoviocytes	0.00183		ITGA9	1
Cell-to-cell signaling	Serum-Derived	Cancer,Cell-To-Cell Signaling and Interaction,Inflammatory Response	Cytotoxic reaction of cervical cancer cell lines	0.00183		DICER1	1
Cell-to-cell signaling	Serum-Derived	Cell-To-Cell Signaling and Interaction,Cellular Movement	Recruitment of beige adipocytes	0.00183		BCL6	1
Cell-to-cell signaling	Serum-Derived	Cell-To-Cell Signaling and Interaction,Cellular Movement	Recruitment of connective tissue cells	0.00187		BCL6,UNC13B	2
Cell-to-cell signaling	Serum-Derived	Cell-To-Cell Signaling and Interaction,Cellular Movement	Recruitment of cells	0.00303	-0.555	BCL6,CD55,IL16,OLR1,UNC13B	5
Cell-to-cell signaling	Serum-Derived	Cell-To-Cell Signaling and Interaction,Inflammatory Response	T cell-dependent B cell activation by T lymphocytes	0.00365		BCL6	1
Cell-to-cell signaling	Serum-Derived	Cell-To-Cell Signaling and Interaction,Nervous System Development and Function	Long-term potentiation of dorsal striatum	0.00365		FYN	1
Cell-to-cell signaling	Serum-Derived	Cell-To-Cell Signaling and Interaction	Dissociation of endothelial cells	0.00365		UNC13B	1
Cell-to-cell signaling	Serum-Derived	Cell-To-Cell Signaling and Interaction,Hematological System Development and Function,Inflammatory Response	Delay in aggregation of blood platelets	0.00547		FYN	1
Cell-to-cell signaling	Serum-Derived	Cell-To-Cell Signaling and Interaction	Dissociation of pericytes	0.00547		UNC13B	1
Cell-to-cell signaling	Serum-Derived	Cell-To-Cell Signaling and Interaction,Cellular Assembly and Organization,Embryonic Development,Organismal Development,Reproductive System Development and Function	Fertilization	0.0071		BCL6,DICER1,FYN	3
Cell-to-cell signaling	Serum-Derived	Cell-To-Cell Signaling and Interaction,Embryonic Development	Response of embryonic stem cells	0.00729		DICER1	1
Cell-to-cell signaling	Serum-Derived	Cell-To-Cell Signaling and Interaction,Nervous System Development and Function	Long-term potentiation of excitatory synapses	0.00729		FYN	1
Cell-to-cell signaling	Serum-Derived	Cell-To-Cell Signaling and Interaction	Activation of cervical cancer cell lines	0.00729		XPC	1
Cell-to-cell signaling	Serum-Derived	Cell-To-Cell Signaling and Interaction,Cellular Assembly and Organization,Embryonic Development,Organismal Development,Reproductive System Development and Function	Fertilization of oocytes	0.00911		DICER1	1
Cell-to-cell signaling	Serum-Derived	Cell-To-Cell Signaling and Interaction,Hematological System Development and Function,Immune Cell Trafficking	Attachment of macrophages	0.00911		OLR1	1
Cell-to-cell signaling	Serum-Derived	Cell-To-Cell Signaling and Interaction,Cellular Compromise,Cellular Function and Maintenance,Inflammatory Response	Respiratory burst of peritoneal macrophages	0.0109		IRF2	1
Cell-to-cell signaling	Serum-Derived	Cell-To-Cell Signaling and Interaction,Cellular Assembly and Organization,Cellular Development,Cellular Function and Maintenance,Cellular Growth and Proliferation,Embryonic Development,Nervous System Development and Function,Organ Development,Organismal Development,Tissue Development	Synaptogenesis of hippocampal neurons	0.0109		FYN	1
Cell-to-cell signaling	Serum-Derived	Cell-To-Cell Signaling and Interaction,Cellular Movement,Connective Tissue Development and Function	Chemoattraction of fibroblasts	0.0109		IL16	1
Cell-to-cell signaling	Serum-Derived	Cell-To-Cell Signaling and Interaction,Nervous System Development and Function	Response of synapse	0.0109		FYN	1
Cell-to-cell signaling	Serum-Derived	Cell-To-Cell Signaling and Interaction,Reproductive System Development and Function	Activation of oocytes	0.0127		FYN	1
Cell-to-cell signaling	Serum-Derived	Cell-To-Cell Signaling and Interaction,Cellular Assembly and Organization,Embryonic Development,Organismal Development,Reproductive System Development and Function	Fertilization of sperm	0.0145		DICER1	1
Cell-to-cell signaling	Serum-Derived	Cell-To-Cell Signaling and Interaction,Hematological System Development and Function,Immune Cell Trafficking,Inflammatory Response	Activation of CD4-positive alpha-beta T cell	0.0145		CD55	1
Cell-to-cell signaling	Serum-Derived	Cell-To-Cell Signaling and Interaction,Connective Tissue Development and Function	Binding of synovial fibroblasts	0.0163		ITGA9	1
Cell-to-cell signaling	Tissue-Derived	Cell-To-Cell Signaling and Interaction	Activation of colorectal cancer cell lines	0.0202		NUAK1	1
Cell-to-cell signaling	Tissue-Derived	Cell-To-Cell Signaling and Interaction,Hematological System Development and Function,Hematopoiesis	Activation of natural suppressor cells	0.0017		HRH1	1
Cell-to-cell signaling	Tissue-Derived	Cell Signaling	Adenosine receptor signaling	0.0118		ADCY5	1
Cell-to-cell signaling	Tissue-Derived	Cell-To-Cell Signaling and Interaction	Adhesion of bone cancer cell lines	0.0219		CEMIP2	1
Cell-to-cell signaling	Tissue-Derived	Cell-To-Cell Signaling and Interaction	Adhesion of leukemia cell lines	0.0194		AFDN,ZBTB16	2
Cell-to-cell signaling	Tissue-Derived	Cell-To-Cell Signaling and Interaction	Adhesion of ovarian cancer cell lines	0.0269		PHACTR1	1
Cell-to-cell signaling	Tissue-Derived	Cell-To-Cell Signaling and Interaction	Adhesion of tumor cell lines	0.0092	1.103	AFDN,CEMIP2,PHACTR1,ZBTB16	4
Cell-to-cell signaling	Tissue-Derived	Cell-To-Cell Signaling and Interaction,Cellular Assembly and Organization,Reproductive System Development and Function	Cell-cell adhesion of breast cell lines	0.0118		AFDN	1
Cell-to-cell signaling	Tissue-Derived	Cell-To-Cell Signaling and Interaction,Cellular Assembly and Organization,Cellular Function and Maintenance	Formation of spot-like adhesion site	0.00509		AFDN	1
Cell-to-cell signaling	Tissue-Derived	Cell Signaling	G-protein signaling, coupled to cGMP nucleotide second messenger	0.0135		HRH1	1
Cell-to-cell signaling	Tissue-Derived	Cell-To-Cell Signaling and Interaction,Nervous System Development and Function	Long term synaptic depression of corticostriatal neurons	0.0034		ADCY5	1
Cell-to-cell signaling	Tissue-Derived	Cell-To-Cell Signaling and Interaction,Nervous System Development and Function	Long term synaptic depression of striatopallidal neurons	0.0034		ADCY5	1
Cell-to-cell signaling	Tissue-Derived	Cell Morphology,Cell-To-Cell Signaling and Interaction,Cellular Assembly and Organization	Morphology of tight junctions	0.0236		AFDN	1
Cell-to-cell signaling	Tissue-Derived	Cell-To-Cell Signaling and Interaction,Cellular Movement,Connective Tissue Development and Function,Skeletal and Muscular System Development and Function	Recruitment of osteoclasts	0.0186		HRH1	1
Cell-to-cell signaling	Tissue-Derived	Cell-To-Cell Signaling and Interaction,Cellular Growth and Proliferation,Hematological System Development and Function	Stimulation of T-cell hybrid cells	0.00847		PLXNA4	1
Cell-to-cell signaling	Tissue-Derived	Cell-To-Cell Signaling and Interaction,Cellular Assembly and Organization,Cellular Development,Cellular Function and Maintenance,Cellular Growth and Proliferation,Embryonic Development,Nervous System Development and Function,Organ Development,Organismal Development,Tissue Development	Synaptogenesis of hippocampal neurons	0.0102		KIF1A	1
Cell-to-cell signaling	Tissue-Derived	Cell Signaling,Post-Translational Modification	Threonine phosphorylation of protein	0.00509		MAP4K4	1
Cellular Movement	Tissue-Derived	Cellular Movement	Cell movement	0.00756	-0.496	AFDN,BCAR3,CEMIP2,DIAPH1,HRH1,MAP4K4,MARVELD3,PHACTR1,PLXNA4,PRR5L,RANBP3L,TRIM37,WNT5B,ZBTB16	14
Cellular Movement	Tissue-Derived	Cellular Movement	Cell movement of tumor cell lines	0.00814	-0.177	AFDN,BCAR3,CEMIP2,DIAPH1,HRH1,MAP4K4,MARVELD3,PHACTR1,TRIM37	9
Cellular Movement	Tissue-Derived	Cellular Movement	Invasion of breast cancer cell lines	0.0169	-0.577	AFDN,BCAR3,CEMIP2,DIAPH1	4
Cellular Movement	Tissue-Derived	Cellular Movement	Invasion of cells	0.000531	0.779	AFDN,BCAR3,CEMIP2,DIAPH1,ECE1,MAP4K4,NUAK1,PHACTR1,TRIM37,WNT5B,ZBTB16	11
Cellular Movement	Tissue-Derived	Cellular Movement	Invasion of lymphoma cell lines	0.0169		NUAK1	1
Cellular Movement	Tissue-Derived	Cancer,Cellular Movement,Organismal Injury and Abnormalities,Tumor Morphology	Invasion of melanoma cells	0.0269		ZBTB16	1
Cellular Movement	Tissue-Derived	Cellular Movement	Invasion of myeloma cell lines	0.0034		NUAK1	1
Cellular Movement	Tissue-Derived	Cellular Movement	Invasion of tumor cell lines	0.000547	0.514	AFDN,BCAR3,CEMIP2,DIAPH1,ECE1,MAP4K4,NUAK1,PHACTR1,TRIM37,WNT5B	10
Cellular Movement	Tissue-Derived	Cellular Movement	Migration of breast cancer cell lines	0.00235	0.215	AFDN,BCAR3,CEMIP2,DIAPH1,MAP4K4	5
Cellular Movement	Tissue-Derived	Cellular Movement	Migration of cells	0.00853	-0.449	AFDN,BCAR3,CEMIP2,DIAPH1,HRH1,MAP4K4,MARVELD3,PHACTR1,PRR5L,RANBP3L,TRIM37,WNT5B,ZBTB16	13
Cellular Movement	Tissue-Derived	Cellular Movement	Migration of ovarian cancer cell lines	0.0151		MAP4K4,PHACTR1	2
Cellular Movement	Tissue-Derived	Cellular Movement	Migration of tumor cell lines	0.012	-0.177	AFDN,BCAR3,CEMIP2,DIAPH1,MAP4K4,MARVELD3,PHACTR1,TRIM37	8
Cellular Movement	Tissue-Derived	Cellular Movement	Release of blood platelets	0.0118		TAL1	1
CNS development	Serum-Derived	Tissue Development	Accumulation of neuronal progenitor cells	0.00183		DICER1	1
CNS development	Serum-Derived	Nervous System Development and Function	Myelination of saphenous nerve	0.00183		DICER1	1
CNS development	Serum-Derived	Cellular Development,Hematological System Development and Function,Lymphoid Tissue Structure and Development	Maturation of natural killer cells	0.00244		DICER1,TOX2	2
CNS development	Serum-Derived	Cellular Development,Connective Tissue Development and Function,Tissue Development	Differentiation of connective tissue cells	0.00262	1.133	BCL6,DICER1,FOXP1,FYN,PLCL1,SMARCA2,ZFPM2	7
CNS development	Serum-Derived	Cellular Development,Hematological System Development and Function,Lymphoid Tissue Structure and Development	Maturation of lymphocytes	0.00285		DICER1,FYN,TOX2	3
CNS development	Serum-Derived	Cellular Development	Differentiation of lymphoma cell lines	0.00307		BCL6,FOXP1	2
CNS development	Serum-Derived	Cellular Development	Epithelial to mesenchymal transdifferentiation of colorectal cancer cell lines	0.00365		DICER1	1
CNS development	Serum-Derived	Cellular Development,Connective Tissue Development and Function,Tissue Development	Differentiation of epicardial cells	0.00365		DICER1	1
CNS development	Serum-Derived	Cellular Development,Connective Tissue Development and Function,Hematological System Development and Function,Hematopoiesis,Lymphoid Tissue Structure and Development,Tissue Development	Maturation of cord blood derived natural killer cells	0.00365		TOX2	1
CNS development	Serum-Derived	Cellular Development	Fate determination of myeloma cell lines	0.00365		BCL6	1
CNS development	Serum-Derived	Cellular Development,Nervous System Development and Function,Tissue Development	Arrest in differentiation of Schwann cells	0.00365		DICER1	1
CNS development	Serum-Derived	Cellular Development	Differentiation of adenocarcinoma cell lines	0.00547		DICER1	1
CNS development	Serum-Derived	Embryonic Development,Nervous System Development and Function,Organ Development,Organismal Development,Tissue Development	Formation of optic tract	0.00547		DICER1	1
CNS development	Serum-Derived	Cellular Development,Nervous System Development and Function,Tissue Development	Differentiation of pyramidal neurons	0.00547		BCL6	1
CNS development	Serum-Derived	Nervous System Development and Function	Morphology of glomerular layer of olfactory bulb	0.00729		FYN	1
CNS development	Serum-Derived	Nervous System Development and Function,Organ Morphology,Organismal Development	Size of forebrain	0.00811		DICER1,FYN	2
CNS development	Serum-Derived	Cellular Development,Skeletal and Muscular System Development and Function,Tissue Development	Differentiation of smooth muscle cells	0.0092		DICER1,SMARCA2	2
CNS development	Serum-Derived	Cellular Development	Arrest in differentiation of cells	0.0108		DICER1,FYN	2
CNS development	Serum-Derived	Nervous System Development and Function,Organ Morphology	Organization of brain	0.0109		FYN	1
CNS development	Serum-Derived	Nervous System Development and Function	Response of striatum	0.0109		FYN	1
CNS development	Serum-Derived	Nervous System Development and Function,Tissue Morphology	Quantity of neurons	0.0114	0.849	DICER1,FYN,SREBF2,UNC13B,XPC	5
CNS development	Serum-Derived	Cellular Development,Connective Tissue Development and Function,Skeletal and Muscular System Development and Function,Tissue Development	Differentiation of osteoclasts	0.0119		BCL6,DICER1,FOXP1	3
CNS development	Serum-Derived	Nervous System Development and Function	Function of central nervous system	0.0123		FYN,XPC	2
CNS development	Serum-Derived	Nervous System Development and Function	Myelination of optic nerve	0.0127		FYN	1
CNS development	Serum-Derived	Nervous System Development and Function	Myelination	0.0133		DICER1,FYN,XPC	3
CNS tumor	Serum-Derived	Cancer,Neurological Disease,Organismal Injury and Abnormalities	Grade 4 high grade glioma	0.00283		AOAH,ATL1,BCL6,BIRC6,DICER1,DLGAP1,FAM107B,FARP1,FOXP1,FYN,IL16,IRF2,KIF25,MAP4K5,METAP2,PLCL1,PXK,SLAIN1,SREBF2,TBC1D12,XPC,ZC3H18,ZFPM2	23
CNS tumor	Serum-Derived	Cancer,Neurological Disease,Organismal Injury and Abnormalities	Grade 4 astrocytoma	0.00283		AOAH,ATL1,BCL6,BIRC6,DICER1,DLGAP1,FAM107B,FARP1,FOXP1,FYN,IL16,IRF2,KIF25,MAP4K5,METAP2,PLCL1,PXK,SLAIN1,SREBF2,TBC1D12,XPC,ZC3H18,ZFPM2	23
CNS tumor	Serum-Derived	Cancer,Neurological Disease,Organismal Injury and Abnormalities	Brain astrocytoma	0.00708		AOAH,ATL1,BCL6,BIRC6,DICER1,DLGAP1,FAM107B,FARP1,FOXP1,FYN,IL16,IRF2,KIF25,METAP2,PLCL1,PXK,SLAIN1,SREBF2,TBC1D12,XPC,ZC3H18,ZFPM2	22
CNS tumor	Serum-Derived	Cancer,Neurological Disease,Organismal Injury and Abnormalities	Grade 3-4 glioma cancer	0.00733		AOAH,ATL1,BCL6,BIRC6,DICER1,DLGAP1,FAM107B,FARP1,FOXP1,FYN,IL16,IRF2,KIF25,MAP4K5,METAP2,PLCL1,POMGNT2,PXK,SLAIN1,SREBF2,TBC1D12,XPC,ZC3H18,ZFPM2	24
CNS tumor	Serum-Derived	Cancer,Neurological Disease,Organismal Injury and Abnormalities	Brain glioma	0.0155		AOAH,ATL1,BCL6,BIRC6,DICER1,DLGAP1,FAM107B,FARP1,FOXP1,FYN,IL16,IRF2,ITGA9,KIF25,MAP4K5,METAP2,PLCL1,POMGNT2,PXK,SLAIN1,SREBF2,TBC1D12,UNC13B,XPC,ZC3H18,ZFPM2	26
CNS tumor-related	Tissue-Derived	Cancer,Neurological Disease,Organismal Injury and Abnormalities	Brain cancer	0.00189		AFDN,CUBN,EEFSEC,KIF1A,LURAP1L,MARVELD3,MN1,NUAK1,PHACTR1,PLEKHA6,PLXNA4,TBC1D1,TRIM37,VPS13D,ZBTB16	15
CNS tumor-related	Tissue-Derived	Cancer,Neurological Disease,Organismal Injury and Abnormalities	Brain glioma	0.00405		ADAMTS2,ADCY5,AFDN,CEMIP2,CIT,CLYBL,CUBN,DIAPH1,ECE1,EEFSEC,ENOX1,KIF1A,MAP4K4,MARVELD3,MN1,NEURL1B,NUAK1,PHACTR1,PLEKHA6,PLXNA4,SLC39A10,TBC1D1,TCF20,TRIM37,VPS13D,ZBTB16	26
CNS tumor-related	Tissue-Derived	Neurological Disease,Organismal Injury and Abnormalities	Brain lesion	0.000756		ADAMTS2,ADCY5,AFDN,CEMIP2,CIT,CLYBL,CUBN,DIAPH1,ECE1,EEFSEC,ENOX1,HRH1,KIF1A,LURAP1L,MAP4K4,MARVELD3,MN1,NEURL1B,NUAK1,PHACTR1,PLEKHA6,PLXNA4,SLC39A10,TBC1D1,TCF20,TRIM37,VPS13D,ZBTB16	28
CNS tumor-related	Tissue-Derived	Cancer,Neurological Disease,Organismal Injury and Abnormalities	Brain oligodendroglioma	9.19e-05		ADAMTS2,CIT,DIAPH1,ECE1,ENOX1,KIF1A,MAP4K4,MARVELD3,NEURL1B,PLXNA4,TCF20,VPS13D,ZBTB16	13
CNS tumor-related	Tissue-Derived	Cancer,Neurological Disease,Organismal Injury and Abnormalities	Brain tumor	0.00187		ADAMTS2,ADCY5,AFDN,CEMIP2,CIT,CLYBL,CUBN,DIAPH1,ECE1,EEFSEC,ENOX1,KIF1A,LURAP1L,MAP4K4,MARVELD3,MN1,NEURL1B,NUAK1,PHACTR1,PLEKHA6,PLXNA4,SLC39A10,TBC1D1,TCF20,TRIM37,VPS13D,ZBTB16	27
CNS tumor-related	Tissue-Derived	Cancer,Organismal Injury and Abnormalities	Cancer of head	0.00386		ADCY5,AFDN,CUBN,EEFSEC,KIF1A,LURAP1L,MARVELD3,MN1,NUAK1,PHACTR1,PLEKHA6,PLXNA4,TBC1D1,TRIM37,VPS13D,WNT5B,ZBTB16	17
CNS tumor-related	Tissue-Derived	Cancer,Neurological Disease,Organismal Injury and Abnormalities	Central nervous system cancer	0.00286		ADAMTS2,ADCY5,AFDN,CEMIP2,CIT,CLYBL,CUBN,DIAPH1,ECE1,EEFSEC,ENOX1,KIF1A,LURAP1L,MAP4K4,MARVELD3,MN1,NEURL1B,NUAK1,PHACTR1,PLEKHA6,PLXNA4,SLC39A10,TBC1D1,TCF20,TRIM37,VPS13D,ZBTB16	27
CNS tumor-related	Tissue-Derived	Cancer,Neurological Disease,Organismal Injury and Abnormalities	Glioma cancer	0.00545		ADAMTS2,ADCY5,AFDN,CEMIP2,CIT,CLYBL,CUBN,DIAPH1,ECE1,EEFSEC,ENOX1,KIF1A,MAP4K4,MARVELD3,MN1,NEURL1B,NUAK1,PHACTR1,PLEKHA6,PLXNA4,SLC39A10,TBC1D1,TCF20,TRIM37,VPS13D,ZBTB16	26
CNS tumor-related	Tissue-Derived	Cancer,Organismal Injury and Abnormalities	Head and neck cancer	4.6e-05		ADAMTS2,ADCY5,AFDN,AOPEP,ARHGEF3,BCAR3,CEMIP2,CIT,CLYBL,CUBN,DIAPH1,ECE1,EEFSEC,ENOX1,ERGIC1,KIF1A,LURAP1L,MAP4K4,MARVELD3,MN1,NEURL1B,NUAK1,PHACTR1,PLEKHA6,PLXNA4,PRR5L,RAB20,RANBP3L,SLC39A10,SNX25,TAL1,TBC1D1,TCF20,TRIM37,VPS13D,WNT5B,ZBTB16	37
CNS tumors	Serum-Derived	Cancer,Organismal Injury and Abnormalities	Head and neck adenocarcinoma	0.00476		BIRC6,DICER1,ITGA9,MAP4K5	4
Development	Serum-Derived	Cellular Function and Maintenance,Nervous System Development and Function,Tissue Development	Function of oligodendrocytes	0.0163		XPC	1
Embryonic development	Tissue-Derived	Embryonic Development,Organismal Development	Development of body axis	0.00314		AFDN,BCAR3,DIAPH1,ECE1,KIF1A,PHACTR1,PLXNA4,TCF20,ZBTB16	9
Embryonic development	Tissue-Derived	Embryonic Development,Nervous System Development and Function,Organ Development,Organismal Development,Tissue Development	Development of cerebral cortex	0.00794		AFDN,KIF1A,PHACTR1	3
Embryonic development	Tissue-Derived	Tissue Development	Development of epithelial tissue	0.0132	-1.964	ADAMTS2,ECE1,HRH1,PLXNA4,TAL1	5
Embryonic development	Tissue-Derived	Embryonic Development,Organismal Development	Development of head	0.00782		AFDN,BCAR3,DIAPH1,ECE1,KIF1A,PHACTR1,PLXNA4,TCF20	8
Embryonic development	Tissue-Derived	Embryonic Development,Organismal Development,Tissue Development	Development of somites	0.0119		AFDN,MAP4K4	2
Embryonic development	Tissue-Derived	Embryonic Development,Nervous System Development and Function,Organ Development,Organismal Development,Tissue Development	Formation of brain	0.0022		AFDN,DIAPH1,KIF1A,PHACTR1,PLXNA4,TCF20	6
Embryonic development	Tissue-Derived	Embryonic Development	Migration of mesoderm	0.00509		AFDN	1
Embryonic development	Tissue-Derived	Embryonic Development,Tissue Morphology	Quantity of somites	0.0118		AFDN	1
Immune response	Serum-Derived	Cancer,Hematological Disease,Immunological Disease,Organismal Injury and Abnormalities	Tumorigenesis of lymphocytes	0.000485		BCL6,BIRC6,DICER1,DLGAP1,FARP1,FOXP1,FYN,IL16,ITGA9,LSM3,MAP4K5,MGAT4A,SMARCA2,SREBF2,UNC13B,XPC,ZC3H18	17
Immune response	Serum-Derived	Inflammatory Response	Inflammatory response	0.00059	-0.186	AOAH,BCL6,DICER1,FOXP1,FYN,IL16,ITGA9,OLR1,PXK	9
Immune response	Serum-Derived	Cell-mediated Immune Response,Cellular Movement,Hematological System Development and Function,Immune Cell Trafficking	Migration of helper T lymphocytes	0.00128		IL16,ITGA9	2
Immune response	Serum-Derived	Immunological Disease,Organismal Injury and Abnormalities	Abnormal quantity of chemokine	0.00147		BCL6,FYN	2
Immune response	Serum-Derived	Cell-mediated Immune Response,Cellular Movement,Hematological System Development and Function,Immune Cell Trafficking	Infiltration by CD8+ killer T cells	0.00183		DICER1	1
Immune response	Serum-Derived	Cell-mediated Immune Response,Cellular Development,Cellular Function and Maintenance,Cellular Growth and Proliferation,Embryonic Development,Hematological System Development and Function,Hematopoiesis,Lymphoid Tissue Structure and Development,Organ Development,Organismal Development,Tissue Development	Production of alpha-beta T lymphocytes	0.00183		FYN	1
Immune response	Serum-Derived	Cellular Function and Maintenance,Hematological System Development and Function	Function of T lymphocytes	0.00312		BCL6,DICER1,FYN,IL16	4
Immune response	Serum-Derived	Inflammatory Response,Neurological Disease,Organismal Injury and Abnormalities	Neuroinflammation	0.00321		FYN,SREBF2	2
Immune response	Serum-Derived	Cellular Function and Maintenance	Turnover of natural killer cells	0.00365		DICER1	1
Immune response	Serum-Derived	Cell-mediated Immune Response,Cellular Development,Cellular Function and Maintenance,Cellular Growth and Proliferation,Embryonic Development,Hematological System Development and Function,Hematopoiesis,Lymphoid Tissue Structure and Development,Organ Development,Organismal Development,Tissue Development	Differentiation of invariant natural killer T cells	0.00365		DICER1	1
Immune response	Serum-Derived	Cell-mediated Immune Response,Cellular Development,Cellular Function and Maintenance,Cellular Growth and Proliferation,Embryonic Development,Hematological System Development and Function,Hematopoiesis,Lymphoid Tissue Structure and Development,Organ Development,Organismal Development,Tissue Development	Arrest in development of alpha-beta T lymphocytes	0.00365		FYN	1
Immune response	Serum-Derived	Cell-mediated Immune Response,Cell-To-Cell Signaling and Interaction,Cellular Development,Cellular Function and Maintenance,Cellular Growth and Proliferation,Embryonic Development,Hematological System Development and Function,Hematopoiesis,Lymphoid Tissue Structure and Development,Organ Development,Organismal Development,Tissue Development	Stimulation of thymocytes	0.00365		FYN	1
Immune response	Serum-Derived	Cell-mediated Immune Response,Cellular Development,Cellular Function and Maintenance,Cellular Growth and Proliferation,Connective Tissue Development and Function,Embryonic Development,Hematological System Development and Function,Hematopoiesis,Lymphoid Tissue Structure and Development,Organ Development,Organismal Development,Tissue Development	Development of peripheral T lymphocyte	0.00547		DICER1	1
Immune response	Serum-Derived	Cellular Compromise	Dysfunction of regulatory T lymphocytes	0.00547		DICER1	1
Immune response	Serum-Derived	Cell-mediated Immune Response,Cellular Movement,Hematological System Development and Function,Immune Cell Trafficking	Cell movement of T lymphocytes	0.00613	0.405	DICER1,FYN,IL16,ITGA9	4
Immune response	Serum-Derived	Cell-mediated Immune Response,Cellular Function and Maintenance,Hematological System Development and Function	Homeostasis of invariant natural killer T cells	0.00729		DICER1	1
Immune response	Serum-Derived	Cell-mediated Immune Response,Cellular Development,Cellular Function and Maintenance,Cellular Growth and Proliferation,Embryonic Development,Hematological System Development and Function,Hematopoiesis,Lymphoid Tissue Structure and Development,Organ Development,Organismal Development,Tissue Development	Development of regulatory T lymphocytes	0.0079		BCL6,DICER1	2
Immune response	Serum-Derived	Cell-mediated Immune Response,Cellular Development,Cellular Function and Maintenance,Cellular Growth and Proliferation,Embryonic Development,Hematological System Development and Function,Hematopoiesis,Lymphoid Tissue Structure and Development,Organ Development,Organismal Development,Tissue Development	Production of thymocytes	0.00911		FYN	1
Immune response	Serum-Derived	Hematological System Development and Function,Inflammatory Response,Tissue Morphology	Quantity of M1-like macrophages	0.00911		DICER1	1
Immune response	Serum-Derived	Cell-mediated Immune Response,Cellular Movement,Hematological System Development and Function,Immune Cell Trafficking,Inflammatory Response,Lymphoid Tissue Structure and Development	Chemotaxis of naive T lymphocytes	0.0109		FYN	1
Immune response	Serum-Derived	Hematological System Development and Function,Immune Cell Trafficking,Inflammatory Response,Tissue Development	Accumulation of inflammatory monocytes	0.0127		BCL6	1
Immune response	Serum-Derived	Hematological System Development and Function,Immune Cell Trafficking,Inflammatory Response,Tissue Development	Accumulation of neutrophils	0.0144		BCL6,ITGA9	2
Immune response	Serum-Derived	Inflammatory Disease,Inflammatory Response,Neurological Disease,Organismal Injury and Abnormalities	Neuroinflammation of brain	0.0145		SREBF2	1
Immune response	Serum-Derived	Immunological Disease,Inflammatory Response,Organismal Injury and Abnormalities	Abnormal function of immune system	0.0147		BCL6,IRF2	2
Immune response	Serum-Derived	Cell-mediated Immune Response,Cellular Development,Cellular Function and Maintenance,Cellular Growth and Proliferation,Embryonic Development,Hematological System Development and Function,Hematopoiesis,Lymphoid Tissue Structure and Development,Organ Development,Organismal Development,Tissue Development	Differentiation of regulatory T lymphocytes	0.0147		BCL6,DICER1	2
Immune response	Serum-Derived	Cellular Compromise	Dysfunction of lymphocytes	0.015		BCL6,DICER1	2
Immune response	Serum-Derived	Cell Morphology	Polarization of naive T lymphocytes	0.0163		FYN	1
Immune response	Serum-Derived	Cell-mediated Immune Response,Cellular Development,Cellular Function and Maintenance,Cellular Growth and Proliferation,Embryonic Development,Hematological System Development and Function,Hematopoiesis,Lymphoid Tissue Structure and Development,Organ Development,Organismal Development,Tissue Development	Development of naive T lymphocytes	0.0163		BCL6	1
Immune response	Serum-Derived	Cell-mediated Immune Response,Cellular Development,Cellular Function and Maintenance,Cellular Growth and Proliferation,Embryonic Development,Hematological System Development and Function,Hematopoiesis,Lymphoid Tissue Structure and Development,Organ Development,Organismal Development,Tissue Development	T cell development	0.0178	-1.117	BCL6,DICER1,FOXP1,FYN,IRF2	5
Immune response	Tissue-Derived	Cell Morphology	Polarity of T lymphocytes	0.00678		DIAPH1	1
Meningioma-related	Serum-Derived	Cancer,Neurological Disease,Organismal Injury and Abnormalities	Secretory meningioma	0.000146		SMARCA2,XPC	2
Meningioma-related	Serum-Derived	Cancer,Neurological Disease,Organismal Injury and Abnormalities	Angiomatous meningioma	0.00067		SMARCA2,XPC	2
Meningioma-related	Serum-Derived	Cancer,Neurological Disease,Organismal Injury and Abnormalities	Atypical meningioma	0.0048		DICER1,LSM3,SMARCA2,XPC	4
Meningioma-related	Serum-Derived	Cancer,Neurological Disease,Organismal Injury and Abnormalities	Fibrous meningioma	0.00576		SMARCA2,XPC	2
Meningioma-related	Serum-Derived	Cancer,Neurological Disease,Organismal Injury and Abnormalities	Meningioma	0.0106		DICER1,LSM3,SLAIN1,SMARCA2,XPC	5
MN1-related	Tissue-Derived	Connective Tissue Disorders,Developmental Disorder,Hereditary Disorder,Neurological Disease,Organismal Injury and Abnormalities,Psychological Disorders,Skeletal and Muscular Disorders	CEBALID syndrome	0.0034		MN1	1
MN1-related	Tissue-Derived	Cancer,Hereditary Disorder,Neurological Disease,Organismal Injury and Abnormalities	Familial meningioma	0.00847		MN1	1
MN1-related	Tissue-Derived	Cellular Function and Maintenance,Connective Tissue Development and Function,Skeletal and Muscular System Development and Function	Regulation of osteoblasts	0.0135		MN1	1
MN1-related	Tissue-Derived	Cancer,Connective Tissue Disorders,Organismal Injury and Abnormalities,Skeletal and Muscular Disorders	Susceptibility to chordoma	0.00509		MN1	1
MN1-related	Tissue-Derived	Cancer,Neurological Disease,Organismal Injury and Abnormalities	Susceptibility to familial meningioma	0.0102		MN1	1
Tumor development	Tissue-Derived	Cancer,Organismal Injury and Abnormalities	Formation of solid tumor	0.00116		ACP3,ADAMTS2,ADCY5,AFDN,AOPEP,ARHGEF3,BCAR3,CEMIP2,CIT,CLYBL,CUBN,DIAPH1,ECE1,EEFSEC,ENOX1,ERGIC1,KIF1A,LURAP1L,MAP4K4,MARVELD3,MN1,NEURL1B,NIPSNAP2,NUAK1,PHACTR1,PLEKHA6,PLXNA4,SLC39A10,SNX25,TAL1,TBC1D1,TCF20,TRIM37,VPS13D,WNT5B,ZBTB16	36
Tumor development	Tissue-Derived	Cancer,Organismal Injury and Abnormalities	Frequency of tumor	7.56e-05		ACP3,ADAMTS2,ADCY5,AFDN,AOPEP,ARHGEF3,BCAR3,CEMIP2,CIT,CLYBL,CUBN,DIAPH1,ECE1,EEFSEC,ENOX1,ERGIC1,KIF1A,LURAP1L,MAP4K4,MN1,NEURL1B,NIPSNAP2,NUAK1,PHACTR1,PLEKHA6,PLXNA4,SLC39A10,SNX25,TAL1,TBC1D1,TCF20,TRIM37,VPS13D,WNT5B,ZBTB16	35
Tumor development	Tissue-Derived	Cancer,Organismal Injury and Abnormalities	Generation of tumor	0.0006		ACP3,ADAMTS2,ADCY5,AFDN,AOPEP,ARHGEF3,BCAR3,CEMIP2,CIT,CLYBL,CUBN,DIAPH1,ECE1,EEFSEC,ENOX1,ERGIC1,KIF1A,LURAP1L,MAP4K4,MARVELD3,MN1,NEURL1B,NIPSNAP2,NUAK1,PHACTR1,PLEKHA6,PLXNA4,SLC39A10,SNX25,TAL1,TBC1D1,TCF20,TRIM37,VPS13D,WNT5B,ZBTB16	36
Tumor development	Tissue-Derived	Cancer,Organismal Injury and Abnormalities	Incidence of tumor	0.000176		ACP3,ADAMTS2,ADCY5,AFDN,AOPEP,ARHGEF3,BCAR3,CEMIP2,CIT,CLYBL,CUBN,DIAPH1,ECE1,EEFSEC,ENOX1,ERGIC1,KIF1A,LURAP1L,MAP4K4,MN1,NEURL1B,NIPSNAP2,NUAK1,PHACTR1,PLEKHA6,PLXNA4,SLC39A10,SNX25,TAL1,TBC1D1,TCF20,TRIM37,VPS13D,WNT5B,ZBTB16	35

## Sheet: Sheet7
Supplementary Figure S5d-f. PRC CpG Islands
Probe ID	Gene Symbol	CpG Location
cg00010742	BARHL2	CpG Islands
cg00074818	CLDN23	CpG Islands
cg00181439	HTR1B	CpG Islands
cg00183186	HTR1B	CpG Islands
cg00361562	BOLL	CpG Islands
cg00454132	MAL2	CpG Islands
cg00790098	CCDC140	CpG Islands
cg00822495	OTX2	CpG Islands
cg00926400	BOLL	CpG Islands
cg00982548	BOLL	CpG Islands
cg01397679	NKX2-2	CpG Islands
cg01443416	CLDN23	CpG Islands
cg01879473	PAX3	CpG Islands
cg01921432	BARHL2	CpG Islands
cg02036261	OTX2	CpG Islands
cg02086467	OTX2	CpG Islands
cg02120658	PAX3	CpG Islands
cg02225716	MAL2	CpG Islands
cg02331812	FOXR1	CpG Islands
cg02347074	PAX3	CpG Islands
cg02511231	TLX3	CpG Islands
cg02957700	BOLL	CpG Islands
cg03091551	OTX2	CpG Islands
cg03301582	PON3	CpG Islands
cg03433510	BOLL	CpG Islands
cg03614394	BOLL	CpG Islands
cg03774803	BOLL	CpG Islands
cg04080282	PON3	CpG Islands
cg04178316	TLX3	CpG Islands
cg04685170	PON3	CpG Islands
cg04875977	HCN2	CpG Islands
cg04971362	TLX3	CpG Islands
cg05014721	FOXR1	CpG Islands
cg05211057	COL9A1	CpG Islands
cg05683863	OTX2	CpG Islands
cg05767421	MAL2	CpG Islands
cg05783139	BOLL	CpG Islands
cg05888298	CLDN23	CpG Islands
cg05940452	FOXR1	CpG Islands
cg06077337	BOLL	CpG Islands
cg06324601	HTR1B	CpG Islands
cg06384463	BARHL2	CpG Islands
cg06597652	HCN2	CpG Islands
cg06657917	HCN2	CpG Islands
cg06671706	CLDN23	CpG Islands
cg06959142	BARHL2	CpG Islands
cg06966811	OTX2	CpG Islands
cg07121856	PON3	CpG Islands
cg07135732	BARHL2	CpG Islands
cg07247419	NKX2-4	CpG Islands
cg07495363	BOLL	CpG Islands
cg07734961	BOLL	CpG Islands
cg07780348	FOXR1	CpG Islands
cg08167951	PON3	CpG Islands
cg08506931	CCDC140	CpG Islands
cg08614481	HTR1B	CpG Islands
cg08828819	PON3	CpG Islands
cg08898155	PON3	CpG Islands
cg09678971	PAX3	CpG Islands
cg10042106	OTX2	CpG Islands
cg10124201	BOLL	CpG Islands
cg10327373	CLDN23	CpG Islands
cg10547527	BOLL	CpG Islands
cg11031976	BOLL	CpG Islands
cg11435506	PON3	CpG Islands
cg11454719	PAX3	CpG Islands
cg11823511	BARHL2	CpG Islands
cg11912765	PAX3	CpG Islands
cg12103152	HTR1B	CpG Islands
cg12159023	HCN2	CpG Islands
cg12215457	HTR1B	CpG Islands
cg13023623	OTX2	CpG Islands
cg13077519	HTR1B	CpG Islands
cg13146465	BARHL2	CpG Islands
cg13272701	MAL2	CpG Islands
cg13356896	BOLL	CpG Islands
cg13411015	OTX2	CpG Islands
cg13486820	BARHL2	CpG Islands
cg13641746	BOLL	CpG Islands
cg13706908	BOLL	CpG Islands
cg13784080	OTX2	CpG Islands
cg13826890	OTX2	CpG Islands
cg13939859	BARHL2	CpG Islands
cg13975503	BARHL2	CpG Islands
cg14338425	MAL2	CpG Islands
cg14661480	HTR1B	CpG Islands
cg15368905	HTR1B	CpG Islands
cg15500865	PON3	CpG Islands
cg15775921	PAX3	CpG Islands
cg15927196	PON3	CpG Islands
cg16002818	BOLL	CpG Islands
cg16010433	HCN2	CpG Islands
cg16390060	NKX2-2	CpG Islands
cg16563171	PAX3	CpG Islands
cg16579969	COL9A1	CpG Islands
cg16793394	OTX2	CpG Islands
cg17143192	CLDN23	CpG Islands
cg17205316	OTX2	CpG Islands
cg17241310	BARHL2	CpG Islands
cg17560332	BOLL	CpG Islands
cg17565627	BOLL	CpG Islands
cg17735531	HCN2	CpG Islands
cg18019017	HTR1B	CpG Islands
cg18151361	HTR1B	CpG Islands
cg18322569	BARHL2	CpG Islands
cg18406033	PAX3	CpG Islands
cg18841159	COL9A1	CpG Islands
cg18904891	CLDN23	CpG Islands
cg19043450	HCN2	CpG Islands
cg19436804	CLDN23	CpG Islands
cg19476053	CCDC140	CpG Islands
cg19865472	HCN2	CpG Islands
cg20027296	TLX3	CpG Islands
cg20311863	BARHL2	CpG Islands
cg20575761	OTX2	CpG Islands
cg20577027	BOLL	CpG Islands
cg21279220	BOLL	CpG Islands
cg21300403	BOLL	CpG Islands
cg21866259	BOLL	CpG Islands
cg21906414	CLDN23	CpG Islands
cg22764436	CCDC140	CpG Islands
cg23032674	COL9A1	CpG Islands
cg23130097	MAL2	CpG Islands
cg23424273	HTR1B	CpG Islands
cg24141882	BOLL	CpG Islands
cg24399122	COL9A1	CpG Islands
cg24589459	BOLL	CpG Islands
cg24621972	PAX3	CpG Islands
cg24766553	FOXR1	CpG Islands
cg25026529	BARHL2	CpG Islands
cg25161512	PON3	CpG Islands
cg25572105	PON3	CpG Islands
cg25763788	HTR1B	CpG Islands
cg26260540	HCN2	CpG Islands
cg26457160	PON3	CpG Islands
cg26580869	HCN2	CpG Islands
cg26902216	MAL2	CpG Islands
cg26944301	TLX3	CpG Islands
cg27122213	OTX2	CpG Islands
