# Supplementary material for: Detection of diagnostic and prognostic methylation-based signatures in liquid biopsy specimens from patients with meningiomas
Source: Nat Commun. 2023 Sep 13;14:5669. doi: 10.1038/s41467-023-41434-z (PMC10499807; doi:10.1038/s41467-023-41434-z)
Supplement: Supplementary file 9 — Supplementary Dataset 5 [file 41467_2023_41434_MOESM9_ESM.xlsx]

## Sheet: Sheet1
MethyLight Primer & Probe Sequences
ILMN ID	Forward Primer (5' to 3')	Probe Sequence (5' to 3')	Reverse Primer (5' to 3')
cg01181584	AAAAAGGGATGGTGTACGTTCG	FAM-CTCACGATACCTTTTTTCACGAA-MGBNFQ	AATTTTCAATTTATATATACCCGTACAACG
cg01465838	GGTCGCGTTTCGTTTCGT	FAM-CATACCGAACGACGCGCGAACTACAA-BHQ-1	CTAAAAAAAACGAAACCGCGC
cg03845383	CGATGAATTAAAAATTTTGACGTGAC	FAM-CCAAATAATCCAAACTTCTTCCAAAAACC-MGBNFQ	ACAACGCCAACTTCACCCC
cg04208666	ACGGTTTTTTTTTCGGGTCG	FAM-CACGCAAATACGCTAACGT-MGBNFQ	AAAAACAATAATACCAACAACGAACG
cg08402107	GTTGATGTTTTGGGCGTCG	FAM-TCGCACGTAATCCTACCCGCCAACTAA-BHQ-1	CGACGACAACAACAACAAAAAAAC
cg12942155	TTTATTTTTTATTTTTTTTTAGGTTGACGA	FAM-ATCTCCATACGATTCCCTTAC-MGBNFQ	CCATATCCCCATTAACAATTCGA
cg21245981	GGATTGCGAGAAGTTATTTGCGA	FAM-ACAACCAACGTATACGCCTA-MGBNFQ	ACCATAAATATATATCGCTACCAACGC
cg21699881	AGTTTGAATGTTATTATTGAGTTAAATCGG	FAM-CTCTAACTCTACTCCAACCTA-MGBNFQ	CTAACCCAAAATATCACGAATACCG
cg25112312	TTTAGTTTGTTATTTCGGGGCG	FAM-CCCTCCGCGAAACCCGATACAAAAC-BHQ-1	CTCCAAAAAAACAAACGCCAAAACC

## Sheet: Sheet2
MethylLIght PMR values w/ NA Masking
Sample ID	HB-313 Ct Value	cg01181584 PMR Value	cg03845383 PMR Value	cg04208666 PMR Value	cg12942155 PMR Value	cg21245981 PMR Value	cg21699881 PMR Value	cg01465838 PMR Value	cg08402107 PMR Value	cg25112312 PMR Value
HBTC-ADD-02	22.1053	N/A	N/A	N/A	N/A	N/A	N/A	N/A	N/A	N/A
HBTC-ADD-03	20.2602	31.3013	1.26534	437.868	295.593	0	87.1018	154.218	1.16973	14.5711
HBTC-ADD-04	20.6586	58.1774	5.43896	289.506	226.687	0.00124791	91.666	131.524	3.03848	2.58974
HBTC-ADD-05	17.788	0	0	0	0	0	0	3.57398	0	0
HBTC-ADD-06	23.2876	N/A	N/A	N/A	N/A	N/A	N/A	N/A	N/A	N/A
HBTC-ADD-07	21.0211	N/A	N/A	N/A	N/A	N/A	N/A	N/A	N/A	N/A
HBTC-ADD-08	19.2237	40.6332	19.4433	367.131	152.302	0.0294791	81.9839	75.9959	0.0580877	1.22582
HBTC-ADD-09	22.7613	N/A	N/A	N/A	N/A	N/A	N/A	N/A	N/A	N/A
HBTC-ADD-10	19.8323	18.017	0	546.749	342.935	0.00137868	407.184	158.807	0.00279904	589.882
HBTC-ADD-11	18.4459	17.6524	9.58786	388.624	264.993	0.000495526	112.323	0	0.000816788	1.58524
HBTC-ADD-12	18.4261	31.3486	1.18265	440.159	167.649	0	76.1214	189.613	0.0228996	2.6552
HBTC-ADD-18	21.6256	N/A	N/A	N/A	N/A	N/A	N/A	N/A	N/A	N/A
HBTC-ADD-27	22.7458	N/A	N/A	N/A	N/A	N/A	N/A	N/A	N/A	N/A
HFMNG_27	13.5352	112.582	1.38597	230.396	60.4346	0.000669879	26.8303	67.2189	0.00118916	7.33416
HFMNG_28	15.4651	46.8557	1.06746	125.939	42.4427	0	4.63041	40.4261	0	25.1242
HFMNG_29	15.8216	115.629	3.84651	107.506	42.1751	0	48.765	56.1751	0.00189882	0.272033
HFMNG_30	14.5542	70.2018	8.1101	110.207	46.3465	0.000773768	18.438	40.7529	0.00366701	14.9259
HFMNG_31	13.9385	44.0768	2.54003	125.62	22.5529	0.0873996	18.4125	37.3789	0	12.3343
HFMNG_32	15.5266	125.152	5.88417	286.113	114.779	0.00207877	99.6994	124.741	0.331268	9.83454
HFMNG_46	13.8994	0	2.16208	147.238	34.9245	0.0222593	8.6927	51.8698	0	17.2176
HFMNG_47	15.0653	95.6772	3.99481	184.981	65.0554	0.0557735	27.1949	67.8719	0	2.61637
HFMNG_48	15.2308	110.659	3.12596	183.457	64.9651	0.000479249	57.9345	28.8872	0	4.7822
HFMNG_50	15.5837	156.68	9.84352	293.564	105.945	0.00313528	41.7057	107.845	0.000901141	11.6962
HFMNG_51	15.2252	87.1706	20.0111	183.318	50.7561	0.105097	39.0484	48.7386	0	9.76561
HFMNG_53	14.5503	93.4289	2.32589	189.797	62.1847	0.00100364	17.2727	43.9783	0	4.47809
PBL - FEMALE	14.915	68.0848	10.202	280.458	98.0918	0.0048489	96.634	91.7215	0.0427735	4.65015
WGA-PBL	14.1704	0.00811397	0.0160796	0.164577	0.0969994	0	0.0124507	0.00135715	0.003352	0.00112465
WGA-SPERM	14.2194	0.0137808	0.0459887	0.26833	0.0292766	0.000100227	0.064033	0	0.00182783	0.0181595

## Sheet: Sheet3
Whole Genome Bisulfite Sequencing (WGBS) Indexes
Sample ID	i5 Bases in Adapter/ i5 Bases for NovaSeq V1 Chemistry, MiSeq, HiSeq 2000/2500 Samplesheet	i5 Bases for NovaSeq V1.5 Chemistry, iSeq, MiniSeq, NextSeq, HiSeq 3000/4000 Samplesheet	i7 Bases in Adapter	i7 Bases for Samplesheet
HBTC-ADD-13	AGCGCTAG	CTAGCGCT	AACCGCGG	CCGCGGTT
HBTC-ADD-14	GATATCGA	TCGATATC	GGTTATAA	TTATAACC
HBTC-ADD-15	CGCAGACG	CGTCTGCG	CCAAGTCC	GGACTTGG
HBTC-ADD-16	TATGAGTA	TACTCATA	TTGGACTT	AAGTCCAA
HBTC-ADD-17	AGGTGCGT	ACGCACCT	CAGTGGAT	ATCCACTG
HBTC-ADD-18	GAACATAC	GTATGTTC	TGACAAGC	GCTTGTCA
HBTC-ADD-19	ACATAGCG	CGCTATGT	CTAGCTTG	CAAGCTAG
HBTC-ADD-21	CCAACAGA	TCTGTTGG	CCTGAACT	AGTTCAGG
HBTC-ADD-23	CGCGGTTC	GAACCGCG	AGTAGAGA	TCTCTACT
HBTC-ADD-25	AAGGATGA	TCATCCTT	AGACTTGG	CCAAGTCT
HBTC-ADD-27	TCGTGACC	GGTCACGA	CTTAAGCC	GGCTTAAG

## Sheet: Sheet4
Matching Tissue and Serum Correlations: Genome Wide Methylation & Cell Proportions (MethylCIBERSORT)
Pair #	Sample IDs	Genome-Wide Methylation	Immune Proportions
1	HBTC-01-2c0d/HFMNG_36	0.898**	0.437
2	HBTC-01-5186/HFMNG_37	0.842**	0.337
3	HBTC-01-8866/HFMNG_34	0.835**	0.228
4	HBTC-02-d1b6/HFMNG_21	0.769**	0.132
5	HBTC-03-97e0/HFMNG_57	0.907**	0.532
6	HBTC-04-01fb/HFMNG_55	0.87**	0.396
7	HBTC-04-ce0a/HFMNG_58	0.781**	0.354
8	HBTC-01-020e/HFMNG_35	0.835**	0.374
9	HBTC-04-e3ab/HFMNG_54	0.821**	0.443
10	HBTC-ADD-13/HFMNG_30	0.829**	0.411
11	HBTC-ADD-14/HFMNG_46	0.781**	0.344
12	HBTC-ADD-15/HFMNG_47	0.866**	0.272
13	HBTC-ADD-16/HFMNG_48	0.845**	0.367
14	HBTC-ADD-18/HFMNG_31	0.842**	0.401
15	HBTC-ADD-17/HFMNG_51	0.879**	0.339
16	HBTC-ADD-19/HFMNG_32	0.892**	0.486
17	HBTC-ADD-21/HFMNG_53	0.865**	0.629**
18	HBTC-ADD-23/HFMNG_27	0.833**	0.334
19	HBTC-ADD-26/HFMNG_28	0.694**	0.385
20	HBTC-ADD-27/HFMNG_29	0.824**	0.342
21	HBTC-ADD-12/HFMNG_49	0.836**	0.428
22	HBTC-ADD-01/HFMNG_16	0.846**	0.359
23	HBTC-ADD-02/HFMNG_18	0.874**	0.634**
24	HBTC-ADD-04/HFMNG_45	0.858**	0.695**
25	HBTC-ADD-06/HFMNG_33	0.877**	0.4
