# Supplementary material for: Detection of diagnostic and prognostic methylation-based signatures in liquid biopsy specimens from patients with meningiomas
Source: Nat Commun. 2023 Sep 13;14:5669. doi: 10.1038/s41467-023-41434-z (PMC10499807; doi:10.1038/s41467-023-41434-z)
Supplement: Supplementary file 10 — Source Data [file 41467_2023_41434_MOESM10_ESM.xlsx]

## Sheet: Figure 1a
Figure 1a
	Sample ID	Sample Type	PC1	PC2	PC3
	HBTC-00-0544	Non-Neoplastic Disease	-14.2311	-0.93367	1.20845
	HBTC-00-23cd	Non-Neoplastic Disease	22.3819	-3.0648	9.00627
	HBTC-00-27ef	Non-Neoplastic Disease	4.8708	-8.95124	1.48271
	HBTC-00-8e61	Non-Neoplastic Disease	7.83359	-14.2907	-6.1826
	HBTC-00-9305	Non-Neoplastic Disease	15.3179	-8.53222	-0.87541
	HBTC-00-99d5	Non-Neoplastic Disease	0.65286	2.59484	4.72171
	HBTC-00-d29b	Non-Neoplastic Disease	-4.2415	-3.48204	-4.79135
	HBTC-01-01da	Glioma	-18.4793	0.646349	5.6604
	HBTC-01-020e	Meningioma (primary)	5.98946	10.3831	-4.96635
	HBTC-01-048d	Meningioma (primary)	-16.4068	-3.17596	4.00021
	HBTC-01-087b	Glioma	-7.78401	-9.35943	2.88502
	HBTC-01-0aaf	Glioma	-16.4182	-1.68559	0.278584
	HBTC-01-10dd	Glioma	-8.24684	-7.17471	-3.33608
	HBTC-01-154c	Meningioma (primary)	-12.5963	-10.1264	-0.06494
	HBTC-01-16a1	Meningioma (primary)	12.0893	-7.5537	-6.6503
	HBTC-01-1890	Glioma	-8.12988	-3.35824	-4.10717
	HBTC-01-1a04	Pituitary tumor	21.7576	5.66183	1.94006
	HBTC-01-1adc	Meningioma (primary)	60.3585	12.0664	-0.87525
	HBTC-01-1f04	Meningioma (primary)	10.7056	-7.99089	1.16037
	HBTC-01-2629	Meningioma (primary)	66.5164	-15.1955	0.918562
	HBTC-01-26d6	Meningioma (primary)	-0.87682	-6.92828	10.4498
	HBTC-01-29f2	Meningioma (primary)	-14.4289	-8.65435	-5.33043
	HBTC-01-2c0d	Meningioma (primary)	1.50513	26.2427	0.048028
	HBTC-01-34fa	Glioma	-8.10395	-6.63685	-6.63769
	HBTC-01-37c2	Meningioma (primary)	-9.77376	4.97308	-2.48447
	HBTC-01-3a19	Meningioma (primary)	2.59083	-16.3328	-4.20347
	HBTC-01-3a7b	Glioma	-20.2469	0.612602	-8.57253
	HBTC-01-3c7b	Glioma	7.78256	4.33631	-0.7735
	HBTC-01-47e2	Meningioma (primary)	31.8445	-6.42501	-7.75825
	HBTC-01-47e9	Glioma	-9.02799	8.64462	5.46359
	HBTC-01-4948	Meningioma (primary)	-12.5702	0.361701	-6.00417
	HBTC-01-49b0	Meningioma (primary)	56.2151	-6.16665	5.92118
	HBTC-01-4b46	Glioma	11.565	-10.6947	-0.08233
	HBTC-01-4d9a	Glioma	-18.752	3.05355	-3.81204
	HBTC-01-4fbf	Glioma	-15.7223	0.162543	1.91814
	HBTC-01-50f3	Glioma	-9.98438	-5.35509	1.47635
	HBTC-01-5186	Meningioma (primary)	-19.1139	1.86198	0.919348
	HBTC-01-52e8	Meningioma (primary)	50.0048	-4.49315	3.96725
	HBTC-01-57ae	Glioma	-17.5646	-0.27423	-5.51058
	HBTC-01-5a4f	Meningioma (primary)	50.1285	-8.91561	3.36113
	HBTC-01-5aa6	Meningioma (primary)	10.6721	-19.1433	-3.09427
	HBTC-01-5c3e	Meningioma (primary)	2.18885	-10.4399	-8.52009
	HBTC-01-5e1c	Meningioma (primary)	27.5189	41.999	-10.456
	HBTC-01-6137	Meningioma (primary)	-10.6825	-5.7793	-0.80759
	HBTC-01-635a	Glioma	-2.98999	22.9015	-7.11341
	HBTC-01-6504	Glioma	-10.4551	-1.61575	-6.17664
	HBTC-01-6658	Glioma	-8.5266	-4.53353	-2.56343
	HBTC-01-6743	Meningioma (primary)	21.9743	-18.962	-0.63841
	HBTC-01-67b2	Meningioma (primary)	0.580502	-3.1735	-9.35659
	HBTC-01-6a91	Meningioma (primary)	6.98698	-14.0282	-11.5218
	HBTC-01-6b1e	Glioma	-6.44787	-8.23447	-1.00884
	HBTC-01-6cd5	Glioma	-11.1784	0.166678	-6.4435
	HBTC-01-7cac	Glioma	14.6704	29.4174	-11.024
	HBTC-01-8043	Glioma	-18.244	-0.99358	-3.17007
	HBTC-01-8208	Pituitary tumor	9.35786	-5.31451	2.28914
	HBTC-01-8504	Meningioma (primary)	40.2545	-13.7325	2.28165
	HBTC-01-8515	Meningioma (primary)	-18.4645	-6.79982	1.81801
	HBTC-01-85ec	Meningioma (primary)	-3.08342	-13.0699	-0.48986
	HBTC-01-8838	Pituitary tumor	35.9491	8.45989	-1.94149
	HBTC-01-8866	Meningioma (primary)	14.6394	-2.27817	2.48149
	HBTC-01-8902	Glioma	-3.67225	-9.97287	2.79446
	HBTC-01-8b58	Glioma	-1.79522	12.4532	-7.23487
	HBTC-01-8c3d	Pituitary tumor	30.6703	-3.0472	8.96818
	HBTC-01-8e51	Meningioma (primary)	19.9157	-12.1276	4.10781
	HBTC-01-8fcd	Glioma	-10.4471	-0.17076	-1.09122
	HBTC-01-92ab	Glioma	-7.01249	1.51338	3.0208
	HBTC-01-951e	Glioma	2.00892	2.49525	-11.2525
	HBTC-01-9a7a	Glioma	-10.1687	-8.84377	4.21733
	HBTC-01-9b01	Other CNS tumors	40.9095	-20.7027	2.25819
	HBTC-01-a2d5	Pituitary tumor	3.13849	0.518805	10.1984
	HBTC-01-a4a4	Meningioma (primary)	10.955	-14.9426	-1.56525
	HBTC-01-a7ea	Meningioma (primary)	-6.36944	-0.07827	9.75014
	HBTC-01-ab28	Pituitary tumor	0.079488	2.66617	0.94868
	HBTC-01-abf5	Glioma	-19.8634	3.55333	-6.03851
	HBTC-01-ace9	Glioma	-3.2029	-7.19813	43.1425
	HBTC-01-ad14	Pituitary tumor	36.9444	12.0942	-1.36626
	HBTC-01-ae80	Glioma	-7.6664	20.7563	14.1557
	HBTC-01-b176	Glioma	-18.6693	-3.97629	-4.79709
	HBTC-01-b30b	Glioma	12.641	16.9844	-6.17455
	HBTC-01-b4aa	Glioma	-12.9748	-1.18373	10.8262
	HBTC-01-b544	Meningioma (primary)	-14.2881	-7.93331	-5.60733
	HBTC-01-b92c	Glioma	-1.4312	14.6154	-1.28356
	HBTC-01-b972	Glioma	-8.64479	3.45215	-0.37221
	HBTC-01-bc73	Pituitary tumor	3.08093	5.59231	7.72065
	HBTC-01-bcde	Glioma	-15.502	2.55736	-2.06797
	HBTC-01-bdf4	Pituitary tumor	21.7406	4.81955	0.817697
	HBTC-01-c0d9	Meningioma (primary)	29.577	-8.99303	-10.4192
	HBTC-01-c277	Glioma	-17.5467	-0.69297	-4.3746
	HBTC-01-cb55	Meningioma (primary)	-6.12178	-8.13992	-5.44869
	HBTC-01-cc0b	Glioma	-14.7682	-5.76865	-10.0659
	HBTC-01-ce6a	Glioma	-8.94843	0.104072	-8.60628
	HBTC-01-d5e9	Glioma	-17.9382	-3.67567	-3.43802
	HBTC-01-d6b0	Meningioma (primary)	-5.1621	-9.20587	1.46288
	HBTC-01-d6e8	Glioma	-22.5711	1.59582	-4.67395
	HBTC-01-d7de	Pituitary tumor	25.5529	-1.22896	7.67934
	HBTC-01-d91a	Meningioma (primary)	1.12391	-17.0355	-4.83493
	HBTC-01-db9c	Pituitary tumor	-0.98485	8.9748	8.29446
	HBTC-01-de05	Glioma	-0.53831	21.1938	-5.83495
	HBTC-01-de25	Pituitary tumor	-5.01491	-5.3954	-2.27429
	HBTC-01-de6a	Meningioma (primary)	17.3445	-5.85541	-8.49072
	HBTC-01-df35	Glioma	-14.7701	7.82199	9.08445
	HBTC-01-e09a	Meningioma (primary)	16.1461	-16.5324	0.128572
	HBTC-01-e8b0	Other CNS tumors	-7.00988	12.8588	-6.39467
	HBTC-01-ec15	Meningioma (primary)	-12.8826	-4.5091	1.62827
	HBTC-01-edc9	Pituitary tumor	-8.08409	-1.9979	10.9623
	HBTC-01-edfe	Glioma	-11.1492	1.95836	-3.08877
	HBTC-01-ee74	Glioma	-12.7758	-2.93558	-3.99742
	HBTC-01-ef81	Glioma	-15.1112	-2.97671	-7.41062
	HBTC-01-efab	Other CNS tumors	-5.20932	-7.28007	-3.10135
	HBTC-01-f2f0	Pituitary tumor	-0.28191	-6.26904	-1.13357
	HBTC-01-f2fa	Meningioma (primary)	-7.72471	-11.5889	8.06998
	HBTC-01-fa18	Glioma	6.8951	15.8009	-6.563
	HBTC-01-fac1	Glioma	-8.00861	-8.86869	-8.65403
	HBTC-01-fbcd	Meningioma (primary)	63.2754	-13.7724	3.81023
	HBTC-02-0455	Meningioma (recurrent)	26.8385	36.0988	-12.0266
	HBTC-02-10dd	Glioma	-13.9553	-4.46783	-3.93585
	HBTC-02-1882	Meningioma (recurrent)	2.49472	-16.1684	-8.37427
	HBTC-02-1ccd	Glioma	-18.5216	2.00474	4.10545
	HBTC-02-1ddc	Glioma	-16.908	1.94539	12.1187
	HBTC-02-2df6	Glioma	-14.6174	2.83082	-0.0032
	HBTC-02-3497	Meningioma (primary)	29.9471	-17.5352	-4.68019
	HBTC-02-34fa	Glioma	-19.1507	-1.05648	-3.11722
	HBTC-02-3c7b	Glioma	-1.82129	-4.49574	2.93699
	HBTC-02-47e9	Glioma	-14.0957	3.61755	7.69371
	HBTC-02-489e	Glioma	-11.7892	-3.86135	0.526114
	HBTC-02-4948	Meningioma (recurrent)	-12.8384	3.46912	-4.41613
	HBTC-02-4b46	Glioma	-6.91599	-5.145	0.066546
	HBTC-02-6504	Glioma	-14.7495	-2.70149	-5.56038
	HBTC-02-6a0c	Glioma	-13.2699	-4.13719	-2.18791
	HBTC-02-6b1e	Glioma	-16.0663	-1.74583	0.313126
	HBTC-02-743b	Meningioma (recurrent)	18.6218	-5.43417	-4.92129
	HBTC-02-76f1	Glioma	7.86243	12.0428	1.58534
	HBTC-02-7cac	Glioma	-2.23358	5.28796	-2.52169
	HBTC-02-8902	Glioma	-7.34679	-4.7279	3.81933
	HBTC-02-8fcd	Glioma	31.0968	-0.92485	-3.52306
	HBTC-02-9a7a	Glioma	-19.0457	2.47951	4.7892
	HBTC-02-a04e	Glioma	-11.935	3.4577	18.9831
	HBTC-02-a4a4	Meningioma (recurrent)	17.0251	1.01385	-6.2533
	HBTC-02-ae80	Glioma	27.6442	68.905	8.07621
	HBTC-02-b7b0	Glioma	-7.48719	4.54798	-5.13663
	HBTC-02-b972	Glioma	-16.8393	-0.56262	1.24651
	HBTC-02-d1b6	Meningioma (recurrent)	-4.86377	9.52884	1.33329
	HBTC-02-dced	Glioma	-15.3617	-2.68045	1.11628
	HBTC-02-de1b	Meningioma (recurrent)	11.6862	-15.6842	1.39142
	HBTC-02-df35	Glioma	-1.69232	-0.7349	10.5023
	HBTC-02-e6ba	Glioma	-0.14562	1.55216	1.83537
	HBTC-02-e8b0	Other CNS tumors	1.631	-13.0564	-3.95571
	HBTC-02-ee74	Glioma	-6.29211	-5.02184	-5.12541
	HBTC-02-ee77	Glioma	-9.36517	-3.11616	-4.12377
	HBTC-02-f77d	Glioma	0.338165	-2.97865	-0.99031
	HBTC-02-fac1	Glioma	-9.42674	9.10787	-8.5657
	HBTC-02-fbcd	Meningioma (primary)	3.51872	-13.9347	-1.04281
	HBTC-02-fe0a	Meningioma (recurrent)	18.8393	-5.98535	-2.20775
	HBTC-03-087b	Glioma	-1.68767	-5.05118	2.97589
	HBTC-03-1ccd	Glioma	-18.4526	3.33531	4.70555
	HBTC-03-1ddc	Glioma	-8.19096	-0.40407	12.0679
	HBTC-03-2df6	Glioma	-18.9738	4.54453	0.105845
	HBTC-03-31d3	Meningioma (recurrent)	45.1653	2.80903	0.336926
	HBTC-03-34fa	Glioma	-21.1353	2.60116	-1.02449
	HBTC-03-489e	Glioma	-19.9866	2.83904	-0.08071
	HBTC-03-4d9a	Glioma	-13.3684	-0.53401	-0.20477
	HBTC-03-50f3	Glioma	-17.8258	-0.34563	0.759799
	HBTC-03-6658	Glioma	-15.6661	-0.28192	-1.75709
	HBTC-03-6a0c	Glioma	-11.1663	5.96546	-0.96587
	HBTC-03-753f	Glioma	-5.4617	-2.93449	1.13315
	HBTC-03-76f1	Glioma	-2.70349	-0.90214	4.43634
	HBTC-03-8902	Glioma	-3.2821	2.21737	4.17452
	HBTC-03-97e0	Meningioma (recurrent)	8.33757	8.04183	5.33851
	HBTC-03-a04e	Glioma	4.946	3.76316	17.4642
	HBTC-03-b30b	Glioma	-11.9535	2.91762	-6.34304
	HBTC-03-b92c	Glioma	-18.6584	0.962917	-0.1164
	HBTC-03-bcde	Glioma	33.2631	-1.37602	-6.476
	HBTC-03-d1b6	Meningioma (recurrent)	22.5691	68.5937	-11.4217
	HBTC-03-dced	Glioma	-15.065	-2.4527	-0.35406
	HBTC-03-de05	Glioma	-4.69938	3.18277	-4.61852
	HBTC-03-e6ba	Glioma	-2.19306	-0.08841	2.22486
	HBTC-03-ee77	Glioma	-6.23675	-8.42056	-3.00887
	HBTC-03-f77d	Glioma	-10.3782	6.3812	-2.27312
	HBTC-03-f922	Glioma	-21.4522	1.46207	-2.7323
	HBTC-04-01fb	Meningioma (recurrent)	-0.67606	5.34254	3.44719
	HBTC-04-7099	Meningioma (recurrent)	20.4473	-9.25785	-6.68292
	HBTC-04-753f	Glioma	-14.2961	0.299697	1.90014
	HBTC-04-9a7a	Glioma	-15.7799	5.04474	6.63988
	HBTC-04-ce0a	Meningioma (recurrent)	5.38492	0.144115	0.918356
	HBTC-04-e3ab	Meningioma (recurrent)	-8.69165	12.8764	-2.9778
	HBTC-04-ee77	Glioma	-17.4545	-0.6651	-4.92973
	HBTC-05-2631	Meningioma (recurrent)	-2.34059	-0.00479	-4.3301
	HBTC-05-7099	Meningioma (recurrent)	29.2255	-20.2942	-4.00088
	HBTC-05-753f	Glioma	-16.9483	2.27023	3.00004
	HBTC-05-ce0a	Meningioma (recurrent)	-4.21328	9.56293	-2.66571
	HBTC-07-27a0	Meningioma (recurrent)	69.3246	0.739532	4.52946
	HBTC-LB-0aaf-S	Glioma	-17.0266	2.88895	4.72243
	HBTC-LB-8043-S	Glioma	-17.341	4.63642	1.85465
	HBTC-LB-b4aa-S	Glioma	-4.8947	7.81638	18.6204
	HBTC-LB-c277-S	Glioma	-3.52504	-1.35522	-1.12491
	HBTC-LB-cc0b-S	Glioma	-19.6852	3.94157	-2.85721
	HBTC-LB-d6e8-S	Glioma	-16.6667	-0.83405	-0.66052
	HBTC-NT-18d6	Non-Neoplastic Disease	9.36375	2.23448	7.01142
	HBTC-NT-c84b	Non-Neoplastic Disease	-5.88418	3.75348	-3.7439
	HBTC-OT-8b58	Non-Neoplastic Disease	-15.3349	4.5386	1.28153
	HBTC-OT-ace9	Non-Neoplastic Disease	-6.42633	5.45813	44.4972
	HBTC-OT-b4aa	Non-Neoplastic Disease	19.0628	24.553	14.6142
	HBTC-OT-cc0b	Non-Neoplastic Disease	-12.3489	-1.50794	-7.40684
	HBTC-OT-fa18	Non-Neoplastic Disease	0.351556	-2.91819	-0.47636

## Sheet: Figure 1b
Figure 1b
	Sample.ID	Sample Type	Sample mean (β)
	HBTC-00-0544	Non-neoplastic disease	0.755688
	HBTC-00-23cd	Non-neoplastic disease	0.447545
	HBTC-00-27ef	Non-neoplastic disease	0.493023
	HBTC-00-8e61	Non-neoplastic disease	0.427733
	HBTC-00-9305	Non-neoplastic disease	0.43321
	HBTC-00-99d5	Non-neoplastic disease	0.635387
	HBTC-00-d29b	Non-neoplastic disease	0.701083
	HBTC-01-01da	Glioma	0.811892
	HBTC-01-020e	Meningioma	0.616478
	HBTC-01-048d	Meningioma	0.666114
	HBTC-01-087b	Glioma	0.680039
	HBTC-01-0aaf	Glioma	0.752709
	HBTC-01-10dd	Glioma	0.687302
	HBTC-01-154c	Meningioma	0.594591
	HBTC-01-16a1	Meningioma	0.406659
	HBTC-01-1890	Glioma	0.706292
	HBTC-01-1a04	Pituitary tumor	0.551321
	HBTC-01-1adc	Meningioma	0.251758
	HBTC-01-1f04	Meningioma	0.481816
	HBTC-01-2629	Meningioma	0.20864
	HBTC-01-26d6	Meningioma	0.521548
	HBTC-01-29f2	Meningioma	0.62624
	HBTC-01-2c0d	Meningioma	0.71821
	HBTC-01-34fa	Glioma	0.722349
	HBTC-01-37c2	Meningioma	0.673271
	HBTC-01-3a19	Meningioma	0.414312
	HBTC-01-3a7b	Glioma	0.801613
	HBTC-01-3c7b	Glioma	0.558581
	HBTC-01-47e2	Meningioma	0.431135
	HBTC-01-47e9	Glioma	0.67214
	HBTC-01-4948	Meningioma	0.702174
	HBTC-01-49b0	Meningioma	0.291743
	HBTC-01-4b46	Glioma	0.535448
	HBTC-01-4d9a	Glioma	0.771623
	HBTC-01-4fbf	Glioma	0.710311
	HBTC-01-50f3	Glioma	0.648464
	HBTC-01-5186	Meningioma	0.768724
	HBTC-01-52e8	Meningioma	0.344074
	HBTC-01-57ae	Glioma	0.703041
	HBTC-01-5a4f	Meningioma	0.326244
	HBTC-01-5aa6	Meningioma	0.360891
	HBTC-01-5c3e	Meningioma	0.509628
	HBTC-01-5e1c	Meningioma	0.586095
	HBTC-01-6137	Meningioma	0.592224
	HBTC-01-635a	Glioma	0.784306
	HBTC-01-6504	Glioma	0.677129
	HBTC-01-6658	Glioma	0.666138
	HBTC-01-6743	Meningioma	0.283798
	HBTC-01-67b2	Meningioma	0.510101
	HBTC-01-6a91	Meningioma	0.385991
	HBTC-01-6b1e	Glioma	0.617816
	HBTC-01-6cd5	Glioma	0.744316
	HBTC-01-7cac	Glioma	0.659887
	HBTC-01-8043	Glioma	0.776648
	HBTC-01-8208	Pituitary tumor	0.554539
	HBTC-01-8504	Meningioma	0.360174
	HBTC-01-8515	Meningioma	0.679865
	HBTC-01-85ec	Meningioma	0.531239
	HBTC-01-8838	Pituitary tumor	0.515672
	HBTC-01-8866	Meningioma	0.532312
	HBTC-01-8902	Glioma	0.657595
	HBTC-01-8b58	Glioma	0.745952
	HBTC-01-8c3d	Pituitary tumor	0.45062
	HBTC-01-8e51	Meningioma	0.446883
	HBTC-01-8fcd	Glioma	0.66462
	HBTC-01-92ab	Glioma	0.743429
	HBTC-01-951e	Glioma	0.693304
	HBTC-01-9a7a	Glioma	0.664538
	HBTC-01-9b01	Other CNS tumors	0.340972
	HBTC-01-a2d5	Pituitary tumor	0.622927
	HBTC-01-a4a4	Meningioma	0.409517
	HBTC-01-a7ea	Meningioma	0.629499
	HBTC-01-ab28	Pituitary tumor	0.690071
	HBTC-01-abf5	Glioma	0.824319
	HBTC-01-ace9	Glioma	0.639948
	HBTC-01-ad14	Pituitary tumor	0.508837
	HBTC-01-ae80	Glioma	0.702743
	HBTC-01-b176	Glioma	0.800549
	HBTC-01-b30b	Glioma	0.586915
	HBTC-01-b4aa	Glioma	0.755241
	HBTC-01-b544	Meningioma	0.641892
	HBTC-01-b92c	Glioma	0.711582
	HBTC-01-b972	Glioma	0.69669
	HBTC-01-bc73	Pituitary tumor	0.663012
	HBTC-01-bcde	Glioma	0.704338
	HBTC-01-bdf4	Pituitary tumor	0.553229
	HBTC-01-c0d9	Meningioma	0.2574
	HBTC-01-c277	Glioma	0.797099
	HBTC-01-cb55	Meningioma	0.59664
	HBTC-01-cc0b	Glioma	0.754017
	HBTC-01-ce6a	Glioma	0.752638
	HBTC-01-d5e9	Glioma	0.775563
	HBTC-01-d6b0	Meningioma	0.477976
	HBTC-01-d6e8	Glioma	0.83113
	HBTC-01-d7de	Pituitary tumor	0.517415
	HBTC-01-d91a	Meningioma	0.516191
	HBTC-01-db9c	Pituitary tumor	0.703487
	HBTC-01-de05	Glioma	0.687275
	HBTC-01-de25	Pituitary tumor	0.662188
	HBTC-01-de6a	Meningioma	0.355792
	HBTC-01-df35	Glioma	0.775449
	HBTC-01-e09a	Meningioma	0.315185
	HBTC-01-e8b0	Other CNS tumors	0.691185
	HBTC-01-ec15	Meningioma	0.63103
	HBTC-01-edc9	Pituitary tumor	0.69985
	HBTC-01-edfe	Glioma	0.761786
	HBTC-01-ee74	Glioma	0.700026
	HBTC-01-ef81	Glioma	0.759949
	HBTC-01-efab	Other CNS tumors	0.584491
	HBTC-01-f2f0	Pituitary tumor	0.684008
	HBTC-01-f2fa	Meningioma	0.579706
	HBTC-01-fa18	Glioma	0.688491
	HBTC-01-fac1	Glioma	0.620289
	HBTC-01-fbcd	Meningioma	0.262602
	HBTC-02-0455	Meningioma	0.403981
	HBTC-02-10dd	Glioma	0.736805
	HBTC-02-1882	Meningioma	0.438676
	HBTC-02-1ccd	Glioma	0.760778
	HBTC-02-1ddc	Glioma	0.732627
	HBTC-02-2df6	Glioma	0.696432
	HBTC-02-3497	Meningioma	0.302902
	HBTC-02-34fa	Glioma	0.747258
	HBTC-02-3c7b	Glioma	0.616066
	HBTC-02-47e9	Glioma	0.714084
	HBTC-02-489e	Glioma	0.618522
	HBTC-02-4948	Meningioma	0.755774
	HBTC-02-4b46	Glioma	0.605255
	HBTC-02-6504	Glioma	0.702185
	HBTC-02-6a0c	Glioma	0.695863
	HBTC-02-6b1e	Glioma	0.726236
	HBTC-02-743b	Meningioma	0.44374
	HBTC-02-76f1	Glioma	0.596372
	HBTC-02-7cac	Glioma	0.643102
	HBTC-02-8902	Glioma	0.658599
	HBTC-02-8fcd	Glioma	0.42755
	HBTC-02-9a7a	Glioma	0.737126
	HBTC-02-a04e	Glioma	0.741937
	HBTC-02-a4a4	Meningioma	0.440486
	HBTC-02-ae80	Glioma	0.647198
	HBTC-02-b7b0	Glioma	0.693264
	HBTC-02-b972	Glioma	0.746819
	HBTC-02-d1b6	Meningioma	0.701409
	HBTC-02-dced	Glioma	0.692962
	HBTC-02-de1b	Meningioma	0.416571
	HBTC-02-df35	Glioma	0.573555
	HBTC-02-e6ba	Glioma	0.654329
	HBTC-02-e8b0	Other CNS tumors	0.524115
	HBTC-02-ee74	Glioma	0.672069
	HBTC-02-ee77	Glioma	0.685684
	HBTC-02-f77d	Glioma	0.569656
	HBTC-02-fac1	Glioma	0.704314
	HBTC-02-fbcd	Meningioma	0.45805
	HBTC-02-fe0a	Meningioma	0.417943
	HBTC-03-087b	Glioma	0.598291
	HBTC-03-1ccd	Glioma	0.762969
	HBTC-03-1ddc	Glioma	0.622869
	HBTC-03-2df6	Glioma	0.751706
	HBTC-03-31d3	Meningioma	0.342295
	HBTC-03-34fa	Glioma	0.780667
	HBTC-03-489e	Glioma	0.761551
	HBTC-03-4d9a	Glioma	0.674442
	HBTC-03-50f3	Glioma	0.733737
	HBTC-03-6658	Glioma	0.721018
	HBTC-03-6a0c	Glioma	0.701607
	HBTC-03-753f	Glioma	0.606051
	HBTC-03-76f1	Glioma	0.600069
	HBTC-03-8902	Glioma	0.674396
	HBTC-03-97e0	Meningioma	0.604021
	HBTC-03-a04e	Glioma	0.590793
	HBTC-03-b30b	Glioma	0.672291
	HBTC-03-b92c	Glioma	0.767493
	HBTC-03-bcde	Glioma	0.38104
	HBTC-03-d1b6	Meningioma	0.72424
	HBTC-03-dced	Glioma	0.750179
	HBTC-03-de05	Glioma	0.622775
	HBTC-03-e6ba	Glioma	0.586851
	HBTC-03-ee77	Glioma	0.633736
	HBTC-03-f77d	Glioma	0.714915
	HBTC-03-f922	Glioma	0.785968
	HBTC-04-01fb	Meningioma	0.588753
	HBTC-04-7099	Meningioma	0.393146
	HBTC-04-753f	Glioma	0.650069
	HBTC-04-9a7a	Glioma	0.736278
	HBTC-04-ce0a	Meningioma	0.57168
	HBTC-04-e3ab	Meningioma	0.719448
	HBTC-04-ee77	Glioma	0.721691
	HBTC-05-2631	Meningioma	0.620497
	HBTC-05-7099	Meningioma	0.341674
	HBTC-05-753f	Glioma	0.704507
	HBTC-05-ce0a	Meningioma	0.675787
	HBTC-07-27a0	Meningioma	0.267855
	HBTC-LB-0aaf-S	Glioma	0.717525
	HBTC-LB-8043-S	Glioma	0.74899
	HBTC-LB-b4aa-S	Glioma	0.665951
	HBTC-LB-c277-S	Glioma	0.594098
	HBTC-LB-cc0b-S	Glioma	0.767898
	HBTC-LB-d6e8-S	Glioma	0.691178
	HBTC-NT-18d6	Non-neoplastic disease	0.580806
	HBTC-NT-c84b	Non-neoplastic disease	0.653794
	HBTC-OT-8b58	Non-neoplastic disease	0.720237
	HBTC-OT-ace9	Non-neoplastic disease	0.68275
	HBTC-OT-b4aa	Non-neoplastic disease	0.551174
	HBTC-OT-cc0b	Non-neoplastic disease	0.711709
	HBTC-OT-fa18	Non-neoplastic disease	0.569859

## Sheet: Figure 1c
Figure 1c
	Sample ID	PC1	PC2	Sample Type	Cohort
	6929671070_R01C02	-3.21446	-0.277944	Meningioma	Gao et al
	6929671070_R02C01	-5.02941	0.359096	Meningioma	Gao et al
	6929671070_R02C02	-3.54286	-0.129716	Meningioma	Gao et al
	6929671070_R03C01	-5.89588	0.520911	Meningioma	Gao et al
	6929671070_R03C02	-4.67429	0.0902713	Meningioma	Gao et al
	6929671070_R04C01	-4.95912	0.148822	Meningioma	Gao et al
	6929671070_R04C02	-5.55508	0.191956	Meningioma	Gao et al
	6929671070_R05C01	-4.9806	0.134678	Meningioma	Gao et al
	6929671070_R05C02	-3.47604	0.0535588	Meningioma	Gao et al
	6929671070_R06C01	-4.23487	0.145954	Meningioma	Gao et al
	6929671070_R06C02	-5.55369	0.271435	Meningioma	Gao et al
	6929671097_R01C01	-5.42733	0.162799	Meningioma	Gao et al
	6929671097_R01C02	-5.10796	0.245518	Meningioma	Gao et al
	6929671097_R02C01	-4.66731	0.5019	Meningioma	Gao et al
	6929671097_R02C02	-5.73428	0.4641	Meningioma	Gao et al
	6929671097_R03C01	-4.19679	0.231136	Meningioma	Gao et al
	6929671097_R04C01	-5.04945	0.68566	Meningioma	Gao et al
	6929671097_R05C01	-5.80791	0.509993	Meningioma	Gao et al
	6929671097_R06C01	-5.57535	0.253808	Meningioma	Gao et al
	GSM1314684	4.73834	1.36171	PitNET	Ling et al
	GSM1314685	5.71011	1.12035	PitNET	Ling et al
	GSM1314686	5.16698	1.52653	PitNET	Ling et al
	GSM1314687	4.67877	1.07601	PitNET	Ling et al
	GSM1314688	3.94387	-0.357293	PitNET	Ling et al
	GSM1314689	0.39386	-0.147497	PitNET	Ling et al
	GSM1314691	4.3806	1.28323	PitNET	Ling et al
	GSM1314692	2.61355	0.184115	PitNET	Ling et al
	GSM1314693	5.98832	1.65721	PitNET	Ling et al
	GSM1314694	4.31563	0.150134	PitNET	Ling et al
	GSM1314695	4.3052	1.58841	PitNET	Ling et al
	GSM1314696	5.11354	0.748608	PitNET	Ling et al
	GSM1314697	4.66656	1.58827	PitNET	Ling et al
	GSM1314698	5.04933	1.30164	PitNET	Ling et al
	GSM1314699	5.92381	0.968129	PitNET	Ling et al
	GSM1314700	4.35707	1.28733	PitNET	Ling et al
	GSM1314701	5.34759	0.860011	PitNET	Ling et al
	GSM1314702	5.0573	1.72524	PitNET	Ling et al
	GSM1314703	4.92243	0.682124	PitNET	Ling et al
	GSM1314704	4.03966	0.388635	PitNET	Ling et al
	GSM1314705	5.1991	1.3447	PitNET	Ling et al
	GSM1314706	3.25269	0.816394	PitNET	Ling et al
	GSM1314707	5.7134	1.23655	PitNET	Ling et al
	GSM2403536_8622007072_R05C01	-5.60182	0.409346	Meningioma	Capper et al
	GSM2403537_8622007072_R06C01	-5.35526	0.0452105	Meningioma	Capper et al
	GSM2403538_8622007072_R02C02	-4.82747	-0.1968	Meningioma	Capper et al
	GSM2403539_8622007073_R03C02	-5.46785	0.269744	Meningioma	Capper et al
	GSM2403540_8622007072_R03C02	-5.06478	0.21594	Meningioma	Capper et al
	GSM2403541_8622007073_R01C01	-5.16189	0.0742714	Meningioma	Capper et al
	GSM2403542_8622007072_R04C02	-4.60668	-0.426196	Meningioma	Capper et al
	GSM2403543_8622007072_R05C02	-4.86734	-0.24769	Meningioma	Capper et al
	GSM2403544_8622007073_R02C01	-5.22237	0.22541	Meningioma	Capper et al
	GSM2403545_8622007072_R06C02	-5.15752	0.226499	Meningioma	Capper et al
	GSM2403546_8622007073_R03C01	-5.06565	-0.229725	Meningioma	Capper et al
	GSM2403547_8622007071_R02C01	-4.78788	-0.178115	Meningioma	Capper et al
	GSM2403548_8622007071_R01C01	-5.13606	-0.037369	Meningioma	Capper et al
	GSM2403549_8622007071_R03C01	-4.7693	-0.0969138	Meningioma	Capper et al
	GSM2403550_8622007071_R04C01	-4.7958	-0.0323187	Meningioma	Capper et al
	GSM2403551_8622007071_R05C01	-5.77883	0.399952	Meningioma	Capper et al
	GSM2403552_8622007071_R06C01	-5.04421	0.00837693	Meningioma	Capper et al
	GSM2403553_8622007071_R01C02	-5.77562	0.34872	Meningioma	Capper et al
	GSM2403554_8622007071_R02C02	-5.33668	0.121474	Meningioma	Capper et al
	GSM2403555_8622007071_R03C02	-5.40443	0.169656	Meningioma	Capper et al
	GSM2403556_8622007071_R04C02	-5.12958	0.0145313	Meningioma	Capper et al
	GSM2403557_8622007071_R05C02	-5.43108	0.171852	Meningioma	Capper et al
	GSM2403558_8622007071_R06C02	-5.04072	-0.0141559	Meningioma	Capper et al
	GSM2403559_8622007072_R01C01	-4.99582	0.0431093	Meningioma	Capper et al
	GSM2403560_8622007073_R04C01	-4.15415	-0.230962	Meningioma	Capper et al
	GSM2403561_8622007073_R05C01	-3.82835	-0.100004	Meningioma	Capper et al
	GSM2403562_8622007072_R02C01	-4.62957	-0.237707	Meningioma	Capper et al
	GSM2403563_8622007073_R06C01	-5.44804	0.258351	Meningioma	Capper et al
	GSM2403564_8622007073_R01C02	-5.27851	0.0467803	Meningioma	Capper et al
	GSM2403565_8622007072_R03C01	-5.37136	0.169447	Meningioma	Capper et al
	GSM2403566_8622007072_R04C01	-4.90516	0.21159	Meningioma	Capper et al
	GSM2403567_8622007073_R02C02	-4.81442	0.0451013	Meningioma	Capper et al
	GSM2403592_8622007106_R04C01	-5.48384	0.0467894	Meningioma	Capper et al
	GSM2403593_8622007106_R02C01	-5.27778	0.104257	Meningioma	Capper et al
	GSM2403594_8622007106_R05C01	-5.06906	0.0295515	Meningioma	Capper et al
	GSM2403595_8622007106_R03C01	-5.26743	-0.0667443	Meningioma	Capper et al
	GSM2403596_8622007106_R01C01	-4.70812	-0.231802	Meningioma	Capper et al
	GSM2403824_9297949046_R06C02	-4.9133	0.278031	Meningioma	Capper et al
	GSM2403834_9297949040_R05C01	-4.33134	-0.0742704	Meningioma	Capper et al
	GSM2403835_9297949040_R06C01	-5.36353	0.057611	Meningioma	Capper et al
	GSM2403943_9305651051_R04C01	-4.31532	-0.449126	Meningioma	Capper et al
	GSM2403944_9305651051_R01C02	-5.25774	0.260205	Meningioma	Capper et al
	GSM2404074_9376561043_R04C01	-2.21351	0.491672	Meningioma	Capper et al
	GSM2404075_9376561043_R05C01	-5.14141	0.680318	Meningioma	Capper et al
	GSM2404076_9376561043_R06C01	-5.73898	0.297855	Meningioma	Capper et al
	GSM2404077_9376561043_R02C02	-4.22521	-0.510148	Meningioma	Capper et al
	GSM2404078_9376561043_R03C02	-4.58143	0.236921	Meningioma	Capper et al
	GSM2404079_9376561043_R04C02	-4.26194	-0.261562	Meningioma	Capper et al
	GSM2404080_9376561043_R05C02	-4.12454	-0.354385	Meningioma	Capper et al
	GSM2404081_9376561057_R03C02	-4.28204	-0.431577	Meningioma	Capper et al
	GSM2404082_9376561043_R06C02	-4.23774	0.0644805	Meningioma	Capper et al
	GSM2404083_9376561057_R04C02	-4.39558	-0.198278	Meningioma	Capper et al
	GSM2404084_9376561057_R05C02	-4.38954	-0.129976	Meningioma	Capper et al
	GSM2404085_9376561057_R01C01	-4.5247	0.0666426	Meningioma	Capper et al
	GSM2404086_9376561057_R02C01	-5.14186	0.612867	Meningioma	Capper et al
	GSM2404087_9376561057_R04C01	-3.80314	-0.347318	Meningioma	Capper et al
	GSM2404088_9376561057_R05C01	-4.58422	0.0963793	Meningioma	Capper et al
	GSM2404089_9376561057_R06C01	-5.48894	0.331718	Meningioma	Capper et al
	GSM2404090_9376561057_R02C02	-4.43195	-0.276033	Meningioma	Capper et al
	GSM2404091_9376561057_R03C01	-4.88398	0.330403	Meningioma	Capper et al
	GSM2404092_9376561057_R06C02	-4.36312	-0.485889	Meningioma	Capper et al
	GSM2404113	4.60334	1.25469	PitNET	Capper et al
	GSM2404114	2.367	-0.186845	PitNET	Capper et al
	GSM2404120	4.89736	1.56461	PitNET	Capper et al
	GSM2404138	4.41644	1.48918	PitNET	Capper et al
	GSM2404139	2.78399	0.344071	PitNET	Capper et al
	GSM2404142	4.57392	0.742155	PitNET	Capper et al
	GSM2404143	5.37634	0.915423	PitNET	Capper et al
	GSM2404256	2.6856	0.0561717	PitNET	Capper et al
	GSM2404345	4.03633	0.274606	PitNET	Capper et al
	GSM2404346	4.16647	0.186663	PitNET	Capper et al
	GSM2404347	4.94453	0.373708	PitNET	Capper et al
	GSM2404348	3.79609	0.317801	PitNET	Capper et al
	GSM2404349	5.10682	0.170322	PitNET	Capper et al
	GSM2404350	4.85079	0.252593	PitNET	Capper et al
	GSM2404351	4.68037	-0.144252	PitNET	Capper et al
	GSM2404352	4.34554	0.15492	PitNET	Capper et al
	GSM2404353	4.25382	0.332437	PitNET	Capper et al
	GSM2404354	4.45907	0.207786	PitNET	Capper et al
	GSM2404355	4.03908	0.0796528	PitNET	Capper et al
	GSM2404356	2.45276	-0.246219	PitNET	Capper et al
	GSM2404357	5.01678	0.167479	PitNET	Capper et al
	GSM2404358	4.16024	0.0415966	PitNET	Capper et al
	GSM2404359	3.71467	-0.0254726	PitNET	Capper et al
	GSM2404360	5.02823	0.802748	PitNET	Capper et al
	GSM2404361	3.81935	-0.138837	PitNET	Capper et al
	GSM2404362	4.43394	0.407884	PitNET	Capper et al
	GSM2404363	5.04082	0.763761	PitNET	Capper et al
	GSM2404364	5.0031	0.241418	PitNET	Capper et al
	GSM2404369	1.99605	-0.184945	PitNET	Capper et al
	GSM2404370	3.09936	-0.116878	PitNET	Capper et al
	GSM2404371	3.04999	-0.035303	PitNET	Capper et al
	GSM2404372	3.10231	-0.308664	PitNET	Capper et al
	GSM2404373	2.24223	-0.386484	PitNET	Capper et al
	GSM2404374	4.74351	0.498531	PitNET	Capper et al
	GSM2404375	5.09346	0.959161	PitNET	Capper et al
	GSM2404406	2.85521	-0.137642	PitNET	Capper et al
	GSM2404407	4.68304	1.13515	PitNET	Capper et al
	GSM2404408	5.21892	1.32075	PitNET	Capper et al
	GSM2404409	5.57299	1.26945	PitNET	Capper et al
	GSM2404410	5.14387	1.51004	PitNET	Capper et al
	GSM2404411	5.4415	1.12513	PitNET	Capper et al
	GSM2404412	5.33723	1.68059	PitNET	Capper et al
	GSM2404413	5.55963	1.45933	PitNET	Capper et al
	GSM2404414	5.16071	1.32184	PitNET	Capper et al
	GSM2404415	5.70106	1.16805	PitNET	Capper et al
	GSM2404416	5.63959	1.1818	PitNET	Capper et al
	GSM2404417	5.07409	0.929439	PitNET	Capper et al
	GSM2404418	5.3395	1.66055	PitNET	Capper et al
	GSM2404419	5.35566	1.35031	PitNET	Capper et al
	GSM2404420	4.58381	1.59213	PitNET	Capper et al
	GSM2404421	2.73645	0.742079	PitNET	Capper et al
	GSM2404422	3.07769	0.227896	PitNET	Capper et al
	GSM2404423	4.12516	-0.196962	PitNET	Capper et al
	GSM2404424	3.57438	0.591312	PitNET	Capper et al
	GSM2404425	4.30707	-0.10194	PitNET	Capper et al
	GSM2404426	4.51091	0.539953	PitNET	Capper et al
	GSM2404427	4.17944	1.22068	PitNET	Capper et al
	GSM2404428	4.59883	1.54068	PitNET	Capper et al
	GSM2404429	4.94951	0.819491	PitNET	Capper et al
	GSM2404465_9444374132_R01C01	-5.07939	0.178881	Meningioma	Capper et al
	GSM2404466_9444374132_R02C01	-4.87859	0.101881	Meningioma	Capper et al
	GSM2404467_9444374132_R03C01	-5.09905	0.299357	Meningioma	Capper et al
	GSM2404468_9444374132_R04C01	-4.94216	0.0409706	Meningioma	Capper et al
	GSM2404469_9444374132_R05C01	-4.76757	0.273755	Meningioma	Capper et al
	GSM2404470_9444374132_R06C01	-5.30953	0.111082	Meningioma	Capper et al
	GSM2404471_9444374132_R02C02	-5.16996	0.111063	Meningioma	Capper et al
	GSM2404590_9611519054_R04C01	2.05538	-1.03572	Meningioma	Capper et al
	GSM2405204_9878820127_R04C02	1.4795	-0.851101	Meningioma	Capper et al
	GSM2405339_3999834003_R05C01	-4.14472	-0.255576	Meningioma	Capper et al
	GSM2405343_3999834045_R02C01	-5.06668	-0.0985864	Meningioma	Capper et al
	GSM2405344_3999834045_R03C01	-5.436	0.321479	Meningioma	Capper et al
	GSM2405345_3999834045_R04C01	-5.77231	0.289956	Meningioma	Capper et al
	GSM2405346_3999834045_R05C01	-5.16167	0.177067	Meningioma	Capper et al
	GSM2405347_3999834045_R06C01	-5.28504	0.162861	Meningioma	Capper et al
	GSM2405348_3999834045_R01C02	-5.13534	0.125036	Meningioma	Capper et al
	GSM2405349_3999834045_R02C02	-5.24536	0.0362892	Meningioma	Capper et al
	GSM2405350_3999834036_R05C02	-3.05582	-0.126975	Meningioma	Capper et al
	GSM2405351_3999834036_R06C02	-4.84906	-0.306415	Meningioma	Capper et al
	GSM2405352_3999834045_R03C02	-4.68605	-0.395172	Meningioma	Capper et al
	GSM2405353_3999834045_R04C02	-5.16565	0.00164915	Meningioma	Capper et al
	GSM2405354_3999834045_R05C02	-5.48755	0.125984	Meningioma	Capper et al
	GSM2405355_3999834036_R01C01	-4.66983	0.122383	Meningioma	Capper et al
	GSM2405356_3999834036_R02C01	-4.96474	-0.0370712	Meningioma	Capper et al
	GSM2405357_3999834036_R03C01	-4.88657	0.0572715	Meningioma	Capper et al
	GSM2405358_3999834036_R04C01	-4.69456	-0.28241	Meningioma	Capper et al
	GSM2405359_3999834036_R05C01	-4.82547	-0.0602493	Meningioma	Capper et al
	GSM2405360_3999834036_R06C01	-5.17059	0.15823	Meningioma	Capper et al
	GSM2405361_3999834036_R01C02	-4.1861	-0.0300625	Meningioma	Capper et al
	GSM2405362_3999834036_R02C02	-3.64784	-0.200845	Meningioma	Capper et al
	GSM2405363_3999834036_R03C02	-4.28759	-0.347716	Meningioma	Capper et al
	GSM2405429	2.9363	0.225776	PitNET	Capper et al
	GSM2405545	4.74514	0.403154	PitNET	Capper et al
	GSM2405549	4.62129	1.12768	PitNET	Capper et al
	GSM2405550	4.97303	0.758608	PitNET	Capper et al
	GSM2405551	4.87258	1.35983	PitNET	Capper et al
	GSM2405552	4.41676	1.48305	PitNET	Capper et al
	GSM2405553	4.70895	1.61251	PitNET	Capper et al
	GSM2405554	4.97388	1.59092	PitNET	Capper et al
	GSM2405555	4.34921	0.739471	PitNET	Capper et al
	GSM2405556	4.42697	1.07883	PitNET	Capper et al
	GSM2405557	4.35079	0.945083	PitNET	Capper et al
	GSM2405566	4.9253	1.5424	PitNET	Capper et al
	GSM2405567	4.37772	1.5891	PitNET	Capper et al
	GSM2405568	4.46435	1.73557	PitNET	Capper et al
	GSM2405569	3.14848	-0.0798876	PitNET	Capper et al
	GSM2405570	1.38776	-0.800385	PitNET	Capper et al
	GSM2405571	4.39955	0.303568	PitNET	Capper et al
	GSM2405572	1.43085	-0.746883	PitNET	Capper et al
	GSM2405573	3.35619	-0.199461	PitNET	Capper et al
	GSM2405585	5.39531	1.32248	PitNET	Capper et al
	GSM2405586	5.44665	1.15878	PitNET	Capper et al
	GSM2405587	4.99103	0.834866	PitNET	Capper et al
	GSM2405588	5.26327	1.13951	PitNET	Capper et al
	GSM2405617	2.7156	0.288532	PitNET	Capper et al
	GSM2405618	3.82589	0.345759	PitNET	Capper et al
	GSM2405619	4.14314	0.792225	PitNET	Capper et al
	GSM2405620	4.16778	0.105536	PitNET	Capper et al
	GSM2405621	3.26574	0.171886	PitNET	Capper et al
	GSM2405622	4.1222	0.739097	PitNET	Capper et al
	GSM2405623	3.83206	0.551624	PitNET	Capper et al
	GSM2405624	3.98318	0.328812	PitNET	Capper et al
	GSM2405625	4.54247	1.16581	PitNET	Capper et al
	GSM2405626	3.52832	0.124346	PitNET	Capper et al
	GSM2422040	3.03075	-0.231364	Meninge	Harmanci et al
	GSM2422041	3.59381	-0.385871	Meninge	Harmanci et al
	GSM2422047	2.87896	-0.121025	Meninge	Harmanci et al
	GSM2940730	3.8535	0.588721	PitNET	Capper et al
	GSM2940733_10003886256_R06C01	-5.08471	0.126344	Meningioma	Capper et al
	GSM2940743_10006823022_R06C02	-5.19063	0.0219231	Meningioma	Capper et al
	GSM2940744_10006823024_R01C01	-4.03813	-0.366848	Meningioma	Capper et al
	GSM2940759_10006823071_R01C02	-5.13596	-0.0482805	Meningioma	Capper et al
	GSM2940766_10006823123_R01C02	-4.07292	-0.011513	Meningioma	Capper et al
	GSM2940770_10006823123_R05C02	-4.9069	0.0296527	Meningioma	Capper et al
	GSM2940794_10006823155_R06C02	-5.35859	0.439619	Meningioma	Capper et al
	GSM2940804_101178130118_R02C01	-1.8291	-1.0142	Meningioma	Capper et al
	GSM2940828_200325530023_R05C01	-5.67551	0.433012	Meningioma	Capper et al
	GSM2940852_200325530166_R03C01	-4.34796	0.543797	Meningioma	Capper et al
	GSM2940874	2.41141	0.0548443	PitNET	Capper et al
	GSM2940892_200394870072_R01C01	-5.03445	0.293728	Meningioma	Capper et al
	GSM2940929	4.57838	1.50461	PitNET	Capper et al
	GSM2940975_3998523057_R01C02	-4.0843	-0.267292	Meningioma	Capper et al
	GSM2940989_3998546128_R03C01	-5.30388	0.114057	Meningioma	Capper et al
	GSM2941010_3998546133_R05C01	-4.64003	0.180361	Meningioma	Capper et al
	GSM2941056_3998909050_R03C02	-4.26974	-0.37401	Meningioma	Capper et al
	GSM2941101_3998909181_R05C01	-5.05497	0.114323	Meningioma	Capper et al
	GSM2941147_3999002044_R01C02	-4.66909	0.294406	Meningioma	Capper et al
	GSM2941149_3999002044_R02C02	-3.71078	-0.374604	Meningioma	Capper et al
	GSM2941157_3999002049_R01C02	-4.14499	-0.306474	Meningioma	Capper et al
	GSM2941159_3999002049_R03C01	-4.62337	-0.0715462	Meningioma	Capper et al
	GSM2941160_3999002049_R04C01	-5.09394	0.0780245	Meningioma	Capper et al
	GSM2941161_3999002049_R05C01	-5.13286	0.0956222	Meningioma	Capper et al
	GSM2941162_3999002049_R06C01	-4.85746	0.00522662	Meningioma	Capper et al
	GSM2941191	1.40668	-0.337847	PitNET	Capper et al
	GSM2941222_3999543050_R01C01	-4.91228	-0.144914	Meningioma	Capper et al
	GSM2941228_3999543051_R03C01	-4.35225	0.932839	Meningioma	Capper et al
	GSM2941240_3999834001_R03C02	-5.55942	0.0791118	Meningioma	Capper et al
	GSM2941241_3999834001_R06C01	-4.94757	-0.170385	Meningioma	Capper et al
	GSM2941263_3999834070_R03C01	-3.13528	0.636111	Meningioma	Capper et al
	GSM2941264_3999834070_R03C02	-4.079	-0.34581	Meningioma	Capper et al
	GSM2941277_3999834105_R04C02	-4.22824	-0.248189	Meningioma	Capper et al
	GSM2941299_3999875071_R02C02	-5.09626	0.34448	Meningioma	Capper et al
	GSM2941312_3999875076_R01C02	-5.21669	0.270788	Meningioma	Capper et al
	GSM2941369_9379086132_R04C01	-0.987576	-1.10974	Meningioma	Capper et al
	GSM2941425_9444375037_R05C02	-5.29129	0.679973	Meningioma	Capper et al
	GSM2941445_9533774014_R06C02	-4.66469	0.0509357	Meningioma	Capper et al
	GSM2941458_9533774033_R06C01	-4.73371	0.0388198	Meningioma	Capper et al
	GSM2941524_9721366149_R01C01	-4.18582	-0.592617	Meningioma	Capper et al
	GSM2941576_9741950149_R05C01	-4.7261	0.224736	Meningioma	Capper et al
	GSM2941577_9741950149_R06C01	-4.78339	-0.0622965	Meningioma	Capper et al
	GSM2941590_9855358003_R02C01	-4.28959	0.0138532	Meningioma	Capper et al
	GSM2941623_9878820018_R02C02	-5.19611	0.691586	Meningioma	Capper et al
	GSM2941634	4.61348	1.42886	PitNET	Capper et al
	GSM2941649_9878820156_R01C02	-5.10767	0.113593	Meningioma	Capper et al
	GSM2941656_9878827209_R01C02	-4.42626	-0.0450295	Meningioma	Capper et al
	GSM2941659_9878827210_R01C01	-5.12749	0.16486	Meningioma	Capper et al
	GSM2941669_9878827225_R01C01	-4.7848	0.064972	Meningioma	Capper et al
	GSM2941675_9878827227_R02C01	-3.33778	0.0384359	Meningioma	Capper et al
	GSM2941681_9878827235_R06C02	-4.46249	-0.251223	Meningioma	Capper et al
	GSM2941682_9878827239_R01C01	-4.27575	-0.496571	Meningioma	Capper et al
	GSM2941683_9878827239_R02C02	-5.10683	0.0600151	Meningioma	Capper et al
	GSM2941729_9969477014_R06C02	-4.43422	-0.430251	Meningioma	Capper et al
	GSM2941765_9969477074_R04C01	-4.58185	-0.0601103	Meningioma	Capper et al
	GSM2941809_9969477122_R06C01	-4.84639	0.118741	Meningioma	Capper et al
	GSM2941810_9969477123_R02C01	-4.53703	0.28568	Meningioma	Capper et al
	GSM2941811_9969477123_R04C01	-5.18724	0.139207	Meningioma	Capper et al
	GSM2941828_9980102032_R03C02	-4.101	0.2708	Meningioma	Capper et al
	GSM3189701	5.32024	1.5661	PitNET	Kober et al
	GSM3189702	5.66635	0.984439	PitNET	Kober et al
	GSM3189703	4.15984	0.693134	PitNET	Kober et al
	GSM3189704	3.18291	1.06161	PitNET	Kober et al
	GSM3189705	6.08649	1.32801	PitNET	Kober et al
	GSM3189706	3.85908	0.708368	PitNET	Kober et al
	GSM3189707	5.06685	0.871617	PitNET	Kober et al
	GSM3189708	5.96234	1.47015	PitNET	Kober et al
	GSM3189709	4.23186	1.25113	PitNET	Kober et al
	GSM3189710	4.92438	1.25653	PitNET	Kober et al
	GSM3189711	4.31709	0.803967	PitNET	Kober et al
	GSM3189712	4.88044	0.739169	PitNET	Kober et al
	GSM3189713	5.9299	1.02938	PitNET	Kober et al
	GSM3189714	5.71361	1.16482	PitNET	Kober et al
	GSM3189715	5.2961	0.963771	PitNET	Kober et al
	GSM3189718	2.66861	-0.0341447	PitNET	Kober et al
	GSM3189719	5.55624	1.03672	PitNET	Kober et al
	GSM3189720	5.74872	0.759949	PitNET	Kober et al
	GSM3189722	5.735	1.40318	PitNET	Kober et al
	GSM3189723	4.97304	0.808418	PitNET	Kober et al
	GSM3189724	3.07762	0.483632	PitNET	Kober et al
	GSM3189728	5.69965	1.38948	PitNET	Kober et al
	GSM3189729	3.85886	0.709337	PitNET	Kober et al
	GSM3189730	-0.192522	-1.54027	PitNET	Kober et al
	GSM3189731	5.9373	1.18165	PitNET	Kober et al
	GSM3189732	5.11417	0.880473	PitNET	Kober et al
	GSM3189733	5.33698	0.988255	PitNET	Kober et al
	GSM3189734	5.18522	0.735683	PitNET	Kober et al
	GSM3189735	4.37092	1.08029	PitNET	Kober et al
	GSM3189736	3.90378	0.489511	PitNET	Kober et al
	GSM3189737	5.23249	1.0397	PitNET	Kober et al
	GSM3189738	6.03781	1.1985	PitNET	Kober et al
	GSM3189739	5.09104	0.931536	PitNET	Kober et al
	GSM3189740	6.20374	1.05678	PitNET	Kober et al
	CHRT1MNG_1	-2.04737	-0.897317	Meningioma	Internal
	CHRT1MNG_2	-5.78377	0.935572	Meningioma	Internal
	CHRT1MNG_20	-5.06944	0.167445	Meningioma	Internal
	CHRT1MNG_21	-5.19266	-0.377914	Meningioma	Internal
	CHRT1MNG_22	-5.31682	0.0291885	Meningioma	Internal
	CHRT1MNG_23	-5.67874	0.372386	Meningioma	Internal
	CHRT1MNG_24	-4.47078	-0.125753	Meningioma	Internal
	CHRT1MNG_25	-4.96033	0.259635	Meningioma	Internal
	CHRT1MNG_26	-5.24889	0.574456	Meningioma	Internal
	CHRT1MNG_3	-4.91412	-0.176001	Meningioma	Internal
	CHRT1MNG_34	-5.7588	0.27056	Meningioma	Internal
	CHRT1MNG_35	-5.53898	0.374389	Meningioma	Internal
	CHRT1MNG_36	-4.74883	-0.01539	Meningioma	Internal
	CHRT1MNG_37	-5.25547	0.294255	Meningioma	Internal
	CHRT1MNG_38	-5.29614	0.651479	Meningioma	Internal
	CHRT1MNG_39	-4.34019	-0.014259	Meningioma	Internal
	CHRT1MNG_40	-4.36842	-0.160132	Meningioma	Internal
	CHRT1MNG_41	-5.30022	0.0576354	Meningioma	Internal
	CHRT1MNG_42	-5.27714	0.520549	Meningioma	Internal
	CHRT1MNG_43	-5.46338	0.56213	Meningioma	Internal
	CHRT1MNG_44	-5.20936	0.269745	Meningioma	Internal
	CHRT1MNG_54	-5.40116	0.584003	Meningioma	Internal
	CHRT1MNG_55	-3.70395	0.0423488	Meningioma	Internal
	CHRT1MNG_56	-5.06838	0.0354495	Meningioma	Internal
	CHRT1MNG_57	-4.57234	-0.428615	Meningioma	Internal
	CHRT1MNG_58	-5.67833	0.360472	Meningioma	Internal
	CHRT1MNG_59	-5.08512	0.047126	Meningioma	Internal
	CHRT1MNG_60	-4.78895	0.295386	Meningioma	Internal
	CHRT1MNG_61	-4.91479	0.385972	Meningioma	Internal
	CHRT1MNG_62	-5.51752	0.534529	Meningioma	Internal
	CHRT1MNG_63	-4.73844	0.077478	Meningioma	Internal
	CHRT1PIT_1	5.18813	1.32611	PitNET	Internal
	CHRT1PIT_10	4.00792	-0.226378	PitNET	Internal
	CHRT1PIT_2	5.21209	0.971336	PitNET	Internal
	CHRT1PIT_3	5.53221	0.947878	PitNET	Internal
	CHRT1PIT_4	2.14347	-0.510854	PitNET	Internal
	CHRT1PIT_5	5.68846	1.41589	PitNET	Internal
	CHRT1PIT_6	5.61602	1.19084	PitNET	Internal
	CHRT1PIT_7	3.64208	0.203305	PitNET	Internal
	CHRT1PIT_8	5.61819	1.80286	PitNET	Internal
	CHRT1PIT_9	6.02607	1.21664	PitNET	Internal
	MN-1025	-5.75022	0.343916	Meningioma	Harmanci et al
	MN-1041	-4.11722	-0.410248	Meningioma	Harmanci et al
	MN-1045	-5.37238	0.219078	Meningioma	Harmanci et al
	MN-1047	-5.2795	0.0139799	Meningioma	Harmanci et al
	MN-105	-5.29893	0.258126	Meningioma	Harmanci et al
	MN-1054	-4.10472	0.759966	Meningioma	Harmanci et al
	MN-1066	-5.19195	0.0289914	Meningioma	Harmanci et al
	MN-1085	-5.3958	0.167259	Meningioma	Harmanci et al
	MN-1091	-4.7819	-0.0518507	Meningioma	Harmanci et al
	MN-1132	-5.48581	0.228437	Meningioma	Harmanci et al
	MN-1133	-5.1376	0.0426246	Meningioma	Harmanci et al
	MN-1161	-4.82617	-0.025675	Meningioma	Harmanci et al
	MN-169	-5.13777	-0.145737	Meningioma	Harmanci et al
	MN-191	-5.22272	-0.037488	Meningioma	Harmanci et al
	MN-201	-5.25112	0.0418759	Meningioma	Harmanci et al
	MN-206	-4.94615	0.018235	Meningioma	Harmanci et al
	MN-22	-4.50144	-0.278087	Meningioma	Harmanci et al
	MN-249	-5.27687	0.0774337	Meningioma	Harmanci et al
	MN-26	-4.92875	-0.0779546	Meningioma	Harmanci et al
	MN-288	-4.18037	-0.160398	Meningioma	Harmanci et al
	MN-290	-4.88654	-0.228932	Meningioma	Harmanci et al
	MN-291	-4.7054	-0.161199	Meningioma	Harmanci et al
	MN-292	-4.76264	-0.0867215	Meningioma	Harmanci et al
	MN-293	-3.70244	-0.492243	Meningioma	Harmanci et al
	MN-294	-4.57487	-0.32349	Meningioma	Harmanci et al
	MN-295	-4.57617	0.0587908	Meningioma	Harmanci et al
	MN-296	-5.36129	0.557757	Meningioma	Harmanci et al
	MN-298	-5.5632	0.406238	Meningioma	Harmanci et al
	MN-301	-4.59732	-0.162965	Meningioma	Harmanci et al
	MN-304	-4.65797	-0.0430668	Meningioma	Harmanci et al
	MN-305	-5.02004	-0.0541759	Meningioma	Harmanci et al
	MN-3481	-5.56714	0.157195	Meningioma	Harmanci et al
	MN-37	-5.24792	0.218636	Meningioma	Harmanci et al
	MN-47	-5.29024	0.00754926	Meningioma	Harmanci et al
	MN-5	-4.57644	0.47074	Meningioma	Harmanci et al
	MN-52	-4.5663	0.0294591	Meningioma	Harmanci et al
	MN-54	-5.00897	-0.0873752	Meningioma	Harmanci et al
	MN-60355	-5.25476	0.241311	Meningioma	Harmanci et al
	MN-60835	-5.03813	-0.106719	Meningioma	Harmanci et al
	MN-60841	-5.58927	0.577799	Meningioma	Harmanci et al
	MN-61471	-5.3505	0.0413248	Meningioma	Harmanci et al
	MN-61887	-5.17537	-0.0564429	Meningioma	Harmanci et al
	MN-62553	-5.1577	-0.0779379	Meningioma	Harmanci et al
	MN-62677	-5.5572	0.278534	Meningioma	Harmanci et al
	MN-63345	-4.16074	-0.0607006	Meningioma	Harmanci et al
	MN-63670	-4.5169	-0.221955	Meningioma	Harmanci et al
	MN-63844	-5.66919	0.259712	Meningioma	Harmanci et al
	MN-64136	-4.81537	0.115483	Meningioma	Harmanci et al
	MN-64167	-4.83581	-0.269497	Meningioma	Harmanci et al
	MN-64273	-4.34286	-0.082234	Meningioma	Harmanci et al
	MN-71	-5.01465	0.178854	Meningioma	Harmanci et al
	MN-81	-4.47326	-0.355228	Meningioma	Harmanci et al
	MN-81172	-5.57301	0.324771	Meningioma	Harmanci et al
	MN-83019	-5.20019	0.170019	Meningioma	Harmanci et al
	MN-95	-4.62294	-0.174836	Meningioma	Harmanci et al
	MN-96	-5.15697	0.121966	Meningioma	Harmanci et al
	MN-97	-5.2568	0.135872	Meningioma	Harmanci et al
	TCGA-06-0125-01A-01D-A45W-05	3.83626	-1.6451	Glioma	TCGA
	TCGA-06-0152-01A-02D-A45W-05	3.47077	-1.16943	Glioma	TCGA
	TCGA-06-0171-01A-02D-A45W-05	2.96987	-1.52534	Glioma	TCGA
	TCGA-06-0210-01A-01D-A45W-05	2.12212	-2.01391	Glioma	TCGA
	TCGA-06-0221-01A-01D-A45W-05	5.02981	-0.0533409	Glioma	TCGA
	TCGA-06-0650-01A-02D-1697-05	1.5235	-1.62984	Glioma	TCGA
	TCGA-06-5408-01A-01D-1697-05	3.99743	-1.9132	Glioma	TCGA
	TCGA-06-5410-01A-01D-1697-05	0.0718842	-1.49914	Glioma	TCGA
	TCGA-06-5411-01A-01D-1697-05	3.60031	-1.10713	Glioma	TCGA
	TCGA-06-5412-01A-01D-1697-05	0.00601552	-1.45991	Glioma	TCGA
	TCGA-06-5413-01A-01D-1697-05	3.42883	-1.08602	Glioma	TCGA
	TCGA-06-5414-01A-01D-1481-05	3.81872	-1.31314	Glioma	TCGA
	TCGA-06-5415-01A-01D-1481-05	4.47156	-1.33505	Glioma	TCGA
	TCGA-06-5416-01A-01D-1481-05	0.320648	-2.04951	Glioma	TCGA
	TCGA-06-5417-01A-01D-1481-05	5.7309	-0.0216545	Glioma	TCGA
	TCGA-06-5418-01A-01D-1481-05	3.8541	-1.57024	Glioma	TCGA
	TCGA-06-5858-01A-01D-1697-05	3.07228	-1.74403	Glioma	TCGA
	TCGA-06-5859-01A-01D-1697-05	3.5779	-1.04315	Glioma	TCGA
	TCGA-06-6388-01A-12D-1844-05	3.41791	-1.5475	Glioma	TCGA
	TCGA-06-6389-01A-11D-1697-05	5.42497	-0.0298516	Glioma	TCGA
	TCGA-06-6390-01A-11D-1697-05	2.36173	-1.47513	Glioma	TCGA
	TCGA-06-6391-01A-11D-1697-05	3.62529	-0.948976	Glioma	TCGA
	TCGA-06-6693-01A-11D-1844-05	3.70817	-2.04146	Glioma	TCGA
	TCGA-06-6695-01A-11D-1844-05	4.56256	-1.27974	Glioma	TCGA
	TCGA-06-6697-01A-11D-1844-05	0.881172	-1.58849	Glioma	TCGA
	TCGA-06-6698-01A-11D-1844-05	2.62152	-1.92307	Glioma	TCGA
	TCGA-06-6699-01A-11D-1844-05	3.58365	-2.30104	Glioma	TCGA
	TCGA-06-6701-01A-11D-1844-05	5.07825	0.289791	Glioma	TCGA
	TCGA-06-A6S0-01A-11D-A33U-05	3.98047	-1.45215	Glioma	TCGA
	TCGA-06-A6S1-01A-11D-A33U-05	1.76322	-1.95369	Glioma	TCGA
	TCGA-06-A7TK-01A-21D-A392-05	4.22636	-0.929966	Glioma	TCGA
	TCGA-12-5295-01A-01D-1481-05	3.37555	-1.31564	Glioma	TCGA
	TCGA-12-5299-01A-02D-1481-05	5.19383	-0.947205	Glioma	TCGA
	TCGA-14-0740-01B-01D-1844-05	2.51759	-1.6228	Glioma	TCGA
	TCGA-14-0781-01B-01D-1697-05	0.35062	-1.45631	Glioma	TCGA
	TCGA-14-1043-01B-11D-1844-05	2.91439	-1.27185	Glioma	TCGA
	TCGA-14-1402-01A-01D-A45W-05	3.33419	-1.44204	Glioma	TCGA
	TCGA-15-1444-01A-02D-1697-05	3.8054	-0.542249	Glioma	TCGA
	TCGA-19-1389-01A-01D-A45W-05	1.33887	-1.5186	Glioma	TCGA
	TCGA-19-4065-01A-01D-2004-05	0.669274	-1.07924	Glioma	TCGA
	TCGA-19-5947-01A-11D-1697-05	1.09731	-1.75432	Glioma	TCGA
	TCGA-19-5950-01A-11D-1697-05	4.28072	-1.31096	Glioma	TCGA
	TCGA-19-5951-01A-11D-1697-05	4.07779	-2.0872	Glioma	TCGA
	TCGA-19-5953-01B-12D-1844-05	2.77724	-1.2594	Glioma	TCGA
	TCGA-19-5955-01A-11D-1697-05	0.621855	-1.81352	Glioma	TCGA
	TCGA-19-5956-01A-11D-1697-05	4.23575	-1.53774	Glioma	TCGA
	TCGA-19-5958-01A-11D-1697-05	3.34453	-1.71352	Glioma	TCGA
	TCGA-19-5959-01A-11D-1697-05	4.66702	-1.32524	Glioma	TCGA
	TCGA-19-A60I-01A-12D-A33U-05	4.20528	-1.6209	Glioma	TCGA
	TCGA-19-A6J4-01A-11D-A33U-05	1.18133	-1.45988	Glioma	TCGA
	TCGA-19-A6J5-01A-21D-A33U-05	5.49807	0.0628061	Glioma	TCGA
	TCGA-26-1442-01A-01D-1697-05	4.53545	-0.146097	Glioma	TCGA
	TCGA-26-5132-01A-01D-1481-05	4.62166	-0.986498	Glioma	TCGA
	TCGA-26-5133-01A-01D-1481-05	4.61665	-1.18948	Glioma	TCGA
	TCGA-26-5134-01A-01D-1481-05	3.68064	-1.54059	Glioma	TCGA
	TCGA-26-5139-01A-01D-1481-05	3.53043	-2.03087	Glioma	TCGA
	TCGA-26-A7UX-01B-11D-A392-05	4.02449	-2.28855	Glioma	TCGA
	TCGA-28-2510-01A-01D-1697-05	2.44909	-1.34101	Glioma	TCGA
	TCGA-28-5204-01A-01D-1481-05	4.55706	-1.34384	Glioma	TCGA
	TCGA-28-5208-01A-01D-1481-05	3.83956	-2.05698	Glioma	TCGA
	TCGA-28-5209-01A-01D-1481-05	5.04957	-1.40265	Glioma	TCGA
	TCGA-28-5214-01A-01D-1481-05	4.29899	-0.588063	Glioma	TCGA
	TCGA-28-5215-01A-01D-1481-05	2.99896	-1.43075	Glioma	TCGA
	TCGA-28-5216-01A-01D-1481-05	3.30502	-1.41315	Glioma	TCGA
	TCGA-28-5218-01A-01D-1481-05	-0.211133	-0.794807	Glioma	TCGA
	TCGA-28-5219-01A-01D-1481-05	4.0931	-1.17033	Glioma	TCGA
	TCGA-28-5220-01A-01D-1481-05	3.48517	-1.76336	Glioma	TCGA
	TCGA-28-6450-01A-11D-1697-05	4.39812	-1.30029	Glioma	TCGA
	TCGA-32-1979-01A-01D-1697-05	2.81835	-1.42198	Glioma	TCGA
	TCGA-32-1980-01A-01D-1697-05	2.28883	-1.27209	Glioma	TCGA
	TCGA-41-5651-01A-01D-1697-05	5.55217	-0.689757	Glioma	TCGA
	TCGA-4W-AA9R-01A-11D-A392-05	3.79173	-1.33508	Glioma	TCGA
	TCGA-4W-AA9S-01A-11D-A392-05	2.89705	-1.86802	Glioma	TCGA
	TCGA-4W-AA9T-01A-11D-A392-05	2.11963	-1.32963	Glioma	TCGA
	TCGA-74-6573-01A-12D-1844-05	3.88095	-1.44628	Glioma	TCGA
	TCGA-74-6575-01A-11D-1844-05	3.10254	-1.37403	Glioma	TCGA
	TCGA-74-6577-01A-11D-1844-05	2.2791	-1.55518	Glioma	TCGA
	TCGA-74-6578-01A-11D-1844-05	2.35741	-1.76502	Glioma	TCGA
	TCGA-76-4926-01B-01D-1481-05	3.90297	-1.86684	Glioma	TCGA
	TCGA-76-4927-01A-01D-1481-05	3.74696	-1.23243	Glioma	TCGA
	TCGA-76-4929-01A-01D-1481-05	4.24377	-1.22117	Glioma	TCGA
	TCGA-76-4932-01A-01D-1481-05	4.08337	-1.93209	Glioma	TCGA
	TCGA-76-4935-01A-01D-1481-05	5.32446	-0.672379	Glioma	TCGA
	TCGA-76-6193-01A-11D-1697-05	2.54671	-1.33963	Glioma	TCGA
	TCGA-76-6280-01A-21D-1844-05	3.51822	-1.66433	Glioma	TCGA
	TCGA-76-6282-01A-11D-1697-05	1.63351	-1.75852	Glioma	TCGA
	TCGA-76-6283-01A-11D-1844-05	4.3278	-0.539864	Glioma	TCGA
	TCGA-76-6285-01A-11D-1697-05	3.72433	-1.51951	Glioma	TCGA
	TCGA-76-6286-01A-11D-1844-05	4.32821	-1.19088	Glioma	TCGA
	TCGA-76-6656-01A-11D-1844-05	4.24124	-1.20861	Glioma	TCGA
	TCGA-76-6657-01A-11D-1844-05	3.37965	-1.74849	Glioma	TCGA
	TCGA-76-6660-01A-11D-1844-05	4.11943	-1.07535	Glioma	TCGA
	TCGA-76-6661-01B-11D-1844-05	3.55647	-1.8602	Glioma	TCGA
	TCGA-76-6662-01A-11D-1844-05	2.33903	-1.0049	Glioma	TCGA
	TCGA-76-6663-01A-11D-1844-05	3.14925	-1.14826	Glioma	TCGA
	TCGA-81-5910-01A-11D-1697-05	3.28666	-2.23694	Glioma	TCGA
	TCGA-81-5911-01A-12D-1844-05	3.02261	-1.54601	Glioma	TCGA
	TCGA-CS-5390-01A-02D-1467-05	5.81076	0.470046	Glioma	TCGA
	TCGA-CS-6188-01A-11D-1894-05	3.76241	-1.15836	Glioma	TCGA
	TCGA-CS-6665-01A-11D-1894-05	4.64488	-0.228847	Glioma	TCGA
	TCGA-CS-6667-01A-12D-2025-05	5.11944	0.287504	Glioma	TCGA
	TCGA-CS-6668-01A-11D-1894-05	6.52613	0.535594	Glioma	TCGA
	TCGA-DB-5279-01A-01D-1467-05	5.76023	0.235046	Glioma	TCGA
	TCGA-DB-A4X9-01A-11D-A26N-05	5.67453	0.255386	Glioma	TCGA
	TCGA-DB-A64L-01A-11D-A29T-05	4.67617	0.12023	Glioma	TCGA
	TCGA-DB-A64V-01A-11D-A29T-05	4.3365	-0.132237	Glioma	TCGA
	TCGA-DH-A669-01A-12D-A31M-05	5.67905	0.232698	Glioma	TCGA
	TCGA-DH-A7UR-01A-11D-A33U-05	3.75054	0.368824	Glioma	TCGA
	TCGA-DU-5851-01A-13D-1894-05	4.87103	-0.28078	Glioma	TCGA
	TCGA-DU-5871-01A-12D-1706-05	5.0865	0.0730575	Glioma	TCGA
	TCGA-DU-5872-01A-11D-1706-05	4.82571	0.124768	Glioma	TCGA
	TCGA-DU-6394-01A-11D-1706-05	5.91437	0.420336	Glioma	TCGA
	TCGA-DU-6397-01A-11D-1706-05	4.99175	0.0939417	Glioma	TCGA
	TCGA-DU-6399-01A-12D-1706-05	5.50186	0.238999	Glioma	TCGA
	TCGA-DU-6407-01A-13D-1706-05	5.85063	0.377252	Glioma	TCGA
	TCGA-DU-7013-01A-11D-2025-05	5.20752	-0.590001	Glioma	TCGA
	TCGA-DU-7015-01A-11D-2025-05	5.24497	0.262399	Glioma	TCGA
	TCGA-DU-7018-01A-11D-2025-05	5.63163	0.466673	Glioma	TCGA
	TCGA-DU-7292-01A-11D-2025-05	4.69726	-1.12142	Glioma	TCGA
	TCGA-DU-7309-01A-11D-2087-05	4.47078	0.190279	Glioma	TCGA
	TCGA-DU-8161-01A-11D-2254-05	2.7435	-1.50416	Glioma	TCGA
	TCGA-DU-8167-01A-11D-2254-05	5.32349	0.228656	Glioma	TCGA
	TCGA-DU-A5TS-01A-11D-A28N-05	5.08741	-0.0374436	Glioma	TCGA
	TCGA-DU-A5TT-01A-11D-A28N-05	3.21997	-1.39643	Glioma	TCGA
	TCGA-DU-A5TU-01A-11D-A28N-05	4.83709	-0.0140197	Glioma	TCGA
	TCGA-DU-A5TW-01A-11D-A28N-05	5.46287	0.199403	Glioma	TCGA
	TCGA-DU-A6S8-01A-12D-A32C-05	5.89165	0.256143	Glioma	TCGA
	TCGA-DU-A76O-01A-11D-A32C-05	4.83775	0.195806	Glioma	TCGA
	TCGA-DU-A7TC-01A-21D-A34K-05	5.34806	0.380619	Glioma	TCGA
	TCGA-DU-A7TD-01A-12D-A34D-05	3.60554	-1.69446	Glioma	TCGA
	TCGA-DU-A7TI-01A-11D-A33U-05	4.71403	0.0714612	Glioma	TCGA
	TCGA-E1-5322-01A-01D-1467-05	5.1545	0.311472	Glioma	TCGA
	TCGA-E1-A7YJ-01A-11D-A34D-05	4.14623	-1.22893	Glioma	TCGA
	TCGA-E1-A7YM-01A-11D-A34D-05	3.68931	-1.38041	Glioma	TCGA
	TCGA-E1-A7YS-01A-11D-A34D-05	6.14095	0.403828	Glioma	TCGA
	TCGA-E1-A7Z3-01A-11D-A34K-05	3.67844	-0.0213136	Glioma	TCGA
	TCGA-FG-6688-01A-11D-1894-05	3.74523	-1.14597	Glioma	TCGA
	TCGA-FG-6691-01A-11D-1894-05	4.19662	0.0548557	Glioma	TCGA
	TCGA-FG-7638-01B-11D-2087-05	5.18417	0.223135	Glioma	TCGA
	TCGA-FG-A4MU-01B-11D-A28N-05	4.23218	-1.51387	Glioma	TCGA
	TCGA-FG-A60J-01A-11D-A28N-05	5.40501	0.302583	Glioma	TCGA
	TCGA-FG-A713-01A-11D-A32C-05	4.27629	-0.183544	Glioma	TCGA
	TCGA-HT-7476-01A-11D-2025-05	4.25772	0.185567	Glioma	TCGA
	TCGA-HT-7605-01A-11D-2087-05	5.09124	-0.119205	Glioma	TCGA
	TCGA-HT-7676-01A-11D-2399-05	5.38957	0.216218	Glioma	TCGA
	TCGA-HT-7686-01A-11D-2254-05	4.39854	-0.050547	Glioma	TCGA
	TCGA-HT-7856-01A-11D-2399-05	3.53109	-0.188785	Glioma	TCGA
	TCGA-HT-7857-01A-11D-2399-05	2.57282	-0.908309	Glioma	TCGA
	TCGA-HT-7879-01A-11D-2399-05	5.21527	0.0914064	Glioma	TCGA
	TCGA-HT-7881-01A-11D-2399-05	4.60605	-0.47877	Glioma	TCGA
	TCGA-HT-8011-01A-11D-2399-05	4.19699	-0.794832	Glioma	TCGA
	TCGA-HT-8018-01A-11D-2399-05	2.68824	-0.236234	Glioma	TCGA
	TCGA-HT-8104-01A-11D-2399-05	4.00432	-1.22367	Glioma	TCGA
	TCGA-HT-8108-01A-11D-2399-05	5.16867	0.172376	Glioma	TCGA
	TCGA-HT-8111-01A-11D-2399-05	4.12576	-0.133639	Glioma	TCGA
	TCGA-HT-8563-01A-11D-2399-05	2.57864	-0.238197	Glioma	TCGA
	TCGA-HT-A4DS-01A-11D-A26N-05	3.14218	-2.03329	Glioma	TCGA
	TCGA-HT-A4DV-01A-11D-A26N-05	4.74261	-0.518954	Glioma	TCGA
	TCGA-HT-A614-01A-11D-A29T-05	5.3405	0.0341023	Glioma	TCGA
	TCGA-HT-A616-01A-11D-A29T-05	4.93825	0.145841	Glioma	TCGA
	TCGA-HT-A617-01A-11D-A29T-05	2.1911	-0.899935	Glioma	TCGA
	TCGA-HW-8319-01A-11D-2399-05	5.72755	0.016433	Glioma	TCGA
	TCGA-HW-8322-01A-11D-2399-05	6.1812	0.407803	Glioma	TCGA
	TCGA-KT-A74X-01A-11D-A32C-05	5.48173	0.190508	Glioma	TCGA
	TCGA-OX-A56R-01A-11D-A33U-05	4.47247	-1.64842	Glioma	TCGA
	TCGA-P5-A5ET-01A-11D-A27L-05	5.84765	0.274673	Glioma	TCGA
	TCGA-P5-A5F0-01A-11D-A28N-05	5.19635	0.167834	Glioma	TCGA
	TCGA-P5-A72U-01A-31D-A32C-05	1.71979	-1.05008	Glioma	TCGA
	TCGA-P5-A72W-01A-11D-A32C-05	5.89272	0.326734	Glioma	TCGA
	TCGA-P5-A77X-01A-11D-A32C-05	5.48387	0.209775	Glioma	TCGA
	TCGA-QH-A6CU-01A-11D-A31M-05	5.38212	-0.044718	Glioma	TCGA
	TCGA-QH-A6X9-01A-12D-A32C-05	5.2433	0.145808	Glioma	TCGA
	TCGA-QH-A6XA-01A-12D-A32C-05	5.31858	0.0821926	Glioma	TCGA
	TCGA-R8-A6MK-01A-11D-A32C-05	5.38779	0.132518	Glioma	TCGA
	TCGA-R8-A6ML-01A-11D-A32C-05	5.9366	0.368668	Glioma	TCGA
	TCGA-R8-A6MO-01A-11D-A33U-05	5.29919	0.024067	Glioma	TCGA
	TCGA-RR-A6KA-01A-21D-A33U-05	3.33578	-0.757488	Glioma	TCGA
	TCGA-RR-A6KC-01A-31D-A33U-05	3.55778	-1.4157	Glioma	TCGA
	TCGA-RY-A83Y-01A-11D-A368-05	5.61523	0.235769	Glioma	TCGA
	TCGA-RY-A843-01A-11D-A368-05	4.10085	-0.106755	Glioma	TCGA
	TCGA-RY-A845-01A-11D-A368-05	5.03451	0.171578	Glioma	TCGA
	TCGA-RY-A847-01A-11D-A368-05	5.08441	-0.046346	Glioma	TCGA
	TCGA-S9-A6TZ-01A-21D-A32C-05	5.1454	0.269028	Glioma	TCGA
	TCGA-S9-A6U8-01A-21D-A33U-05	5.26635	0.043796	Glioma	TCGA
	TCGA-S9-A6UB-01A-21D-A33U-05	6.15966	0.403422	Glioma	TCGA
	TCGA-S9-A7IX-01A-12D-A34D-05	3.54482	-1.15017	Glioma	TCGA
	TCGA-S9-A7QX-01A-11D-A34D-05	5.49515	0.287794	Glioma	TCGA
	TCGA-S9-A7QY-01A-11D-A34D-05	5.58537	0.0159334	Glioma	TCGA
	TCGA-S9-A7R3-01A-11D-A34K-05	5.49447	0.342701	Glioma	TCGA
	TCGA-TM-A7CA-01A-21D-A33U-05	5.50213	0.164165	Glioma	TCGA
	TCGA-TQ-A7RF-01A-11D-A33U-05	5.65584	0.384552	Glioma	TCGA
	TCGA-TQ-A7RG-01A-11D-A33U-05	5.48747	0.192944	Glioma	TCGA
	TCGA-TQ-A7RN-01A-11D-A33U-05	5.60705	0.0890545	Glioma	TCGA
	TCGA-TQ-A7RP-01A-21D-A34D-05	2.45291	-1.21412	Glioma	TCGA
	TCGA-TQ-A7RR-01A-21D-A34D-05	4.85951	-0.170531	Glioma	TCGA
	TCGA-VM-A8CA-01A-11D-A368-05	4.80473	0.0189451	Glioma	TCGA
	TCGA-VM-A8CE-01A-11D-A368-05	5.05535	-0.213213	Glioma	TCGA
	TCGA-VW-A7QS-01A-12D-A33U-05	5.56485	0.274751	Glioma	TCGA
	TCGA-W9-A837-01A-11D-A368-05	5.31593	-0.00112455	Glioma	TCGA
	TCGA-WY-A85A-01A-21D-A368-05	4.91117	0.0185158	Glioma	TCGA
	CHRT2_01	-5.04852	0.0430454	Meningioma	University of Sao Paolo
	CHRT2_02	-4.27253	-0.378584	Meningioma	University of Sao Paolo
	CHRT2_03	-4.10333	-0.164239	Meningioma	University of Sao Paolo
	CHRT2_04	-5.46634	0.766721	Meningioma	University of Sao Paolo
	CHRT2_05	-3.76665	0.0565071	Meningioma	University of Sao Paolo
	CHRT2_06	-4.81221	-0.116877	Meningioma	University of Sao Paolo
	CHRT2_07	-4.85759	0.507621	Meningioma	University of Sao Paolo
	CHRT2_08	-4.45891	0.306143	Meningioma	University of Sao Paolo
	CHRT2_09	-4.34031	0.488001	Meningioma	University of Sao Paolo
	CHRT2_10	-5.75417	0.27627	Meningioma	University of Sao Paolo
	CHRT2_11	-5.51969	0.222647	Meningioma	University of Sao Paolo
	CHRT2_12	-5.66673	0.348448	Meningioma	University of Sao Paolo
	CHRT2_13	-4.63362	0.779469	Meningioma	University of Sao Paolo
	CHRT2_14	-4.42188	0.0794404	Meningioma	University of Sao Paolo
	CHRT2_15	-5.22034	0.152196	Meningioma	University of Sao Paolo
	CHRT2_16	-5.17273	0.391201	Meningioma	University of Sao Paolo
	CHRT2_17	-5.39499	0.485738	Meningioma	University of Sao Paolo
	CHRT2_18	-4.08852	0.10262	Meningioma	University of Sao Paolo
	CHRT2_19	-4.42229	0.331948	Meningioma	University of Sao Paolo
	CHRT2_20	-4.61963	0.149206	Meningioma	University of Sao Paolo
	CHRT2_21	-3.64287	0.771853	Meningioma	University of Sao Paolo
	CHRT2_22	-5.01019	-0.0482371	Meningioma	University of Sao Paolo
	CHRT2_23	-5.18626	0.240403	Meningioma	University of Sao Paolo
	CHRT2_24	-4.91922	-0.0372326	Meningioma	University of Sao Paolo
	CHRT2_25	-4.402	0.0248771	Meningioma	University of Sao Paolo
	CHRT2_26	-5.14813	0.0444953	Meningioma	University of Sao Paolo
	CHRT2_27	-5.37231	0.499982	Meningioma	University of Sao Paolo
	CHRT2_28	-3.75015	-0.32118	Meningioma	University of Sao Paolo
	CHRT2_29	-4.79671	0.658401	Meningioma	University of Sao Paolo
	CHRT2_30	-4.21702	0.0314755	Meningioma	University of Sao Paolo
	CHRT2_31	-5.08882	0.610635	Meningioma	University of Sao Paolo
	CHRT2_32	-4.7419	-0.0474541	Meningioma	University of Sao Paolo
	CHRT2_33	-5.00542	0.239178	Meningioma	University of Sao Paolo
	CHRT2_34	-5.45576	0.367993	Meningioma	University of Sao Paolo
	CHRT2_35	-4.93048	-0.0850506	Meningioma	University of Sao Paolo
	CHRT2_36	-5.33475	0.545638	Meningioma	University of Sao Paolo
	CHRT2_37	-4.65076	0.276919	Meningioma	University of Sao Paolo
	CHRT2_38	-4.55547	0.142744	Meningioma	University of Sao Paolo
	CHRT2_39	-3.85138	-0.352773	Meningioma	University of Sao Paolo
	CHRT2_40	-4.91982	0.262406	Meningioma	University of Sao Paolo
	CHRT2_41	-4.84242	-0.0450185	Meningioma	University of Sao Paolo
	CHRT2_42	-5.27691	0.298518	Meningioma	University of Sao Paolo
	CHRT2_43	-5.22117	0.503012	Meningioma	University of Sao Paolo
	CHRT2_44	-4.30895	-0.00434537	Meningioma	University of Sao Paolo
	CHRT2_45	-5.02662	0.0615425	Meningioma	University of Sao Paolo
	CHRT2_46	-5.18257	0.226502	Meningioma	University of Sao Paolo
	CHRT2_47	-5.05903	0.24665	Meningioma	University of Sao Paolo
	CHRT2_48	-5.46951	0.763835	Meningioma	University of Sao Paolo
	CHRT2_49	-5.75638	0.647658	Meningioma	University of Sao Paolo
	CHRT2_50	-4.53974	0.714708	Meningioma	University of Sao Paolo
	CHRT2_51	-4.42576	0.110618	Meningioma	University of Sao Paolo
	CHRT2_52	-4.94627	-0.163819	Meningioma	University of Sao Paolo
	CHRT2_53	-4.23033	-0.0813085	Meningioma	University of Sao Paolo
	CHRT2_54	-5.07613	0.343254	Meningioma	University of Sao Paolo
	CHRT2_55	-4.19611	-0.0583302	Meningioma	University of Sao Paolo
	CHRT2_56	-4.6746	-0.0451319	Meningioma	University of Sao Paolo
	CHRT2_57	-4.70238	0.0239689	Meningioma	University of Sao Paolo
	CHRT2_58	-5.23506	0.410491	Meningioma	University of Sao Paolo
	CHRT2_59	-5.10487	0.271025	Meningioma	University of Sao Paolo
	CHRT2_60	0.0454455	-1.15044	Meningioma	University of Sao Paolo
	CHRT2_61	-4.40723	-0.0843707	Meningioma	University of Sao Paolo
	CHRT2_62	-4.65922	0.303306	Meningioma	University of Sao Paolo
	CHRT2_63	-5.18844	0.162006	Meningioma	University of Sao Paolo
	CHRT2_64	-4.91765	0.0668654	Meningioma	University of Sao Paolo
	CHRT2_65	-4.5221	-0.0784894	Meningioma	University of Sao Paolo
	CHRT2_66	-5.28968	0.300126	Meningioma	University of Sao Paolo
	CHRT2_67	-5.26705	0.776922	Meningioma	University of Sao Paolo
	CHRT2_68	-4.69751	0.24876	Meningioma	University of Sao Paolo
	CHRT2_69	-0.737883	-1.60941	Meningioma	University of Sao Paolo
	CHRT2_70	-1.42847	-1.22796	Meningioma	University of Sao Paolo
	CHRT2_71	-5.11692	0.512918	Meningioma	University of Sao Paolo
	CHRT2_72	-5.01023	0.574829	Meningioma	University of Sao Paolo

## Sheet: Figure 1d
Figure 1d
	Sample ID	PC1	PC2	Sample Type
	HBTC-01-01da	-0.203582	0.0111409	Glioma
	HBTC-01-020e	-0.00124597	0.0439308	Meningioma
	HBTC-01-048d	-0.154404	-0.0281072	Meningioma
	HBTC-01-087b	-0.047138	0.00707215	Glioma
	HBTC-01-0aaf	-0.180529	-0.0132304	Glioma
	HBTC-01-10dd	-0.0669443	-0.0197694	Glioma
	HBTC-01-154c	-0.0837073	-0.0348505	Meningioma
	HBTC-01-16a1	0.162235	-0.0249382	Meningioma
	HBTC-01-1890	-0.0640427	-0.0350869	Glioma
	HBTC-01-1a04	0.173378	-0.0348648	Pituitary tumor
	HBTC-01-1adc	0.59585	0.126734	Meningioma
	HBTC-01-1f04	0.174138	-0.0619915	Meningioma
	HBTC-01-2629	0.881082	0.0426217	Meningioma
	HBTC-01-26d6	0.0995842	-0.0946976	Meningioma
	HBTC-01-29f2	-0.124686	-0.0322621	Meningioma
	HBTC-01-2c0d	-0.115822	0.0869872	Meningioma
	HBTC-01-34fa	-0.0882022	0.000826118	Glioma
	HBTC-01-37c2	-0.139079	0.00820281	Meningioma
	HBTC-01-3a19	0.17442	-0.0730514	Meningioma
	HBTC-01-3a7b	-0.191467	-0.0138143	Glioma
	HBTC-01-3c7b	0.0239264	0.0701283	Glioma
	HBTC-01-47e2	0.26874	0.00137014	Meningioma
	HBTC-01-47e9	-0.128044	0.00555182	Glioma
	HBTC-01-4948	-0.164783	0.000613279	Meningioma
	HBTC-01-49b0	0.612293	-0.00437445	Meningioma
	HBTC-01-4b46	0.12878	-0.0316991	Glioma
	HBTC-01-4d9a	-0.210722	-0.00735757	Glioma
	HBTC-01-4fbf	-0.139213	-0.0242305	Glioma
	HBTC-01-50f3	-0.084603	-0.0144744	Glioma
	HBTC-01-5186	-0.202543	-0.000857238	Meningioma
	HBTC-01-52e8	0.533899	0.00253981	Meningioma
	HBTC-01-57ae	-0.170733	-0.00802525	Glioma
	HBTC-01-5a4f	0.620695	-0.0156945	Meningioma
	HBTC-01-5aa6	0.283753	-0.0676188	Meningioma
	HBTC-01-5c3e	0.0611336	-0.0581619	Meningioma
	HBTC-01-5e1c	0.0862169	0.469388	Meningioma
	HBTC-01-6137	-0.0831039	-0.0279577	Meningioma
	HBTC-01-635a	-0.147327	0.135127	Glioma
	HBTC-01-6504	-0.113271	-0.00437601	Glioma
	HBTC-01-6658	0.00472543	-0.0636418	Glioma
	HBTC-01-6743	0.401971	-0.0737928	Meningioma
	HBTC-01-67b2	0.050314	-0.0270078	Meningioma
	HBTC-01-6a91	0.213783	-0.0746605	Meningioma
	HBTC-01-6b1e	-0.03374	-0.0392768	Glioma
	HBTC-01-6cd5	-0.115703	-0.0117954	Glioma
	HBTC-01-7cac	0.0668929	0.184038	Glioma
	HBTC-01-8043	-0.207243	-0.0102692	Glioma
	HBTC-01-8208	0.0553295	-0.0216163	Pituitary tumor
	HBTC-01-8504	0.526422	-0.0413074	Meningioma
	HBTC-01-8515	-0.15065	-0.0207111	Meningioma
	HBTC-01-85ec	0.0450883	-0.054298	Meningioma
	HBTC-01-8838	0.30838	-0.028581	Pituitary tumor
	HBTC-01-8866	0.0933642	-0.019731	Meningioma
	HBTC-01-8902	-0.0616132	-0.0136102	Glioma
	HBTC-01-8b58	-0.10919	0.0338137	Glioma
	HBTC-01-8c3d	0.342248	-0.0134595	Pituitary tumor
	HBTC-01-8e51	0.147711	-0.013345	Meningioma
	HBTC-01-8fcd	-0.0871986	-0.031685	Glioma
	HBTC-01-92ab	-0.10352	0.0178222	Glioma
	HBTC-01-951e	-0.112134	0.0127215	Glioma
	HBTC-01-9a7a	-0.135678	0.00592147	Glioma
	HBTC-01-a2d5	0.00207477	-0.0373054	Pituitary tumor
	HBTC-01-a4a4	0.352626	-0.0996248	Meningioma
	HBTC-01-a7ea	-0.103663	-0.0177556	Meningioma
	HBTC-01-ab28	-0.0800433	0.00381579	Pituitary tumor
	HBTC-01-abf5	-0.21725	0.00601775	Glioma
	HBTC-01-ace9	-0.0501122	-0.0119561	Glioma
	HBTC-01-ad14	0.256922	0.0284523	Pituitary tumor
	HBTC-01-ae80	-0.112152	0.00590492	Glioma
	HBTC-01-b176	-0.201401	-0.0022387	Glioma
	HBTC-01-b30b	0.0215173	0.154674	Glioma
	HBTC-01-b4aa	-0.174172	-0.00254002	Glioma
	HBTC-01-b544	-0.0889919	-0.0296528	Meningioma
	HBTC-01-b92c	-0.0706662	0.0368291	Glioma
	HBTC-01-b972	-0.143075	0.0317479	Glioma
	HBTC-01-bc73	-0.0552282	0.00353339	Pituitary tumor
	HBTC-01-bcde	-0.1404	-0.0163557	Glioma
	HBTC-01-bdf4	0.123083	0.0196695	Pituitary tumor
	HBTC-01-c0d9	0.647465	-0.049964	Meningioma
	HBTC-01-c277	-0.1985	0.00249257	Glioma
	HBTC-01-cb55	-0.0205292	-0.0373679	Meningioma
	HBTC-01-cc0b	-0.149538	0.00699195	Glioma
	HBTC-01-ce6a	-0.114101	-0.00995619	Glioma
	HBTC-01-d5e9	-0.191143	0.00481628	Glioma
	HBTC-01-d6b0	0.0481383	-0.0600054	Meningioma
	HBTC-01-d6e8	-0.237629	0.000683072	Glioma
	HBTC-01-d7de	0.252291	-0.0428763	Pituitary tumor
	HBTC-01-d91a	0.114496	-0.0396552	Meningioma
	HBTC-01-db9c	-0.0803125	-0.0155923	Pituitary tumor
	HBTC-01-de05	-0.0418939	0.119573	Glioma
	HBTC-01-de25	0.00574854	-0.0540497	Pituitary tumor
	HBTC-01-de6a	0.269353	-0.0419843	Meningioma
	HBTC-01-df35	-0.196797	0.0207852	Glioma
	HBTC-01-e09a	0.365742	-0.104245	Meningioma
	HBTC-01-ec15	-0.0896052	-0.0274692	Meningioma
	HBTC-01-edc9	-0.0678441	-0.00327874	Pituitary tumor
	HBTC-01-edfe	-0.167603	-0.00194822	Glioma
	HBTC-01-ee74	-0.148852	-0.011726	Glioma
	HBTC-01-ef81	-0.178532	0.00224523	Glioma
	HBTC-01-f2f0	-0.0378302	0.00613329	Pituitary tumor
	HBTC-01-f2fa	-0.00887027	-0.0298492	Meningioma
	HBTC-01-fa18	-0.0278647	0.0238819	Glioma
	HBTC-01-fac1	-0.0542007	-0.0491277	Glioma
	HBTC-01-fbcd	0.677312	0.0652417	Meningioma
	HBTC-02-0455	0.16674	0.0676143	Meningioma
	HBTC-02-10dd	-0.162251	-0.0150179	Glioma
	HBTC-02-1882	0.165684	-0.0713286	Meningioma
	HBTC-02-1ccd	-0.212921	-0.0134309	Glioma
	HBTC-02-1ddc	-0.184498	-0.0114062	Glioma
	HBTC-02-2df6	-0.124746	-0.00976171	Glioma
	HBTC-02-3497	0.446945	0.00206719	Meningioma
	HBTC-02-34fa	-0.169001	-0.0108625	Glioma
	HBTC-02-3c7b	-0.0572519	-0.0183521	Glioma
	HBTC-02-47e9	-0.164106	-0.00338172	Glioma
	HBTC-02-489e	-0.0747768	-0.0284296	Glioma
	HBTC-02-4948	-0.160299	-0.00737923	Meningioma
	HBTC-02-4b46	-0.0407051	-0.0200419	Glioma
	HBTC-02-6504	-0.13263	-0.0122508	Glioma
	HBTC-02-6a0c	-0.131008	0.000512174	Glioma
	HBTC-02-6b1e	-0.159209	-0.00373375	Glioma
	HBTC-02-743b	0.202478	-0.0306713	Meningioma
	HBTC-02-76f1	0.0757449	0.0176092	Glioma
	HBTC-02-7cac	-0.0341328	0.00346508	Glioma
	HBTC-02-8902	-0.0775152	-0.0150406	Glioma
	HBTC-02-8fcd	0.305245	-0.0414291	Glioma
	HBTC-02-9a7a	-0.206282	-0.0106017	Glioma
	HBTC-02-a04e	-0.193183	-0.00862432	Glioma
	HBTC-02-a4a4	0.164797	-0.0250912	Meningioma
	HBTC-02-ae80	0.0853343	0.319311	Glioma
	HBTC-02-b7b0	-0.0613197	-0.0156158	Glioma
	HBTC-02-b972	-0.155941	-0.0100591	Glioma
	HBTC-02-d1b6	-0.0895648	0.132872	Meningioma
	HBTC-02-dced	-0.12148	-0.0363919	Glioma
	HBTC-02-de1b	0.218074	-0.0103045	Meningioma
	HBTC-02-df35	-0.0370882	-0.0121672	Glioma
	HBTC-02-e6ba	-0.0424952	0.0300259	Glioma
	HBTC-02-ee74	-0.0542112	-0.00683686	Glioma
	HBTC-02-ee77	-0.0987047	-0.00961243	Glioma
	HBTC-02-f77d	0.0332645	-0.0388385	Glioma
	HBTC-02-fac1	-0.14686	0.0207937	Glioma
	HBTC-02-fbcd	0.0936656	-0.0474649	Meningioma
	HBTC-02-fe0a	0.219866	-0.0359914	Meningioma
	HBTC-03-087b	0.0323867	-0.0437751	Glioma
	HBTC-03-1ccd	-0.225783	0.00107049	Glioma
	HBTC-03-1ddc	-0.0818618	-0.0341729	Glioma
	HBTC-03-2df6	-0.181173	-0.00149188	Glioma
	HBTC-03-31d3	0.482996	0.0919862	Meningioma
	HBTC-03-34fa	-0.199838	-0.00666698	Glioma
	HBTC-03-489e	-0.229053	0.0137412	Glioma
	HBTC-03-4d9a	-0.102071	-0.0295691	Glioma
	HBTC-03-50f3	-0.174434	-0.0145449	Glioma
	HBTC-03-6658	-0.160367	-0.00189783	Glioma
	HBTC-03-6a0c	-0.125196	-0.0151994	Glioma
	HBTC-03-753f	-0.0695758	-0.0199618	Glioma
	HBTC-03-76f1	-0.0154799	-0.0453203	Glioma
	HBTC-03-8902	-0.0704498	-0.00896402	Glioma
	HBTC-03-97e0	0.133152	-0.0320893	Meningioma
	HBTC-03-a04e	0.0182136	-0.0276709	Glioma
	HBTC-03-b30b	-0.141888	0.00341367	Glioma
	HBTC-03-b92c	-0.189425	-0.00952098	Glioma
	HBTC-03-bcde	0.297461	0.00301333	Glioma
	HBTC-03-d1b6	-0.00581962	0.539282	Meningioma
	HBTC-03-dced	-0.17534	0.00260865	Glioma
	HBTC-03-de05	-0.03953	-0.0279942	Glioma
	HBTC-03-e6ba	0.0274935	-0.0155396	Glioma
	HBTC-03-ee77	-0.0548091	-0.0196701	Glioma
	HBTC-03-f77d	-0.0844484	-0.0327768	Glioma
	HBTC-03-f922	-0.224444	-0.00392762	Glioma
	HBTC-04-01fb	-0.0133612	0.0260843	Meningioma
	HBTC-04-7099	0.205597	0.028786	Meningioma
	HBTC-04-753f	-0.138867	-0.0227363	Glioma
	HBTC-04-9a7a	-0.178876	-0.00263953	Glioma
	HBTC-04-ce0a	0.103779	-0.0279445	Meningioma
	HBTC-04-e3ab	-0.135352	0.0775459	Meningioma
	HBTC-04-ee77	-0.176233	0.00222894	Glioma
	HBTC-05-2631	-0.048151	-0.0127833	Meningioma
	HBTC-05-7099	0.345894	-0.013299	Meningioma
	HBTC-05-753f	-0.122777	-0.0336321	Glioma
	HBTC-05-ce0a	-0.0422089	0.0255842	Meningioma
	HBTC-07-27a0	0.73853	0.0289594	Meningioma
	HBTC-LB-0aaf-S	-0.187958	-0.0166152	Glioma
	HBTC-LB-8043-S	-0.185743	-0.00782518	Glioma
	HBTC-LB-b4aa-S	-0.0874997	-0.027175	Glioma
	HBTC-LB-c277-S	-0.0424623	-0.00172143	Glioma
	HBTC-LB-cc0b-S	-0.232427	0.00361236	Glioma
	HBTC-LB-d6e8-S	-0.130721	-0.0281785	Glioma

## Sheet: Figure 1e
Figure 1e
	Sample ID	t-SNE1	t-SNE2	Sample Type	Sample Source	Cohort
	10003886253_R04C02	-4.44841	-20.2964	Embryonal	tissue	Capper et al
	10003886258_R06C02	-9.50188	12.2351	Embryonal	tissue	Capper et al
	10006823024_R04C01	-13.7083	-6.46531	Embryonal	tissue	Capper et al
	10006823024_R05C02	-7.93646	12.7007	Embryonal	tissue	Capper et al
	10006823133_R01C01	-16.0292	-7.17573	Embryonal	tissue	Capper et al
	10006823160_R01C02	-18.6082	-16.9536	Embryonal	tissue	Capper et al
	10006823160_R02C01	-6.70722	-5.20508	Embryonal	tissue	Capper et al
	10006823160_R02C02	-18.635	-16.9659	Embryonal	tissue	Capper et al
	10006823165_R03C01	-6.38297	11.8783	Embryonal	tissue	Capper et al
	200277210056_R04C01	-15.4537	-6.07373	Embryonal	tissue	Capper et al
	200325530023_R01C02	0.770555	-13.3407	Embryonal	tissue	Capper et al
	200325530023_R03C02	-7.56266	11.4575	Embryonal	tissue	Capper et al
	200325530024_R04C01	-7.50071	11.4844	Embryonal	tissue	Capper et al
	200325530044_R04C02	-14.4776	-6.93711	Embryonal	tissue	Capper et al
	200362700065_R03C02	-16.9799	-7.33408	Embryonal	tissue	Capper et al
	200362700194_R05C02	-2.48056	11.5413	Embryonal	tissue	Capper et al
	200362700196_R04C01	-2.72983	-19.7209	Embryonal	tissue	Capper et al
	200362700196_R06C01	-14.2386	-6.72413	Embryonal	tissue	Capper et al
	200394870010_R06C01	-14.0707	-6.63604	Embryonal	tissue	Capper et al
	200394870069_R04C01	-16.9346	-6.2769	Embryonal	tissue	Capper et al
	200394970046_R04C01	-17.9564	-7.6243	Embryonal	tissue	Capper et al
	200394970064_R05C01	-8.09001	12.3719	Embryonal	tissue	Capper et al
	200394970104_R03C01	1.97722	5.41679	Embryonal	tissue	Capper et al
	200397540001_R03C02	-9.40036	12.2161	Embryonal	tissue	Capper et al
	200397540001_R06C02	-9.56134	12.0661	Embryonal	tissue	Capper et al
	200400320088_R03C01	-7.81901	11.0977	Embryonal	tissue	Capper et al
	200406080086_R04C01	-4.18105	11.8487	Embryonal	tissue	Capper et al
	200406080086_R05C01	-14.3157	-6.84082	Embryonal	tissue	Capper et al
	3998523018_R02C01	-18.3	-7.66314	Embryonal	tissue	Capper et al
	3998523031_R01C01	-4.3952	11.6544	Embryonal	tissue	Capper et al
	3998523031_R02C01	-16.4049	-7.14951	Embryonal	tissue	Capper et al
	3998523031_R06C02	-9.35191	11.9908	Embryonal	tissue	Capper et al
	3998523032_R02C01	-9.83719	11.9071	Embryonal	tissue	Capper et al
	3998523056_R01C01	-18.2299	-7.52585	Embryonal	tissue	Capper et al
	3998523056_R03C01	-14.5353	-6.75304	Embryonal	tissue	Capper et al
	3998523057_R02C01	-10.4312	13.2029	Embryonal	tissue	Capper et al
	3998523058_R02C01	-4.37908	11.7384	Embryonal	tissue	Capper et al
	3998546129_R05C01	-14.4993	-6.9306	Embryonal	tissue	Capper et al
	3998546129_R06C02	-18.9663	-8.00866	Embryonal	tissue	Capper et al
	3998567087_R06C02	-8.16114	12.6912	Embryonal	tissue	Capper et al
	3998568166_R03C02	-14.9245	-17.9118	Embryonal	tissue	Capper et al
	3998568166_R05C02	-10.417	12.0542	Embryonal	tissue	Capper et al
	3998568167_R02C01	-8.04021	11.359	Embryonal	tissue	Capper et al
	3998909027_R03C01	-16.9012	-7.87492	Embryonal	tissue	Capper et al
	3998909050_R04C02	-6.48595	-4.62004	Embryonal	tissue	Capper et al
	3998909051_R01C01	-15.5972	-7.70191	Embryonal	tissue	Capper et al
	3998909051_R04C01	-5.57332	-13.471	Embryonal	tissue	Capper et al
	3998909073_R01C01	-17.4331	-8.51721	Embryonal	tissue	Capper et al
	3998909073_R02C01	6.61122	-6.61927	Embryonal	tissue	Capper et al
	3998909174_R04C02	-5.62926	-14.9022	Embryonal	tissue	Capper et al
	3998909181_R01C01	-14.8132	-7.25175	Embryonal	tissue	Capper et al
	3998909181_R01C02	-12.3596	-13.3161	Embryonal	tissue	Capper et al
	3998909182_R05C02	-16.804	-7.18466	Embryonal	tissue	Capper et al
	3998920120_R02C01	-3.95064	11.4103	Embryonal	tissue	Capper et al
	3998998159_R03C01	-0.107885	-9.79581	Embryonal	tissue	Capper et al
	3998998159_R03C02	-1.83073	6.0681	Embryonal	tissue	Capper et al
	3998998159_R04C01	-1.80329	6.36983	Embryonal	tissue	Capper et al
	3998998187_R02C01	-6.00459	-18.7084	Embryonal	tissue	Capper et al
	3999002044_R03C02	-17.1503	-7.3137	Embryonal	tissue	Capper et al
	3999078079_R03C02	1.97083	5.44416	Embryonal	tissue	Capper et al
	3999078079_R06C02	-1.91576	6.03237	Embryonal	tissue	Capper et al
	3999078080_R06C02	-5.65582	-13.5864	Embryonal	tissue	Capper et al
	3999078120_R03C01	-4.14289	12.0166	Embryonal	tissue	Capper et al
	3999078123_R01C02	-18.3979	-7.31733	Embryonal	tissue	Capper et al
	3999078123_R03C01	-12.3603	-13.308	Embryonal	tissue	Capper et al
	3999078123_R05C01	-7.66616	13.2041	Embryonal	tissue	Capper et al
	3999078159_R02C01	-10.3634	12.5035	Embryonal	tissue	Capper et al
	3999100091_R06C02	-10.2755	13.0913	Embryonal	tissue	Capper et al
	3999100100_R04C02	-9.03397	11.2879	Embryonal	tissue	Capper et al
	3999100101_R02C01	-3.04772	12.1428	Embryonal	tissue	Capper et al
	3999100101_R05C01	-17.1221	-7.21327	Embryonal	tissue	Capper et al
	3999100101_R06C01	-10.5882	-15.0085	Embryonal	tissue	Capper et al
	3999543050_R06C02	-7.77682	12.1075	Embryonal	tissue	Capper et al
	3999543051_R06C02	-8.23695	11.0861	Embryonal	tissue	Capper et al
	3999547142_R01C01	1.80143	6.45239	Embryonal	tissue	Capper et al
	3999547142_R05C02	2.64318	-5.21905	Embryonal	tissue	Capper et al
	3999834067_R01C02	-16.3392	-6.49805	Embryonal	tissue	Capper et al
	3999834067_R02C02	-4.04215	11.8689	Embryonal	tissue	Capper et al
	3999834067_R04C01	-9.52901	12.4349	Embryonal	tissue	Capper et al
	3999834068_R01C01	2.12022	6.00145	Embryonal	tissue	Capper et al
	3999834068_R02C01	-2.60728	-4.96672	Embryonal	tissue	Capper et al
	3999834070_R04C01	3.37898	-3.09828	Embryonal	tissue	Capper et al
	3999834098_R04C01	-6.98895	12.3434	Embryonal	tissue	Capper et al
	3999834105_R03C02	-18.6033	-8.01427	Embryonal	tissue	Capper et al
	3999834105_R06C02	-1.8767	6.08044	Embryonal	tissue	Capper et al
	3999875073_R01C02	-3.84159	12.1847	Embryonal	tissue	Capper et al
	3999875073_R05C02	-9.47801	12.7565	Embryonal	tissue	Capper et al
	3999875076_R01C01	-16.1131	-10.7591	Embryonal	tissue	Capper et al
	3999875076_R04C01	-14.4539	-6.86085	Embryonal	tissue	Capper et al
	9020331028_R04C01	-9.16085	11.8359	Embryonal	tissue	Capper et al
	9297949046_R04C01	-3.99096	12.028	Embryonal	tissue	Capper et al
	9297949046_R05C01	1.59094	-16.7132	Embryonal	tissue	Capper et al
	9297949139_R06C02	-14.1517	-6.586	Embryonal	tissue	Capper et al
	9305216168_R06C02	-9.83333	12.2525	Embryonal	tissue	Capper et al
	9305651095_R06C01	-6.96777	13.1776	Embryonal	tissue	Capper et al
	9305651146_R01C01	-4.33879	11.0936	Embryonal	tissue	Capper et al
	9305651146_R04C01	-8.78198	11.9406	Embryonal	tissue	Capper et al
	9340996003_R03C02	-14.6223	-6.8236	Embryonal	tissue	Capper et al
	9340996058_R01C01	-4.39492	11.604	Embryonal	tissue	Capper et al
	9340996058_R05C01	-17.2181	-7.69738	Embryonal	tissue	Capper et al
	9370847051_R01C02	-4.50926	-15.152	Embryonal	tissue	Capper et al
	9370847051_R02C02	-5.37737	-14.0713	Embryonal	tissue	Capper et al
	9373551108_R01C01	-7.20711	12.6641	Embryonal	tissue	Capper et al
	9373551108_R03C01	-16.2494	-7.12722	Embryonal	tissue	Capper et al
	9374342010_R06C02	-18.7072	-6.88498	Embryonal	tissue	Capper et al
	9376561024_R05C01	-8.20174	12.9981	Embryonal	tissue	Capper et al
	9376561062_R02C02	-17.2958	-7.79276	Embryonal	tissue	Capper et al
	9379082092_R01C02	-11.0507	-11.1635	Embryonal	tissue	Capper et al
	9379082092_R05C02	-9.66003	12.3295	Embryonal	tissue	Capper et al
	9379086132_R05C01	-18.4926	-16.9268	Embryonal	tissue	Capper et al
	9406921070_R02C02	-8.60012	12.5799	Embryonal	tissue	Capper et al
	9406921148_R04C01	-2.46224	11.5327	Embryonal	tissue	Capper et al
	9406921148_R06C02	-3.97593	12.769	Embryonal	tissue	Capper et al
	9406921149_R01C01	-8.27227	-2.94374	Embryonal	tissue	Capper et al
	9407201030_R04C01	-3.43268	10.238	Embryonal	tissue	Capper et al
	9407201030_R06C01	-8.28079	12.3925	Embryonal	tissue	Capper et al
	9407210090_R06C02	-7.75082	11.1344	Embryonal	tissue	Capper et al
	9420867051_R06C01	2.33604	5.85556	Embryonal	tissue	Capper et al
	9422493151_R06C01	-7.82892	12.6954	Embryonal	tissue	Capper et al
	9426021175_R01C02	-9.1342	12.2828	Embryonal	tissue	Capper et al
	9426021175_R05C01	-4.36607	11.7602	Embryonal	tissue	Capper et al
	9444374134_R06C01	-12.9477	-18.8358	Embryonal	tissue	Capper et al
	9444375028_R03C02	-4.34957	11.4669	Embryonal	tissue	Capper et al
	9444375113_R02C01	-15.8794	-7.31987	Embryonal	tissue	Capper et al
	9444375114_R04C02	-18.6903	-7.48135	Embryonal	tissue	Capper et al
	9444375150_R01C01	-1.86494	6.08943	Embryonal	tissue	Capper et al
	9444375150_R02C01	-7.88084	12.763	Embryonal	tissue	Capper et al
	9444375150_R04C01	-16.0911	-6.65935	Embryonal	tissue	Capper et al
	9513149129_R01C01	-7.27128	11.7426	Embryonal	tissue	Capper et al
	9533774018_R02C02	-12.2876	-13.2363	Embryonal	tissue	Capper et al
	9533774021_R02C02	-10.4034	-14.985	Embryonal	tissue	Capper et al
	9533774097_R03C02	-14.4634	-6.74396	Embryonal	tissue	Capper et al
	9534104010_R05C02	-17.7243	-7.88549	Embryonal	tissue	Capper et al
	9553932002_R06C02	-14.8947	-14.001	Embryonal	tissue	Capper et al
	9553932030_R03C02	-17.3477	-7.76396	Embryonal	tissue	Capper et al
	9553932054_R02C02	-4.36181	10.5711	Embryonal	tissue	Capper et al
	9553932054_R05C01	-1.95442	5.91151	Embryonal	tissue	Capper et al
	9553932054_R05C02	-12.3311	-13.2903	Embryonal	tissue	Capper et al
	9611519051_R06C01	-18.9383	-7.88021	Embryonal	tissue	Capper et al
	9647455233_R03C01	-10.1911	12.2978	Embryonal	tissue	Capper et al
	9721366135_R02C01	-1.89342	6.07055	Embryonal	tissue	Capper et al
	9721366150_R05C01	2.29998	5.84705	Embryonal	tissue	Capper et al
	9741779119_R02C02	-0.55902	-10.288	Embryonal	tissue	Capper et al
	9741779119_R04C02	-17.0471	-7.35301	Embryonal	tissue	Capper et al
	9741950008_R01C01	-18.6017	-16.9432	Embryonal	tissue	Capper et al
	9741950008_R05C01	-7.92244	12.4369	Embryonal	tissue	Capper et al
	9741950025_R04C01	2.2212	-2.32585	Embryonal	tissue	Capper et al
	9741950085_R06C02	-4.49848	12.3068	Embryonal	tissue	Capper et al
	9741950095_R01C02	-3.01607	12.1729	Embryonal	tissue	Capper et al
	9855358001_R03C02	-6.83225	13.3801	Embryonal	tissue	Capper et al
	9855358003_R01C01	-11.8851	-10.5254	Embryonal	tissue	Capper et al
	9855358035_R06C02	-15.929	-6.70955	Embryonal	tissue	Capper et al
	9855358058_R01C02	-16.9651	-7.78251	Embryonal	tissue	Capper et al
	9855358058_R05C01	-16.8161	-7.25524	Embryonal	tissue	Capper et al
	9878820021_R03C01	-12.5847	-13.5306	Embryonal	tissue	Capper et al
	9878820066_R01C01	-11.5145	-5.80448	Embryonal	tissue	Capper et al
	9878820140_R01C02	1.0091	-12.051	Embryonal	tissue	Capper et al
	9878820140_R05C01	-12.3079	-13.2584	Embryonal	tissue	Capper et al
	9968646164_R02C02	-3.41738	-20.466	Embryonal	tissue	Capper et al
	9968646165_R06C01	-9.52772	12.7468	Embryonal	tissue	Capper et al
	9968646167_R06C01	-16.2916	-6.93335	Embryonal	tissue	Capper et al
	9969477014_R03C02	-8.25355	12.7599	Embryonal	tissue	Capper et al
	9969477064_R04C02	-18.2055	-7.41603	Embryonal	tissue	Capper et al
	9969477074_R02C01	-18.6049	-6.9113	Embryonal	tissue	Capper et al
	9969477088_R02C01	-8.79311	12.6065	Embryonal	tissue	Capper et al
	9969477101_R06C02	-17.7331	-6.41861	Embryonal	tissue	Capper et al
	9969477108_R05C02	-5.62286	10.3024	Embryonal	tissue	Capper et al
	9969477124_R01C01	-13.3675	-6.39398	Embryonal	tissue	Capper et al
	10006823024_R03C01	-14.4167	2.74438	Ependymal	tissue	Capper et al
	10006823069_R01C02	1.66385	-19.057	Ependymal	tissue	Capper et al
	10006823071_R03C01	-6.09615	-1.14333	Ependymal	tissue	Capper et al
	10006823130_R02C02	1.11044	-20.2632	Ependymal	tissue	Capper et al
	10006823132_R05C02	1.65941	-20.4122	Ependymal	tissue	Capper et al
	10006823141_R04C01	2.26848	-19.979	Ependymal	tissue	Capper et al
	10006823144_R02C02	8.59122	-4.94785	Ependymal	tissue	Capper et al
	200325530023_R01C01	-2.92194	-11.3777	Ependymal	tissue	Capper et al
	200325530024_R06C01	0.879914	-4.72195	Ependymal	tissue	Capper et al
	200325530103_R05C02	-2.69263	-13.0165	Ependymal	tissue	Capper et al
	200325530166_R02C02	3.09049	-20.5631	Ependymal	tissue	Capper et al
	200325530166_R04C02	3.78287	-5.16578	Ependymal	tissue	Capper et al
	200360420062_R04C01	5.83909	-6.25679	Ependymal	tissue	Capper et al
	200362700196_R05C01	1.92137	-21.146	Ependymal	tissue	Capper et al
	200362700204_R04C01	1.87379	-19.8699	Ependymal	tissue	Capper et al
	200394870069_R04C02	1.06039	-20.0169	Ependymal	tissue	Capper et al
	200394870113_R06C02	1.72479	-19.4777	Ependymal	tissue	Capper et al
	200397540001_R03C01	2.35953	-19.9302	Ependymal	tissue	Capper et al
	200397540001_R04C02	-1.89268	-12.2337	Ependymal	tissue	Capper et al
	200406080086_R03C01	8.72119	-5.22845	Ependymal	tissue	Capper et al
	3998523018_R03C01	9.31008	-5.50275	Ependymal	tissue	Capper et al
	3998523022_R05C02	8.83811	-4.79203	Ependymal	tissue	Capper et al
	3998523022_R06C02	9.66818	-5.10313	Ependymal	tissue	Capper et al
	3998523032_R02C02	1.10795	-20.711	Ependymal	tissue	Capper et al
	3998523032_R03C01	-2.58026	-14.3903	Ependymal	tissue	Capper et al
	3998523056_R06C02	-1.32128	-6.5223	Ependymal	tissue	Capper et al
	3998523057_R06C02	0.31231	-12.696	Ependymal	tissue	Capper et al
	3998546129_R01C02	1.79637	-21.535	Ependymal	tissue	Capper et al
	3998567085_R01C02	1.80108	-9.86154	Ependymal	tissue	Capper et al
	3998567087_R04C02	9.92879	-5.1517	Ependymal	tissue	Capper et al
	3998567088_R05C01	-15.6832	-9.76801	Ependymal	tissue	Capper et al
	3998568166_R02C02	1.71912	-20.8573	Ependymal	tissue	Capper et al
	3998909051_R04C02	5.22189	-17.6558	Ependymal	tissue	Capper et al
	3998909062_R04C01	2.68973	-17.5099	Ependymal	tissue	Capper et al
	3998909072_R05C02	2.36998	-20.4976	Ependymal	tissue	Capper et al
	3998909182_R02C01	6.02169	-6.06796	Ependymal	tissue	Capper et al
	3998998164_R06C02	9.10336	-4.95904	Ependymal	tissue	Capper et al
	3998998187_R04C01	2.89077	-20.3103	Ependymal	tissue	Capper et al
	3999002043_R03C02	11.5816	-5.64647	Ependymal	tissue	Capper et al
	3999078079_R05C01	1.54784	-21.296	Ependymal	tissue	Capper et al
	3999078120_R05C02	-0.308157	-13.1667	Ependymal	tissue	Capper et al
	3999095103_R05C01	0.00202225	-12.8829	Ependymal	tissue	Capper et al
	3999095104_R04C02	-1.36514	-12.242	Ependymal	tissue	Capper et al
	3999095104_R05C02	3.45803	-17.3806	Ependymal	tissue	Capper et al
	3999543050_R02C01	4.59661	-18.2094	Ependymal	tissue	Capper et al
	3999543051_R05C02	9.775	-5.60859	Ependymal	tissue	Capper et al
	3999547142_R06C02	4.21372	-18.2258	Ependymal	tissue	Capper et al
	3999834115_R01C01	-1.50311	-12.0915	Ependymal	tissue	Capper et al
	3999875076_R05C01	5.89159	-6.18786	Ependymal	tissue	Capper et al
	9340996058_R02C01	0.712072	-20.6605	Ependymal	tissue	Capper et al
	9340996058_R06C01	-0.923437	-12.2981	Ependymal	tissue	Capper et al
	9373550131_R04C01	-0.12577	-20.5166	Ependymal	tissue	Capper et al
	9374342010_R02C01	-5.76278	-13.7315	Ependymal	tissue	Capper et al
	9376561022_R03C02	1.01851	-20.5071	Ependymal	tissue	Capper et al
	9376561022_R06C02	1.40892	-21.3915	Ependymal	tissue	Capper et al
	9376561024_R04C01	0.265027	-12.7258	Ependymal	tissue	Capper et al
	9406921148_R01C01	8.3868	-4.9311	Ependymal	tissue	Capper et al
	9406921148_R02C01	3.15024	-20.2903	Ependymal	tissue	Capper et al
	9407201028_R04C02	-1.64094	-10.1213	Ependymal	tissue	Capper et al
	9420867051_R05C01	0.902071	-20.799	Ependymal	tissue	Capper et al
	9420867121_R05C02	11.2536	-5.52986	Ependymal	tissue	Capper et al
	9422493151_R05C02	3.60119	-20.0856	Ependymal	tissue	Capper et al
	9513149129_R03C01	8.88904	-4.71727	Ependymal	tissue	Capper et al
	9533774021_R03C02	-0.869312	-5.93454	Ependymal	tissue	Capper et al
	9533774024_R05C01	7.13056	-2.68312	Ependymal	tissue	Capper et al
	9533774033_R02C02	0.608028	-20.1373	Ependymal	tissue	Capper et al
	9534104008_R02C01	5.58056	-3.25804	Ependymal	tissue	Capper et al
	9534104008_R03C01	-3.32592	0.269652	Ependymal	tissue	Capper et al
	9534104010_R04C02	2.81726	-19.8282	Ependymal	tissue	Capper et al
	9611519051_R02C01	1.22878	-20.6242	Ependymal	tissue	Capper et al
	9647455233_R04C01	1.47613	-21.0413	Ependymal	tissue	Capper et al
	9721366138_R06C02	3.04261	-8.21834	Ependymal	tissue	Capper et al
	9721366149_R02C01	0.500678	-20.1504	Ependymal	tissue	Capper et al
	9721366149_R05C02	-0.546802	-13.6934	Ependymal	tissue	Capper et al
	9721366150_R03C01	0.308985	-12.6403	Ependymal	tissue	Capper et al
	9741779119_R03C02	-2.57519	-2.19507	Ependymal	tissue	Capper et al
	9741950085_R01C02	2.32437	-20.0268	Ependymal	tissue	Capper et al
	9741950085_R03C01	-0.967479	-0.0637609	Ependymal	tissue	Capper et al
	9855358026_R05C02	-6.86045	-11.6372	Ependymal	tissue	Capper et al
	9878820021_R02C02	2.17789	-19.6927	Ependymal	tissue	Capper et al
	9878820122_R06C02	2.01173	-20.3586	Ependymal	tissue	Capper et al
	9878820123_R03C02	-4.05229	-7.20852	Ependymal	tissue	Capper et al
	9878820140_R02C01	7.94214	-5.12299	Ependymal	tissue	Capper et al
	9878820140_R02C02	-14.2161	-13.467	Ependymal	tissue	Capper et al
	9878827227_R02C02	5.63169	-6.4863	Ependymal	tissue	Capper et al
	9878827227_R04C02	10.6029	-5.09213	Ependymal	tissue	Capper et al
	9878827227_R05C01	5.56822	-6.55704	Ependymal	tissue	Capper et al
	9878827227_R06C01	5.84508	-6.24316	Ependymal	tissue	Capper et al
	9878827239_R03C01	8.65566	-4.89916	Ependymal	tissue	Capper et al
	9968646167_R01C01	0.768432	-20.1285	Ependymal	tissue	Capper et al
	9969477013_R03C01	1.4611	-19.7795	Ependymal	tissue	Capper et al
	9969477014_R03C01	4.31174	-18.4053	Ependymal	tissue	Capper et al
	9969477041_R02C02	2.04952	-21.4874	Ependymal	tissue	Capper et al
	9969477055_R05C01	0.202634	-13.7826	Ependymal	tissue	Capper et al
	9969477065_R04C01	-2.61663	-14.1309	Ependymal	tissue	Capper et al
	9969477074_R04C02	-0.0320442	-14.3224	Ependymal	tissue	Capper et al
	9969477086_R04C02	2.65142	-17.5117	Ependymal	tissue	Capper et al
	9969477086_R05C01	2.44046	-17.4101	Ependymal	tissue	Capper et al
	9969477100_R04C02	2.28873	-19.9087	Ependymal	tissue	Capper et al
	9969477107_R03C01	0.130538	-13.6103	Ependymal	tissue	Capper et al
	10003886258_R05C01	-16.632	-13.2931	Glioma	tissue	Capper et al
	10006823069_R01C01	-15.8074	-13.6296	Glioma	tissue	Capper et al
	10006823155_R05C02	-9.6167	-1.37793	Glioma	tissue	Capper et al
	200325530103_R01C01	-7.14217	-1.8408	Glioma	tissue	Capper et al
	200360420062_R01C02	-17.6855	-13.2013	Glioma	tissue	Capper et al
	200394970104_R02C01	-17.3091	-13.8925	Glioma	tissue	Capper et al
	200397540002_R01C01	-16.9097	-14.4533	Glioma	tissue	Capper et al
	3998523030_R02C01	-16.0489	-11.7061	Glioma	tissue	Capper et al
	3998523030_R03C01	-15.5826	-11.7974	Glioma	tissue	Capper et al
	3998523030_R04C01	-17.0819	-12.455	Glioma	tissue	Capper et al
	3998909072_R06C02	-16.8814	-12.7292	Glioma	tissue	Capper et al
	3999078120_R05C01	-15.9973	-11.8376	Glioma	tissue	Capper et al
	3999834021_R03C01	-17.1086	-14.7577	Glioma	tissue	Capper et al
	3999834068_R04C01	-3.27796	-19.0087	Glioma	tissue	Capper et al
	3999875057_R03C01	-6.84504	-1.82705	Glioma	tissue	Capper et al
	9376561042_R06C02	-17.9149	-11.3995	Glioma	tissue	Capper et al
	9407201030_R02C01	-16.3472	-12.8542	Glioma	tissue	Capper et al
	9444374168_R04C02	-16.9069	-14.3979	Glioma	tissue	Capper et al
	9444375028_R04C01	-17.7867	-13.4274	Glioma	tissue	Capper et al
	9444375037_R01C01	-8.26627	-14.4835	Glioma	tissue	Capper et al
	9533774014_R04C02	-9.73111	-1.49857	Glioma	tissue	Capper et al
	9533774024_R06C01	-16.6787	-13.5133	Glioma	tissue	Capper et al
	9721366150_R06C01	-4.07452	-20.0872	Glioma	tissue	Capper et al
	9741950095_R04C02	-5.99796	-1.07594	Glioma	tissue	Capper et al
	9878827225_R03C02	-15.5183	-9.7493	Glioma	tissue	Capper et al
	9968646164_R05C02	-16.0863	-13.6777	Glioma	tissue	Capper et al
	9968646165_R04C01	-16.2711	-13.6016	Glioma	tissue	Capper et al
	9969477013_R01C02	-17.505	-13.4151	Glioma	tissue	Capper et al
	9969477057_R06C01	-16.778	-12.6057	Glioma	tissue	Capper et al
	9969477122_R05C01	-16.098	-10.4496	Glioma	tissue	Capper et al
	200360420062_R02C01	-10.857	-0.980533	Glioma	tissue	Capper et al
	200394870010_R05C01	-9.06042	0.618609	Glioma	tissue	Capper et al
	3998523018_R05C02	-22.0298	-4.94394	Glioma	tissue	Capper et al
	3998523056_R01C02	-13.496	-13.0768	Glioma	tissue	Capper et al
	3998909072_R02C02	-14.753	0.789745	Glioma	tissue	Capper et al
	3998909072_R06C01	-11.77	-11.7822	Glioma	tissue	Capper et al
	3998920120_R04C01	-13.1426	0.489039	Glioma	tissue	Capper et al
	3999834120_R01C01	-11.5124	-0.0982276	Glioma	tissue	Capper et al
	3999875073_R03C01	-11.6268	-8.66258	Glioma	tissue	Capper et al
	9534104007_R03C01	-17.5579	-4.57223	Glioma	tissue	Capper et al
	9534104007_R05C02	-10.9924	-0.717471	Glioma	tissue	Capper et al
	9721366149_R03C02	-12.4416	0.219881	Glioma	tissue	Capper et al
	9741950025_R01C02	-15.8303	-2.54813	Glioma	tissue	Capper et al
	9741950025_R04C02	-12.6724	-0.678854	Glioma	tissue	Capper et al
	9969477074_R01C01	-11.6582	-0.499982	Glioma	tissue	Capper et al
	9969477088_R01C02	-12.3008	-2.14071	Glioma	tissue	Capper et al
	10003886252_R05C02	-2.80825	-17.94	Glioma	tissue	Capper et al
	10003886253_R03C02	-7.93112	-17.0157	Glioma	tissue	Capper et al
	10003886256_R05C02	-9.15881	-16.6377	Glioma	tissue	Capper et al
	10003886258_R01C01	-1.94859	-9.48065	Glioma	tissue	Capper et al
	10003886258_R01C02	0.488736	-11.1506	Glioma	tissue	Capper et al
	10003886258_R03C02	-9.14483	-14.7926	Glioma	tissue	Capper et al
	10003886258_R04C02	1.02317	-14.6112	Glioma	tissue	Capper et al
	10003886259_R01C01	-10.3311	-13.0237	Glioma	tissue	Capper et al
	10006823022_R05C02	-7.89237	-15.7533	Glioma	tissue	Capper et al
	10006823069_R02C02	0.632684	-12.326	Glioma	tissue	Capper et al
	10006823069_R04C01	-3.8277	-11.411	Glioma	tissue	Capper et al
	10006823069_R05C01	-6.18131	-13.973	Glioma	tissue	Capper et al
	10006823122_R04C01	-6.03765	-12.95	Glioma	tissue	Capper et al
	10006823141_R02C01	-12.5072	-18.289	Glioma	tissue	Capper et al
	10006823141_R03C01	-1.80681	-17.5895	Glioma	tissue	Capper et al
	10006823144_R04C01	-4.05808	-20.5135	Glioma	tissue	Capper et al
	10006823144_R04C02	-3.53013	-20.2124	Glioma	tissue	Capper et al
	10006823155_R03C01	-7.00704	-6.04567	Glioma	tissue	Capper et al
	101178130116_R03C02	2.1389	-7.10455	Glioma	tissue	Capper et al
	101231000009_R02C01	-0.987909	-12.8525	Glioma	tissue	Capper et al
	101231000009_R03C01	-5.32657	-15.147	Glioma	tissue	Capper et al
	101231000009_R04C01	-0.622833	-12.1673	Glioma	tissue	Capper et al
	101231000009_R05C01	-10.0206	-15.1063	Glioma	tissue	Capper et al
	101231000014_R04C01	0.2288	-16.1618	Glioma	tissue	Capper et al
	200277210030_R05C01	-11.841	-21.4566	Glioma	tissue	Capper et al
	200277210056_R01C01	-3.16447	-16.3823	Glioma	tissue	Capper et al
	200277210056_R02C01	-11.7535	-12.9445	Glioma	tissue	Capper et al
	200277210056_R04C02	-3.23582	-19.9866	Glioma	tissue	Capper et al
	200277210056_R05C02	-7.86451	-15.6704	Glioma	tissue	Capper et al
	200277210073_R01C01	-0.718812	-11.7632	Glioma	tissue	Capper et al
	200325530023_R06C01	-2.39052	-6.43119	Glioma	tissue	Capper et al
	200325530024_R05C01	-2.19832	-8.42027	Glioma	tissue	Capper et al
	200325530048_R05C01	-8.42425	-11.3953	Glioma	tissue	Capper et al
	200325530166_R01C01	-11.5107	-17.0249	Glioma	tissue	Capper et al
	200325530166_R05C01	-3.19329	-9.18761	Glioma	tissue	Capper et al
	200325530166_R05C02	-13.3363	-13.2155	Glioma	tissue	Capper et al
	200360420061_R05C02	-4.70516	-20.5275	Glioma	tissue	Capper et al
	200360420062_R06C01	1.26738	-9.15889	Glioma	tissue	Capper et al
	200362700065_R05C02	-10.9043	-15.4955	Glioma	tissue	Capper et al
	200362700196_R01C02	-10.3248	-12.6463	Glioma	tissue	Capper et al
	200394970064_R01C01	-0.10161	-13.6999	Glioma	tissue	Capper et al
	200394970064_R02C01	1.43146	-13.8579	Glioma	tissue	Capper et al
	200400320088_R01C01	-3.45069	-19.7935	Glioma	tissue	Capper et al
	200406080086_R02C01	-14.179	-16.7222	Glioma	tissue	Capper et al
	3998523002_R05C02	1.25646	-9.35896	Glioma	tissue	Capper et al
	3998523018_R04C02	-14.7932	-18.4576	Glioma	tissue	Capper et al
	3998523019_R03C02	-13.8932	-17.3319	Glioma	tissue	Capper et al
	3998523030_R02C02	-5.90843	-21.3852	Glioma	tissue	Capper et al
	3998523056_R02C01	-12.618	-16.7704	Glioma	tissue	Capper et al
	3998523056_R02C02	-9.18365	-13.1319	Glioma	tissue	Capper et al
	3998523056_R05C02	-0.823157	-10.2421	Glioma	tissue	Capper et al
	3998523056_R06C01	-10.3007	-13.2728	Glioma	tissue	Capper et al
	3998523057_R01C01	-10.5398	-16.019	Glioma	tissue	Capper et al
	3998523057_R05C01	0.538824	-12.4851	Glioma	tissue	Capper et al
	3998523058_R01C01	-2.87241	-16.5703	Glioma	tissue	Capper et al
	3998523058_R03C01	-5.89118	-20.1499	Glioma	tissue	Capper et al
	3998546128_R02C01	-11.6083	-8.69683	Glioma	tissue	Capper et al
	3998546128_R02C02	-14.9686	-17.1095	Glioma	tissue	Capper et al
	3998546128_R03C02	-3.55773	-19.1039	Glioma	tissue	Capper et al
	3998546128_R04C01	-1.13502	-12.3161	Glioma	tissue	Capper et al
	3998546128_R06C02	-4.01953	-18.2928	Glioma	tissue	Capper et al
	3998546129_R01C01	-2.73637	-10.302	Glioma	tissue	Capper et al
	3998546129_R02C01	-2.78722	-18.8023	Glioma	tissue	Capper et al
	3998546129_R04C01	-1.1064	-13.2408	Glioma	tissue	Capper et al
	3998546129_R04C02	-7.76384	-13.8973	Glioma	tissue	Capper et al
	3998546133_R01C01	-1.02402	-9.7241	Glioma	tissue	Capper et al
	3998546133_R03C01	-7.79984	-14.5294	Glioma	tissue	Capper et al
	3998546133_R04C01	-0.381455	-11.4257	Glioma	tissue	Capper et al
	3998567085_R04C02	-10.0096	-14.7969	Glioma	tissue	Capper et al
	3998567085_R05C02	-2.65033	-15.5242	Glioma	tissue	Capper et al
	3998567085_R06C01	0.508699	-17.6804	Glioma	tissue	Capper et al
	3998567087_R02C01	-3.47207	-15.7677	Glioma	tissue	Capper et al
	3998567087_R04C01	-5.39975	-14.8526	Glioma	tissue	Capper et al
	3998567087_R05C02	-3.38505	-13.2341	Glioma	tissue	Capper et al
	3998567088_R04C01	-8.17471	-15.3374	Glioma	tissue	Capper et al
	3998568129_R03C02	-1.9222	-8.32039	Glioma	tissue	Capper et al
	3998568167_R03C01	-16.7838	-6.35466	Glioma	tissue	Capper et al
	3998568167_R04C01	-2.38637	-15.779	Glioma	tissue	Capper et al
	3998909026_R03C02	-1.80995	-10.3039	Glioma	tissue	Capper et al
	3998909027_R04C01	-11.7161	-21.5514	Glioma	tissue	Capper et al
	3998909027_R06C02	-18.1095	-10.9674	Glioma	tissue	Capper et al
	3998909050_R05C02	-3.6418	-15.5088	Glioma	tissue	Capper et al
	3998909051_R03C01	-0.564562	-13.7248	Glioma	tissue	Capper et al
	3998909062_R01C01	2.4997	-3.3903	Glioma	tissue	Capper et al
	3998909062_R02C01	-3.7206	-17.1604	Glioma	tissue	Capper et al
	3998909070_R02C02	-10.2878	-17.1459	Glioma	tissue	Capper et al
	3998909070_R03C02	-4.23083	-18.9569	Glioma	tissue	Capper et al
	3998909072_R01C02	-12.4974	-19.3464	Glioma	tissue	Capper et al
	3998909072_R03C02	-8.98191	-18.2011	Glioma	tissue	Capper et al
	3998909072_R04C01	0.900605	-9.41831	Glioma	tissue	Capper et al
	3998909072_R04C02	0.669119	-16.4542	Glioma	tissue	Capper et al
	3998909075_R02C02	-14.0781	-15.3924	Glioma	tissue	Capper et al
	3998909075_R03C02	-2.04445	-16.8894	Glioma	tissue	Capper et al
	3998909075_R05C02	2.30562	-3.60716	Glioma	tissue	Capper et al
	3998909089_R01C02	7.37048	-3.68318	Glioma	tissue	Capper et al
	3998909089_R02C01	-3.30195	-17.3752	Glioma	tissue	Capper et al
	3998909182_R03C02	-2.34963	-2.9808	Glioma	tissue	Capper et al
	3998909182_R05C01	-0.0862189	-11.2313	Glioma	tissue	Capper et al
	3998909182_R06C02	1.51735	-7.57411	Glioma	tissue	Capper et al
	3998919099_R01C01	-3.26985	-15.8388	Glioma	tissue	Capper et al
	3998919099_R06C02	-2.12668	-19.8537	Glioma	tissue	Capper et al
	3998920094_R01C01	-5.15288	-18.963	Glioma	tissue	Capper et al
	3998920094_R02C01	-4.3065	-15.3879	Glioma	tissue	Capper et al
	3998920120_R03C01	-1.14825	-10.6373	Glioma	tissue	Capper et al
	3998998159_R01C02	-13.5623	-17.1132	Glioma	tissue	Capper et al
	3998998159_R04C02	-4.78904	-19.6404	Glioma	tissue	Capper et al
	3998998159_R05C01	-10.4754	-16.6807	Glioma	tissue	Capper et al
	3998998159_R06C01	3.66873	-2.61178	Glioma	tissue	Capper et al
	3998998164_R05C01	-5.13698	-20.6712	Glioma	tissue	Capper et al
	3999002044_R03C01	-3.95601	-17.1196	Glioma	tissue	Capper et al
	3999002049_R01C01	-1.66063	-10.6836	Glioma	tissue	Capper et al
	3999002049_R02C01	-1.09096	-18.1893	Glioma	tissue	Capper et al
	3999002051_R02C02	-10.8318	-19.3958	Glioma	tissue	Capper et al
	3999078079_R01C01	-13.9294	-16.7756	Glioma	tissue	Capper et al
	3999078079_R02C02	-1.47218	-18.2675	Glioma	tissue	Capper et al
	3999078080_R04C02	1.87041	-13.4853	Glioma	tissue	Capper et al
	3999078080_R05C02	-8.63554	-18.846	Glioma	tissue	Capper et al
	3999078119_R01C01	-12.6558	-18.8161	Glioma	tissue	Capper et al
	3999078119_R05C02	-1.13292	-11.9012	Glioma	tissue	Capper et al
	3999078123_R02C02	-4.40807	-19.6156	Glioma	tissue	Capper et al
	3999078159_R05C02	0.302043	-16.4916	Glioma	tissue	Capper et al
	3999078159_R06C01	-4.37225	-17.3682	Glioma	tissue	Capper et al
	3999095104_R01C01	-12.5162	-16.3442	Glioma	tissue	Capper et al
	3999100100_R03C02	-5.30529	-15.9482	Glioma	tissue	Capper et al
	3999100100_R05C01	-5.13803	-1.95243	Glioma	tissue	Capper et al
	3999100101_R03C01	-0.297541	-14.8131	Glioma	tissue	Capper et al
	3999100101_R06C02	-9.49402	-13.6513	Glioma	tissue	Capper et al
	3999543050_R04C01	-7.43127	-19.5963	Glioma	tissue	Capper et al
	3999547142_R03C02	1.34041	-14.2556	Glioma	tissue	Capper et al
	3999547142_R04C02	-7.87043	-1.80066	Glioma	tissue	Capper et al
	3999834001_R02C02	-3.05425	-18.4852	Glioma	tissue	Capper et al
	3999834067_R01C01	-2.73273	-6.80204	Glioma	tissue	Capper et al
	3999834068_R04C02	-0.806582	-10.535	Glioma	tissue	Capper et al
	3999834068_R06C01	-7.89913	-4.60049	Glioma	tissue	Capper et al
	3999834068_R06C02	-7.79155	-20.227	Glioma	tissue	Capper et al
	3999834070_R02C02	-10.2428	-17.0344	Glioma	tissue	Capper et al
	3999834070_R05C01	-3.57761	-20.0554	Glioma	tissue	Capper et al
	3999834070_R06C01	-8.26037	-11.2834	Glioma	tissue	Capper et al
	3999834093_R05C02	6.53445	-2.87632	Glioma	tissue	Capper et al
	3999834094_R03C01	-5.51452	-21.4179	Glioma	tissue	Capper et al
	3999834104_R03C01	1.2974	-9.40968	Glioma	tissue	Capper et al
	3999834115_R02C01	-1.52723	-16.5315	Glioma	tissue	Capper et al
	3999834118_R05C02	-7.41412	-13.8094	Glioma	tissue	Capper et al
	3999875055_R05C01	-2.16958	-16.6759	Glioma	tissue	Capper et al
	3999875055_R06C01	-2.34198	-8.30996	Glioma	tissue	Capper et al
	3999875056_R01C01	-12.5146	-17.2703	Glioma	tissue	Capper et al
	3999875056_R02C01	-6.80494	-18.8102	Glioma	tissue	Capper et al
	3999875057_R02C01	-2.81249	-11.8344	Glioma	tissue	Capper et al
	3999875071_R01C02	1.3823	-10.5392	Glioma	tissue	Capper et al
	3999875071_R04C01	-12.9628	-17.8785	Glioma	tissue	Capper et al
	3999875071_R05C01	-2.24679	-16.9406	Glioma	tissue	Capper et al
	3999875073_R06C02	-6.94168	-14.7205	Glioma	tissue	Capper et al
	9297949139_R05C02	-7.36054	-21.201	Glioma	tissue	Capper et al
	9305651060_R06C02	-3.04268	-15.4502	Glioma	tissue	Capper et al
	9373551042_R04C02	2.62282	-12.9237	Glioma	tissue	Capper et al
	9379082039_R04C01	-5.51121	-17.9016	Glioma	tissue	Capper et al
	9379082092_R04C01	-10.1546	-13.3376	Glioma	tissue	Capper et al
	9379086132_R02C01	-3.41451	-20.1125	Glioma	tissue	Capper et al
	9406921039_R03C01	-3.23144	-17.8482	Glioma	tissue	Capper et al
	9406921039_R05C02	0.912946	-13.2574	Glioma	tissue	Capper et al
	9406922161_R01C01	-0.922756	-10.0296	Glioma	tissue	Capper et al
	9406922161_R01C02	-7.73202	-15.4877	Glioma	tissue	Capper et al
	9407201030_R05C01	-1.64806	0.380884	Glioma	tissue	Capper et al
	9420867051_R04C01	-13.8313	-16.19	Glioma	tissue	Capper et al
	9420867121_R03C02	2.64139	-13.065	Glioma	tissue	Capper et al
	9422493146_R04C01	-8.75684	-12.8526	Glioma	tissue	Capper et al
	9426021175_R03C02	-10.1833	-22.7836	Glioma	tissue	Capper et al
	9444374133_R04C01	-9.40483	-20.7287	Glioma	tissue	Capper et al
	9444375028_R01C02	-1.84474	-15.6242	Glioma	tissue	Capper et al
	9444375033_R04C02	2.36714	-11.4823	Glioma	tissue	Capper et al
	9444375113_R01C01	-9.24817	-19.028	Glioma	tissue	Capper et al
	9444375114_R05C02	-13.6872	-20.2632	Glioma	tissue	Capper et al
	9513149129_R01C02	1.03564	-10.976	Glioma	tissue	Capper et al
	9513149129_R03C02	2.81823	-9.01386	Glioma	tissue	Capper et al
	9513149129_R06C01	1.77493	-6.7544	Glioma	tissue	Capper et al
	9533774021_R01C02	-6.73552	-17.5331	Glioma	tissue	Capper et al
	9533774023_R02C02	-3.17133	-13.7441	Glioma	tissue	Capper et al
	9533774033_R04C02	-8.16881	-19.8064	Glioma	tissue	Capper et al
	9533774033_R06C02	-1.92406	-14.8773	Glioma	tissue	Capper et al
	9533774041_R01C01	-4.70781	-18.9608	Glioma	tissue	Capper et al
	9533774088_R03C02	-14.3507	-15.6374	Glioma	tissue	Capper et al
	9533774097_R05C01	0.456272	-13.8863	Glioma	tissue	Capper et al
	9534104007_R01C02	-9.61707	-22.3952	Glioma	tissue	Capper et al
	9534104007_R06C01	-9.71155	-22.4138	Glioma	tissue	Capper et al
	9534104008_R01C02	-11.0796	-17.4201	Glioma	tissue	Capper et al
	9534104008_R03C02	-4.67163	-15.1156	Glioma	tissue	Capper et al
	9534104008_R05C01	-1.25099	-17.5818	Glioma	tissue	Capper et al
	9534104010_R04C01	-8.35617	-3.60236	Glioma	tissue	Capper et al
	9553932002_R02C02	3.0952	-3.52612	Glioma	tissue	Capper et al
	9553932008_R01C01	1.78018	-9.24835	Glioma	tissue	Capper et al
	9553932008_R02C01	-7.86997	-15.6352	Glioma	tissue	Capper et al
	9553932008_R04C01	-12.9345	-13.2446	Glioma	tissue	Capper et al
	9553932054_R04C01	0.213533	-11.923	Glioma	tissue	Capper et al
	9611519051_R01C01	-13.1248	-19.9811	Glioma	tissue	Capper et al
	9647455131_R05C02	-5.52344	-17.8773	Glioma	tissue	Capper et al
	9647455131_R06C02	-3.72847	-18.9689	Glioma	tissue	Capper et al
	9647455233_R01C01	-3.27426	-20.4162	Glioma	tissue	Capper et al
	9721366149_R01C02	-8.18735	-18.8147	Glioma	tissue	Capper et al
	9721366150_R02C01	-9.02938	-17.5027	Glioma	tissue	Capper et al
	9741779119_R02C01	0.257823	-13.7387	Glioma	tissue	Capper et al
	9741779119_R04C01	-8.46031	11.2473	Glioma	tissue	Capper et al
	9741950085_R02C01	-4.80266	-19.9061	Glioma	tissue	Capper et al
	9741950085_R04C01	-11.4964	-22.5368	Glioma	tissue	Capper et al
	9741950095_R02C01	0.629824	-12.0142	Glioma	tissue	Capper et al
	9741950095_R02C02	-3.70495	-16.4278	Glioma	tissue	Capper et al
	9741950095_R03C01	-13.2149	-13.1902	Glioma	tissue	Capper et al
	9741950095_R03C02	-9.17309	-17.1533	Glioma	tissue	Capper et al
	9741950095_R05C01	0.253028	-0.50961	Glioma	tissue	Capper et al
	9741950095_R05C02	-11.4941	-21.9006	Glioma	tissue	Capper et al
	9829119119_R02C02	-9.84827	-1.60894	Glioma	tissue	Capper et al
	9855358001_R04C01	-7.79147	-17.6348	Glioma	tissue	Capper et al
	9855358003_R01C02	-3.16128	-18.7219	Glioma	tissue	Capper et al
	9855358003_R03C01	0.570083	-13.9969	Glioma	tissue	Capper et al
	9855358026_R02C02	-2.08074	-14.8946	Glioma	tissue	Capper et al
	9855358026_R04C02	-2.58035	-16.9333	Glioma	tissue	Capper et al
	9855358031_R02C01	-10.4964	-15.9518	Glioma	tissue	Capper et al
	9855358031_R03C01	-10.3407	-17.277	Glioma	tissue	Capper et al
	9855358056_R03C01	-3.08585	-11.79	Glioma	tissue	Capper et al
	9855358056_R03C02	-4.06641	-14.618	Glioma	tissue	Capper et al
	9855358058_R02C02	1.08538	-11.6887	Glioma	tissue	Capper et al
	9855358058_R03C02	-1.62458	-13.6164	Glioma	tissue	Capper et al
	9878820008_R02C02	-1.8634	-17.9168	Glioma	tissue	Capper et al
	9878820008_R04C01	-11.7734	-15.7004	Glioma	tissue	Capper et al
	9878820008_R05C01	-3.50533	-18.2583	Glioma	tissue	Capper et al
	9878820017_R01C01	-1.69588	-10.8228	Glioma	tissue	Capper et al
	9878820017_R02C01	-7.56606	-21.2642	Glioma	tissue	Capper et al
	9878820017_R03C01	-1.56519	1.2085	Glioma	tissue	Capper et al
	9878820017_R06C02	-13.5887	-13.6314	Glioma	tissue	Capper et al
	9878820018_R01C02	-11.5811	-14.9183	Glioma	tissue	Capper et al
	9878820018_R02C01	-11.5196	-5.81223	Glioma	tissue	Capper et al
	9878820018_R04C02	-1.43345	-10.6989	Glioma	tissue	Capper et al
	9878820021_R01C01	-12.5496	-13.1964	Glioma	tissue	Capper et al
	9878820121_R01C01	-10.4215	-19.1669	Glioma	tissue	Capper et al
	9878820122_R05C02	-2.46802	-1.89341	Glioma	tissue	Capper et al
	9878820123_R03C01	-2.1065	-17.5467	Glioma	tissue	Capper et al
	9878820140_R04C01	-7.31186	-14.5215	Glioma	tissue	Capper et al
	9878820156_R01C01	-2.6885	-18.1435	Glioma	tissue	Capper et al
	9878820156_R02C02	-5.46222	-11.9956	Glioma	tissue	Capper et al
	9878820156_R03C02	-4.62602	-19.9003	Glioma	tissue	Capper et al
	9878820156_R05C01	1.80704	-9.82592	Glioma	tissue	Capper et al
	9878827209_R04C02	-8.78811	-15.7699	Glioma	tissue	Capper et al
	9878827209_R06C02	-5.39466	-21.0829	Glioma	tissue	Capper et al
	9878827210_R01C02	-7.87159	-20.3029	Glioma	tissue	Capper et al
	9878827210_R02C02	-8.14546	-19.703	Glioma	tissue	Capper et al
	9878827210_R03C01	-2.44541	-17.262	Glioma	tissue	Capper et al
	9878827210_R06C01	-7.80824	-20.4063	Glioma	tissue	Capper et al
	9878827225_R04C01	1.21405	-16.2185	Glioma	tissue	Capper et al
	9878827239_R06C02	-9.68356	-18.1112	Glioma	tissue	Capper et al
	9968646118_R03C01	0.581282	-10.8773	Glioma	tissue	Capper et al
	9968646118_R04C01	-6.1794	-16.5819	Glioma	tissue	Capper et al
	9968646118_R04C02	-4.14601	-18.4332	Glioma	tissue	Capper et al
	9968646118_R05C01	-1.45945	-14.7878	Glioma	tissue	Capper et al
	9968646118_R06C01	-2.43002	0.0806178	Glioma	tissue	Capper et al
	9968646118_R06C02	-4.48668	-19.6117	Glioma	tissue	Capper et al
	9968646164_R01C01	-1.29667	-11.4001	Glioma	tissue	Capper et al
	9968646164_R03C02	-5.73868	-15.6399	Glioma	tissue	Capper et al
	9968646165_R05C01	-3.92308	-19.3808	Glioma	tissue	Capper et al
	9968646165_R06C02	-0.247668	-10.7677	Glioma	tissue	Capper et al
	9968646167_R02C02	-4.81926	-0.699055	Glioma	tissue	Capper et al
	9969477013_R02C02	-7.96124	-15.3623	Glioma	tissue	Capper et al
	9969477017_R02C02	-2.7763	-11.2338	Glioma	tissue	Capper et al
	9969477017_R03C01	-1.19566	-11.4581	Glioma	tissue	Capper et al
	9969477017_R04C01	-3.9038	-16.5159	Glioma	tissue	Capper et al
	9969477017_R06C02	-14.9648	-11.1223	Glioma	tissue	Capper et al
	9969477022_R02C01	1.19596	-12.4335	Glioma	tissue	Capper et al
	9969477022_R06C01	-4.92487	-15.2179	Glioma	tissue	Capper et al
	9969477055_R03C01	-8.68616	-10.8609	Glioma	tissue	Capper et al
	9969477055_R04C01	-1.02375	-9.12786	Glioma	tissue	Capper et al
	9969477057_R03C01	-0.907627	-18.4429	Glioma	tissue	Capper et al
	9969477058_R02C01	-8.06863	-15.9446	Glioma	tissue	Capper et al
	9969477058_R04C01	-6.02756	-15.6849	Glioma	tissue	Capper et al
	9969477064_R05C02	-8.50057	-19.7466	Glioma	tissue	Capper et al
	9969477064_R06C01	2.52247	-11.8683	Glioma	tissue	Capper et al
	9969477065_R01C02	0.487005	-15.5643	Glioma	tissue	Capper et al
	9969477065_R02C02	-5.14372	-13.7883	Glioma	tissue	Capper et al
	9969477065_R06C01	4.07761	-10.8663	Glioma	tissue	Capper et al
	9969477074_R06C02	-3.76478	-20.9958	Glioma	tissue	Capper et al
	9969477079_R02C01	-1.78595	-11.4355	Glioma	tissue	Capper et al
	9969477079_R04C01	-8.64546	-12.6316	Glioma	tissue	Capper et al
	9969477079_R06C01	2.52665	-16.5368	Glioma	tissue	Capper et al
	9969477086_R02C01	-5.57192	-12.2022	Glioma	tissue	Capper et al
	9969477088_R03C01	-4.93325	-17.1571	Glioma	tissue	Capper et al
	9969477088_R05C02	-12.1831	-14.4314	Glioma	tissue	Capper et al
	9969477088_R06C01	-3.49159	-19.4546	Glioma	tissue	Capper et al
	9969477100_R03C01	-17.1609	-8.82111	Glioma	tissue	Capper et al
	9969477100_R04C01	-10.4669	-15.9319	Glioma	tissue	Capper et al
	9969477102_R02C01	0.376595	-13.0068	Glioma	tissue	Capper et al
	9969477104_R01C01	-1.5285	-17.0392	Glioma	tissue	Capper et al
	9969477107_R03C02	1.00963	-9.27398	Glioma	tissue	Capper et al
	9969477108_R01C01	-14.1405	-18.1768	Glioma	tissue	Capper et al
	9969477122_R04C01	-9.52337	-17.4517	Glioma	tissue	Capper et al
	9969477123_R06C02	-2.46717	-8.89877	Glioma	tissue	Capper et al
	9980102013_R01C02	-2.46691	-18.7619	Glioma	tissue	Capper et al
	10003886252_R06C02	-21.9032	2.40232	Glioma	tissue	Capper et al
	10003886253_R04C01	-18.255	1.1468	Glioma	tissue	Capper et al
	10006823022_R04C02	-15.7111	-4.29733	Glioma	tissue	Capper et al
	10006823024_R02C01	-16.4614	1.18033	Glioma	tissue	Capper et al
	10006823024_R06C01	-25.8848	5.4967	Glioma	tissue	Capper et al
	10006823069_R03C01	-20.4749	1.3737	Glioma	tissue	Capper et al
	10006823071_R01C01	-18.7645	0.45598	Glioma	tissue	Capper et al
	10006823071_R02C01	-17.9715	-2.30806	Glioma	tissue	Capper et al
	10006823071_R06C01	-17.0653	-5.78685	Glioma	tissue	Capper et al
	10006823130_R01C01	-21.8639	2.36635	Glioma	tissue	Capper et al
	10006823130_R05C02	-23.3091	0.54855	Glioma	tissue	Capper et al
	10006823144_R03C01	-17.5349	0.512973	Glioma	tissue	Capper et al
	10006823144_R05C01	-23.2211	1.76097	Glioma	tissue	Capper et al
	10006823155_R01C02	-21.2499	-3.41282	Glioma	tissue	Capper et al
	101178130118_R01C01	-20.398	-3.40289	Glioma	tissue	Capper et al
	101231000014_R02C01	-18.1878	-1.66714	Glioma	tissue	Capper et al
	101231000014_R04C02	-15.8506	0.296662	Glioma	tissue	Capper et al
	200277210056_R03C01	-16.5317	-2.44623	Glioma	tissue	Capper et al
	200325530023_R05C02	-22.1672	-0.90499	Glioma	tissue	Capper et al
	200325530023_R06C02	-12.2069	-1.21959	Glioma	tissue	Capper et al
	200325530024_R01C01	-23.5423	-1.07922	Glioma	tissue	Capper et al
	200325530024_R01C02	-21.197	1.26545	Glioma	tissue	Capper et al
	200325530044_R03C02	-12.6105	-0.573416	Glioma	tissue	Capper et al
	200325530103_R06C01	-20.9503	1.1199	Glioma	tissue	Capper et al
	200325530166_R06C01	-22.8779	1.78355	Glioma	tissue	Capper et al
	200360420061_R06C02	-17.5588	-0.0863013	Glioma	tissue	Capper et al
	200394870071_R06C01	-15.4225	-3.37257	Glioma	tissue	Capper et al
	200394970104_R06C01	-14.816	-2.39619	Glioma	tissue	Capper et al
	200397540002_R03C02	-19.1356	-2.72718	Glioma	tissue	Capper et al
	200400320088_R04C01	-20.3905	1.38686	Glioma	tissue	Capper et al
	200406080086_R01C02	-15.7145	-1.58336	Glioma	tissue	Capper et al
	200486890026_R01C01	-22.3191	0.50147	Glioma	tissue	Capper et al
	200486890026_R02C02	-22.1699	0.414168	Glioma	tissue	Capper et al
	200486890026_R04C01	-14.9147	-1.33371	Glioma	tissue	Capper et al
	3998523018_R03C02	-25.1833	1.70194	Glioma	tissue	Capper et al
	3998523018_R04C01	-19.6456	0.773101	Glioma	tissue	Capper et al
	3998523018_R05C01	-21.8299	2.25336	Glioma	tissue	Capper et al
	3998523022_R02C02	-25.0558	1.02091	Glioma	tissue	Capper et al
	3998523022_R04C02	-13.677	-11.6992	Glioma	tissue	Capper et al
	3998523030_R01C02	-17.1876	0.755106	Glioma	tissue	Capper et al
	3998523030_R04C02	-18.4496	-3.50037	Glioma	tissue	Capper et al
	3998523030_R05C02	-11.5644	-0.633344	Glioma	tissue	Capper et al
	3998523030_R06C02	-11.1539	-1.33646	Glioma	tissue	Capper et al
	3998523031_R04C02	-14.3229	-4.68702	Glioma	tissue	Capper et al
	3998523056_R03C02	-11.5186	-1.17	Glioma	tissue	Capper et al
	3998523057_R04C01	-19.7978	-3.49257	Glioma	tissue	Capper et al
	3998523057_R06C01	-25.7895	1.66749	Glioma	tissue	Capper et al
	3998546129_R03C02	-13.6057	-1.60684	Glioma	tissue	Capper et al
	3998546129_R05C02	-11.2616	-13.9089	Glioma	tissue	Capper et al
	3998546129_R06C01	-18.3742	-2.33581	Glioma	tissue	Capper et al
	3998567085_R02C02	-21.6631	-1.26435	Glioma	tissue	Capper et al
	3998567085_R04C01	-13.8352	-1.19354	Glioma	tissue	Capper et al
	3998567087_R06C01	-22.1694	-0.836545	Glioma	tissue	Capper et al
	3998567088_R03C01	-20.3215	-2.73952	Glioma	tissue	Capper et al
	3998568127_R04C02	-24.1777	0.847103	Glioma	tissue	Capper et al
	3998568166_R05C01	-22.3002	1.15924	Glioma	tissue	Capper et al
	3998568166_R06C02	-21.3141	3.58617	Glioma	tissue	Capper et al
	3998909026_R05C01	-21.7211	2.09499	Glioma	tissue	Capper et al
	3998909026_R06C01	-15.7839	2.87452	Glioma	tissue	Capper et al
	3998909062_R01C02	-21.4594	2.54563	Glioma	tissue	Capper et al
	3998909062_R02C02	-16.4436	1.89723	Glioma	tissue	Capper et al
	3998909062_R03C01	-16.9912	1.49403	Glioma	tissue	Capper et al
	3998909063_R01C02	-23.924	-0.376886	Glioma	tissue	Capper et al
	3998909063_R04C02	-21.2159	-0.515653	Glioma	tissue	Capper et al
	3998909070_R04C02	-18.6925	1.83992	Glioma	tissue	Capper et al
	3998909089_R02C02	-22.053	0.802181	Glioma	tissue	Capper et al
	3998909089_R05C01	-21.6288	0.063967	Glioma	tissue	Capper et al
	3998909174_R03C02	-14.6567	-0.926266	Glioma	tissue	Capper et al
	3998909181_R02C02	-13.4104	-3.64544	Glioma	tissue	Capper et al
	3998919099_R03C01	-21.0161	-3.28698	Glioma	tissue	Capper et al
	3998919099_R03C02	-10.892	-1.24917	Glioma	tissue	Capper et al
	3998919099_R05C02	-21.5409	1.47379	Glioma	tissue	Capper et al
	3998920120_R01C01	-11.5071	6.47512	Glioma	tissue	Capper et al
	3998920120_R06C01	-25.5376	3.6921	Glioma	tissue	Capper et al
	3998920147_R01C02	-14.3207	-1.02597	Glioma	tissue	Capper et al
	3998920147_R03C02	-21.2736	-3.25779	Glioma	tissue	Capper et al
	3998998159_R02C02	-21.4043	-4.49564	Glioma	tissue	Capper et al
	3998998164_R01C02	-15.031	-0.96768	Glioma	tissue	Capper et al
	3998998164_R02C01	-21.3786	1.77492	Glioma	tissue	Capper et al
	3998998164_R02C02	-18.3521	-3.28629	Glioma	tissue	Capper et al
	3998998164_R03C02	-14.4412	-0.510809	Glioma	tissue	Capper et al
	3999002044_R04C02	-21.5826	-4.55093	Glioma	tissue	Capper et al
	3999002044_R05C02	-22.0002	1.11866	Glioma	tissue	Capper et al
	3999078079_R01C02	-20.4503	0.571491	Glioma	tissue	Capper et al
	3999078119_R06C02	-14.844	-0.751319	Glioma	tissue	Capper et al
	3999078123_R01C01	-19.4948	-4.24389	Glioma	tissue	Capper et al
	3999095103_R04C01	-16.6031	-2.48902	Glioma	tissue	Capper et al
	3999095103_R04C02	-19.2406	-3.31455	Glioma	tissue	Capper et al
	3999095104_R04C01	-12.7101	-0.452631	Glioma	tissue	Capper et al
	3999095105_R01C01	-17.7042	0.326397	Glioma	tissue	Capper et al
	3999543042_R03C01	-23.0793	0.00946437	Glioma	tissue	Capper et al
	3999543050_R03C02	-10.958	-1.25966	Glioma	tissue	Capper et al
	3999543050_R05C02	-19.7508	-3.41645	Glioma	tissue	Capper et al
	3999834001_R01C02	-22.7458	0.834704	Glioma	tissue	Capper et al
	3999834003_R06C02	-15.5386	-2.9201	Glioma	tissue	Capper et al
	3999834063_R01C02	-13.1727	-1.10422	Glioma	tissue	Capper et al
	3999834063_R03C01	-23.2034	-2.22322	Glioma	tissue	Capper et al
	3999834067_R05C02	-23.5721	2.24934	Glioma	tissue	Capper et al
	3999834068_R05C02	-16.8621	-1.90273	Glioma	tissue	Capper et al
	3999834094_R02C02	-20.5693	-3.7235	Glioma	tissue	Capper et al
	3999834098_R02C02	-19.943	-1.9348	Glioma	tissue	Capper et al
	3999834104_R02C02	-22.4988	0.790078	Glioma	tissue	Capper et al
	3999834118_R02C02	-14.595	-1.82934	Glioma	tissue	Capper et al
	3999875055_R06C02	-17.8852	-3.37093	Glioma	tissue	Capper et al
	3999875056_R01C02	-16.904	-1.93116	Glioma	tissue	Capper et al
	3999875056_R03C01	-18.8616	0.653824	Glioma	tissue	Capper et al
	3999875056_R06C01	-25.7727	9.84437	Glioma	tissue	Capper et al
	3999875071_R04C02	-14.1794	-3.34345	Glioma	tissue	Capper et al
	3999875071_R06C01	-21.2561	1.72603	Glioma	tissue	Capper et al
	3999875073_R04C01	-16.2545	-2.69129	Glioma	tissue	Capper et al
	9296930017_R06C02	-20.6074	-4.18847	Glioma	tissue	Capper et al
	9373551039_R04C01	-15.2661	0.964967	Glioma	tissue	Capper et al
	9374342010_R04C01	-18.1684	-3.4705	Glioma	tissue	Capper et al
	9374342010_R05C01	-14.0804	-3.24808	Glioma	tissue	Capper et al
	9376561062_R03C01	-12.8316	-0.811925	Glioma	tissue	Capper et al
	9406921070_R01C01	-20.1227	0.40868	Glioma	tissue	Capper et al
	9406921148_R05C01	-18.2159	-2.62858	Glioma	tissue	Capper et al
	9406921149_R03C01	-17.0707	-4.88575	Glioma	tissue	Capper et al
	9406922161_R03C01	-19.1728	-0.0499006	Glioma	tissue	Capper et al
	9407201029_R01C01	-23.0741	0.35614	Glioma	tissue	Capper et al
	9420867122_R01C02	-15.6786	-0.867513	Glioma	tissue	Capper et al
	9444375028_R06C01	-17.7	-1.17329	Glioma	tissue	Capper et al
	9513149129_R02C01	-21.048	-3.02498	Glioma	tissue	Capper et al
	9513149129_R04C01	-12.3249	0.527846	Glioma	tissue	Capper et al
	9513149129_R04C02	-18.296	-2.21435	Glioma	tissue	Capper et al
	9533774023_R05C01	-23.4398	-0.0459977	Glioma	tissue	Capper et al
	9533774023_R06C01	-18.4211	-4.41422	Glioma	tissue	Capper et al
	9533774041_R02C01	-21.0111	0.22273	Glioma	tissue	Capper et al
	9533774088_R04C02	-18.4828	-0.696751	Glioma	tissue	Capper et al
	9534104007_R02C01	-18.9845	-2.00757	Glioma	tissue	Capper et al
	9534104007_R06C02	-17.6537	-5.20953	Glioma	tissue	Capper et al
	9553932008_R03C02	-17.0063	-3.90049	Glioma	tissue	Capper et al
	9553932030_R01C02	-15.1336	-3.33889	Glioma	tissue	Capper et al
	9553932054_R04C02	-21.7571	0.0957605	Glioma	tissue	Capper et al
	9611519051_R05C01	-24.0505	1.28035	Glioma	tissue	Capper et al
	9647455233_R01C02	-23.5394	1.25697	Glioma	tissue	Capper et al
	9647455233_R06C02	-17.5506	-3.31632	Glioma	tissue	Capper et al
	9721366135_R01C01	-22.6132	1.7153	Glioma	tissue	Capper et al
	9721366138_R03C02	-20.1184	-3.24072	Glioma	tissue	Capper et al
	9721366149_R06C01	-20.4343	-3.14888	Glioma	tissue	Capper et al
	9741779119_R03C01	-25.2325	2.53383	Glioma	tissue	Capper et al
	9741779119_R05C01	-20.2702	0.684122	Glioma	tissue	Capper et al
	9741950025_R05C02	-22.8794	0.972816	Glioma	tissue	Capper et al
	9741950025_R06C01	-16.4759	-3.59119	Glioma	tissue	Capper et al
	9741950027_R01C01	-21.8845	1.08425	Glioma	tissue	Capper et al
	9741950085_R02C02	-21.3134	2.36867	Glioma	tissue	Capper et al
	9741950085_R05C02	-11.7662	-11.3523	Glioma	tissue	Capper et al
	9741950149_R04C01	-22.3086	1.60621	Glioma	tissue	Capper et al
	9829119119_R04C01	-23.4123	0.627933	Glioma	tissue	Capper et al
	9829119119_R05C01	-17.6168	0.411682	Glioma	tissue	Capper et al
	9829119119_R05C02	-20.8157	-0.212161	Glioma	tissue	Capper et al
	9829119119_R06C01	-12.8162	-2.20768	Glioma	tissue	Capper et al
	9855358001_R02C02	-14.421	-3.38467	Glioma	tissue	Capper et al
	9855358026_R02C01	-24.6614	2.34478	Glioma	tissue	Capper et al
	9855358026_R06C02	-20.2146	-2.55783	Glioma	tissue	Capper et al
	9855358027_R05C02	-21.9836	-4.8603	Glioma	tissue	Capper et al
	9855358058_R04C02	-23.5777	1.97383	Glioma	tissue	Capper et al
	9878820008_R01C02	-23.5023	1.45258	Glioma	tissue	Capper et al
	9878820018_R04C01	-21.6438	1.05019	Glioma	tissue	Capper et al
	9878820018_R05C01	-13.9141	-0.386091	Glioma	tissue	Capper et al
	9878820018_R05C02	-18.1777	0.0896292	Glioma	tissue	Capper et al
	9878820123_R05C01	-15.2145	0.159228	Glioma	tissue	Capper et al
	9878820140_R01C01	-19.1253	-5.23337	Glioma	tissue	Capper et al
	9878820140_R06C02	-23.5374	1.5674	Glioma	tissue	Capper et al
	9878820156_R03C01	-15.4745	-2.91167	Glioma	tissue	Capper et al
	9878827210_R02C01	-22.8358	0.844554	Glioma	tissue	Capper et al
	9878827210_R03C02	-26.8762	3.35076	Glioma	tissue	Capper et al
	9878827210_R04C01	-19.6082	-1.73567	Glioma	tissue	Capper et al
	9878827210_R04C02	-19.8572	-1.81807	Glioma	tissue	Capper et al
	9878827210_R05C02	-21.6197	-4.76188	Glioma	tissue	Capper et al
	9878827225_R06C02	-14.6561	1.00777	Glioma	tissue	Capper et al
	9878827227_R01C01	-19.2073	-1.35448	Glioma	tissue	Capper et al
	9878827239_R05C02	-15.6188	-1.74041	Glioma	tissue	Capper et al
	9878827240_R05C01	-16.9371	1.93441	Glioma	tissue	Capper et al
	9878827240_R06C01	-22.949	0.477529	Glioma	tissue	Capper et al
	9968646165_R01C01	-15.8032	-3.53436	Glioma	tissue	Capper et al
	9968646165_R03C01	-17.671	-1.82908	Glioma	tissue	Capper et al
	9969477013_R05C01	-17.7917	0.468323	Glioma	tissue	Capper et al
	9969477013_R05C02	-16.2966	0.398303	Glioma	tissue	Capper et al
	9969477014_R05C01	-16.4023	-1.73334	Glioma	tissue	Capper et al
	9969477017_R05C02	-19.9	1.12447	Glioma	tissue	Capper et al
	9969477018_R06C01	-11.9378	-0.493492	Glioma	tissue	Capper et al
	9969477022_R01C02	-20.5341	-3.13619	Glioma	tissue	Capper et al
	9969477041_R03C02	-12.5578	-3.12671	Glioma	tissue	Capper et al
	9969477055_R02C01	-18.0754	0.801574	Glioma	tissue	Capper et al
	9969477055_R06C01	-16.8188	-4.19086	Glioma	tissue	Capper et al
	9969477057_R01C01	-15.6563	-0.699656	Glioma	tissue	Capper et al
	9969477058_R01C01	-17.1376	-4.00016	Glioma	tissue	Capper et al
	9969477086_R01C02	-13.4652	-12.4807	Glioma	tissue	Capper et al
	9969477086_R03C01	-16.2009	-1.29875	Glioma	tissue	Capper et al
	9969477088_R03C02	-19.4152	0.425799	Glioma	tissue	Capper et al
	9969477101_R06C01	-19.8875	-3.21702	Glioma	tissue	Capper et al
	9969477102_R02C02	-16.1252	-3.19504	Glioma	tissue	Capper et al
	9969477102_R03C01	-18.8721	-4.02808	Glioma	tissue	Capper et al
	9969477107_R04C02	-17.5614	-4.80147	Glioma	tissue	Capper et al
	9969477107_R06C02	-14.3197	-1.27528	Glioma	tissue	Capper et al
	9969477108_R03C02	-23.8326	1.721	Glioma	tissue	Capper et al
	9969477122_R02C02	-15.78	-4.30263	Glioma	tissue	Capper et al
	10006823024_R02C02	-3.84797	-0.153145	Glioma	tissue	Capper et al
	10006823024_R04C02	3.40521	-8.2645	Glioma	tissue	Capper et al
	10006823071_R05C01	5.27859	-0.911823	Glioma	tissue	Capper et al
	10006823122_R03C01	1.38809	-10.8002	Glioma	tissue	Capper et al
	10006823123_R02C02	1.30689	-9.52972	Glioma	tissue	Capper et al
	10006823123_R04C02	-2.70175	-19.0939	Glioma	tissue	Capper et al
	10006823130_R01C02	0.386127	-10.7472	Glioma	tissue	Capper et al
	10006823130_R06C02	1.30521	-9.56232	Glioma	tissue	Capper et al
	200325530166_R04C01	-1.75932	-5.99087	Glioma	tissue	Capper et al
	200394870010_R01C02	-3.57619	-18.1417	Glioma	tissue	Capper et al
	200394870010_R03C01	-0.887272	-17.3144	Glioma	tissue	Capper et al
	200394870069_R06C01	-2.89289	-1.74978	Glioma	tissue	Capper et al
	3998523030_R05C01	3.04881	-2.72835	Glioma	tissue	Capper et al
	3998546128_R01C02	-3.33579	-20.3747	Glioma	tissue	Capper et al
	3998546128_R05C01	0.0178763	-13.791	Glioma	tissue	Capper et al
	3998546129_R03C01	-10.0173	-5.50517	Glioma	tissue	Capper et al
	3998568166_R01C01	-2.16652	-18.4497	Glioma	tissue	Capper et al
	3998568167_R01C01	-16.9037	-12.0877	Glioma	tissue	Capper et al
	3998909013_R02C02	-8.9679	-15.2609	Glioma	tissue	Capper et al
	3998909026_R05C02	-7.36466	-3.76427	Glioma	tissue	Capper et al
	3998909181_R02C01	-3.19427	-1.824	Glioma	tissue	Capper et al
	3998909182_R04C02	-13.263	-14.0102	Glioma	tissue	Capper et al
	3999002044_R06C01	-1.85379	-5.1147	Glioma	tissue	Capper et al
	3999078120_R02C02	-11.7417	-21.5193	Glioma	tissue	Capper et al
	3999078120_R04C02	-1.3316	-1.94539	Glioma	tissue	Capper et al
	3999095104_R06C01	-10.1579	-5.60891	Glioma	tissue	Capper et al
	3999834003_R01C02	-7.61052	-18.3743	Glioma	tissue	Capper et al
	3999875056_R02C02	-7.54112	-12.1661	Glioma	tissue	Capper et al
	9373550131_R02C01	-1.85249	-6.96587	Glioma	tissue	Capper et al
	9373550131_R03C02	-2.45703	-0.180515	Glioma	tissue	Capper et al
	9373551042_R05C02	1.22395	-16.4789	Glioma	tissue	Capper et al
	9406921039_R06C02	0.473882	-15.2172	Glioma	tissue	Capper et al
	9407201029_R02C02	-1.9055	-4.9945	Glioma	tissue	Capper et al
	9420867121_R06C02	-6.11725	-2.74228	Glioma	tissue	Capper et al
	9422491056_R02C01	-5.50168	-14.5479	Glioma	tissue	Capper et al
	9533774014_R05C02	-5.01402	-1.14923	Glioma	tissue	Capper et al
	9533774088_R02C02	-7.8246	-20.8294	Glioma	tissue	Capper et al
	9534104008_R06C01	-3.72237	-18.0225	Glioma	tissue	Capper et al
	9534104010_R05C01	-11.3887	-22.3786	Glioma	tissue	Capper et al
	9553932029_R02C01	1.15491	-10.3967	Glioma	tissue	Capper et al
	9553932030_R06C01	-3.81767	-20.3103	Glioma	tissue	Capper et al
	9553932054_R01C02	-1.64429	-5.96343	Glioma	tissue	Capper et al
	9647455233_R05C02	-7.66081	9.19626	Glioma	tissue	Capper et al
	9721366149_R04C01	-6.3899	-5.1682	Glioma	tissue	Capper et al
	9721366150_R02C02	-8.23122	-19.8487	Glioma	tissue	Capper et al
	9741950008_R02C01	1.46489	-7.72273	Glioma	tissue	Capper et al
	9741950025_R02C02	-18.599	-8.01165	Glioma	tissue	Capper et al
	9741950085_R03C02	-14.1465	-17.1508	Glioma	tissue	Capper et al
	9855358003_R04C01	-4.47154	-0.437454	Glioma	tissue	Capper et al
	9878820008_R03C01	-7.918	-3.65258	Glioma	tissue	Capper et al
	9878820127_R01C02	1.13141	-11.1496	Glioma	tissue	Capper et al
	9878827225_R01C02	-14.8487	-15.4726	Glioma	tissue	Capper et al
	9878827240_R01C01	-0.966205	-18.5159	Glioma	tissue	Capper et al
	9968646164_R01C02	-6.83367	-20.6432	Glioma	tissue	Capper et al
	9968646165_R02C02	-3.65433	-20.2256	Glioma	tissue	Capper et al
	9969477013_R04C01	-3.56296	-12.2446	Glioma	tissue	Capper et al
	9969477013_R06C01	-4.97545	-14.8205	Glioma	tissue	Capper et al
	9969477014_R04C01	-12.0169	-10.9992	Glioma	tissue	Capper et al
	9969477014_R04C02	-3.0503	-18.1483	Glioma	tissue	Capper et al
	9969477014_R06C01	-13.7894	-17.4285	Glioma	tissue	Capper et al
	9969477017_R01C01	-9.51519	-10.8634	Glioma	tissue	Capper et al
	9969477102_R05C01	-14.9327	-12.3877	Glioma	tissue	Capper et al
	9969477123_R05C01	-14.9418	-12.3906	Glioma	tissue	Capper et al
	9969477123_R05C02	0.657103	-9.50619	Glioma	tissue	Capper et al
	101178130116_R06C01	-3.50121	0.541909	Glioneuronal	tissue	Capper et al
	200325530024_R02C01	-5.45756	-0.862264	Glioneuronal	tissue	Capper et al
	200362700196_R03C02	0.965921	-3.29879	Glioneuronal	tissue	Capper et al
	200362700204_R01C01	5.75254	13.4707	Glioneuronal	tissue	Capper et al
	200397540001_R02C02	-4.85308	-1.25613	Glioneuronal	tissue	Capper et al
	200397540001_R04C01	-0.825752	-2.03787	Glioneuronal	tissue	Capper et al
	200397540001_R05C01	-5.5419	0.0649827	Glioneuronal	tissue	Capper et al
	200397540001_R06C01	-4.60741	-1.20911	Glioneuronal	tissue	Capper et al
	200400320088_R01C02	-16.7791	-9.40919	Glioneuronal	tissue	Capper et al
	200400320088_R06C01	8.16122	-3.46467	Glioneuronal	tissue	Capper et al
	3998523057_R02C02	-2.14346	-2.03055	Glioneuronal	tissue	Capper et al
	3998546129_R02C02	3.05091	-2.70945	Glioneuronal	tissue	Capper et al
	3998568166_R06C01	6.18351	-1.10472	Glioneuronal	tissue	Capper et al
	3998909072_R05C01	-3.74491	-1.11762	Glioneuronal	tissue	Capper et al
	3998909193_R01C01	-8.14546	-2.85838	Glioneuronal	tissue	Capper et al
	3998920147_R04C02	-5.46231	0.0217645	Glioneuronal	tissue	Capper et al
	3998998164_R06C01	10.509	-5.16931	Glioneuronal	tissue	Capper et al
	3999002051_R02C01	-16.0576	-1.53232	Glioneuronal	tissue	Capper et al
	3999095103_R06C02	-2.62846	-1.68608	Glioneuronal	tissue	Capper et al
	3999834002_R06C02	-3.48117	-1.16039	Glioneuronal	tissue	Capper et al
	3999834115_R03C01	0.747696	-0.479863	Glioneuronal	tissue	Capper et al
	3999875073_R02C02	0.77439	-1.94615	Glioneuronal	tissue	Capper et al
	9305651060_R04C02	1.99605	6.20979	Glioneuronal	tissue	Capper et al
	9370847051_R04C02	-2.91605	-11.2923	Glioneuronal	tissue	Capper et al
	9373550131_R04C02	-3.03272	-2.24665	Glioneuronal	tissue	Capper et al
	9406921070_R05C01	-2.53664	-0.337351	Glioneuronal	tissue	Capper et al
	9444374133_R03C02	-2.3191	-2.37193	Glioneuronal	tissue	Capper et al
	9533774088_R05C02	-3.39861	0.093041	Glioneuronal	tissue	Capper et al
	9741950008_R04C01	-3.1312	-2.49914	Glioneuronal	tissue	Capper et al
	9878820021_R01C02	-8.56048	-2.6788	Glioneuronal	tissue	Capper et al
	9878827239_R03C02	7.65408	-1.88847	Haematopoietic	tissue	Capper et al
	10006823141_R06C01	5.19445	2.2046	Melanocytic	tissue	Capper et al
	200362700194_R01C01	8.00809	-12.1224	Melanocytic	tissue	Capper et al
	200400320088_R05C01	5.20412	2.10027	Melanocytic	tissue	Capper et al
	3998523057_R05C02	5.20327	2.11692	Melanocytic	tissue	Capper et al
	3999543051_R04C01	8.20271	-11.6314	Melanocytic	tissue	Capper et al
	9741950149_R01C02	8.26019	-11.4889	Melanocytic	tissue	Capper et al
	9968646118_R01C02	8.18032	-11.6966	Melanocytic	tissue	Capper et al
	10003886253_R03C01	18.3095	-0.267593	Mesenchymal	tissue	Capper et al
	10005839017_R06C01	13.552	-5.10497	Mesenchymal	tissue	Capper et al
	10006823143_R04C02	13.1116	-6.47646	Mesenchymal	tissue	Capper et al
	10006823160_R01C01	8.46486	-1.41061	Mesenchymal	tissue	Capper et al
	200277210073_R02C01	12.9091	-6.96761	Mesenchymal	tissue	Capper et al
	3998568127_R05C02	13.1953	-6.96854	Mesenchymal	tissue	Capper et al
	3999095104_R03C01	15.4371	-0.830194	Mesenchymal	tissue	Capper et al
	3999100100_R05C02	21.2379	1.69858	Mesenchymal	tissue	Capper et al
	3999834063_R02C01	13.2783	-5.36221	Mesenchymal	tissue	Capper et al
	3999875056_R06C02	21.4517	1.01291	Mesenchymal	tissue	Capper et al
	3999875076_R02C02	14.9502	-1.04366	Mesenchymal	tissue	Capper et al
	6929718001_R01C02	13.1469	2.87819	Mesenchymal	tissue	Capper et al
	6969568075_R05C01	13.4472	3.50078	Mesenchymal	tissue	Capper et al
	7497398017_R06C02	12.2273	2.93976	Mesenchymal	tissue	Capper et al
	7497398022_R05C02	13.8955	3.56413	Mesenchymal	tissue	Capper et al
	8622007027_R02C01	13.5327	1.04366	Mesenchymal	tissue	Capper et al
	8622007067_R05C02	13.629	-0.503382	Mesenchymal	tissue	Capper et al
	8622007149_R02C02	-0.0196048	-10.069	Mesenchymal	tissue	Capper et al
	9007225026_R04C01	13.7365	3.12707	Mesenchymal	tissue	Capper et al
	9007225035_R04C02	12.1258	2.93256	Mesenchymal	tissue	Capper et al
	9305216208_R01C01	13.9776	-0.616614	Mesenchymal	tissue	Capper et al
	9305216208_R01C02	15.5753	-0.113329	Mesenchymal	tissue	Capper et al
	9305216208_R02C01	14.8083	-1.14627	Mesenchymal	tissue	Capper et al
	9305216208_R02C02	13.8328	-0.477505	Mesenchymal	tissue	Capper et al
	9305216208_R03C01	13.9997	-0.982549	Mesenchymal	tissue	Capper et al
	9305216208_R03C02	14.1284	-0.466358	Mesenchymal	tissue	Capper et al
	9305216208_R04C01	14.1245	-0.472843	Mesenchymal	tissue	Capper et al
	9305216208_R04C02	13.3567	-0.413051	Mesenchymal	tissue	Capper et al
	9305216208_R05C01	14.7377	-0.550149	Mesenchymal	tissue	Capper et al
	9305216208_R05C02	13.384	-1.10359	Mesenchymal	tissue	Capper et al
	9305216208_R06C01	14.0397	0.126534	Mesenchymal	tissue	Capper et al
	9305651051_R04C02	14.2017	-0.303892	Mesenchymal	tissue	Capper et al
	9305651051_R05C02	13.7885	-0.433346	Mesenchymal	tissue	Capper et al
	9305651051_R06C02	14.3516	-0.127781	Mesenchymal	tissue	Capper et al
	9305651053_R01C01	13.8735	-0.192503	Mesenchymal	tissue	Capper et al
	9305651053_R02C01	14.7036	-0.312677	Mesenchymal	tissue	Capper et al
	9305651053_R03C01	13.8784	-0.96296	Mesenchymal	tissue	Capper et al
	9305651053_R04C01	14.3358	-0.392803	Mesenchymal	tissue	Capper et al
	9305651053_R05C01	14.1417	-0.113883	Mesenchymal	tissue	Capper et al
	9305651053_R06C01	15.1695	-0.830514	Mesenchymal	tissue	Capper et al
	9305651055_R01C01	18.3586	-0.241177	Mesenchymal	tissue	Capper et al
	9305651055_R02C01	22.0966	1.56567	Mesenchymal	tissue	Capper et al
	9305651055_R04C02	13.085	-0.23004	Mesenchymal	tissue	Capper et al
	9305651055_R06C01	20.9001	0.724757	Mesenchymal	tissue	Capper et al
	9340996003_R01C01	13.3461	-0.869572	Mesenchymal	tissue	Capper et al
	9340996003_R01C02	20.7884	1.58824	Mesenchymal	tissue	Capper et al
	9340996003_R02C01	21.1234	0.975204	Mesenchymal	tissue	Capper et al
	9340996003_R04C01	18.6585	-0.0203367	Mesenchymal	tissue	Capper et al
	9340996050_R06C02	21.3967	0.838418	Mesenchymal	tissue	Capper et al
	9376538153_R06C02	12.912	-7.06452	Mesenchymal	tissue	Capper et al
	9376561024_R01C01	13.8951	-6.05263	Mesenchymal	tissue	Capper et al
	9376561024_R02C01	23.2971	3.16886	Mesenchymal	tissue	Capper et al
	9376561062_R02C01	20.2763	0.741297	Mesenchymal	tissue	Capper et al
	9420867051_R01C01	-1.84982	-8.16395	Mesenchymal	tissue	Capper et al
	9426021086_R01C02	12.9526	-6.87416	Mesenchymal	tissue	Capper et al
	9444375033_R06C02	20.5489	1.68189	Mesenchymal	tissue	Capper et al
	9533774024_R01C02	12.7807	-5.6723	Mesenchymal	tissue	Capper et al
	9533774067_R04C02	13.1964	-6.95834	Mesenchymal	tissue	Capper et al
	9533774097_R02C02	18.7357	-0.17748	Mesenchymal	tissue	Capper et al
	9553932008_R05C02	9.35632	-0.748555	Mesenchymal	tissue	Capper et al
	9553932008_R06C02	9.38795	-1.50542	Mesenchymal	tissue	Capper et al
	9553932123_R05C02	13.1393	-5.56598	Mesenchymal	tissue	Capper et al
	9721367020_R04C02	12.3753	-8.10147	Mesenchymal	tissue	Capper et al
	9741950007_R05C02	9.05666	-1.63251	Mesenchymal	tissue	Capper et al
	9741950008_R01C02	8.57435	-1.79118	Mesenchymal	tissue	Capper et al
	9741950027_R02C01	18.1415	-0.34214	Mesenchymal	tissue	Capper et al
	9741950039_R04C01	13.7441	3.25575	Mesenchymal	tissue	Capper et al
	9741950101_R04C01	8.77925	-0.742847	Mesenchymal	tissue	Capper et al
	9769100024_R06C02	12.6916	-7.61817	Mesenchymal	tissue	Capper et al
	9829119119_R04C02	13.3763	-6.29445	Mesenchymal	tissue	Capper et al
	9829119256_R01C02	13.5304	3.26033	Mesenchymal	tissue	Capper et al
	9855358003_R02C02	13.641	3.66667	Mesenchymal	tissue	Capper et al
	9855358056_R01C02	15.1398	-0.864132	Mesenchymal	tissue	Capper et al
	9855358056_R02C02	14.4371	-0.80765	Mesenchymal	tissue	Capper et al
	9855358058_R01C01	8.64196	-0.503523	Mesenchymal	tissue	Capper et al
	9855358058_R03C01	8.65161	-0.52249	Mesenchymal	tissue	Capper et al
	9855358058_R04C01	8.65272	-1.34407	Mesenchymal	tissue	Capper et al
	9878820009_R06C02	12.949	-7.54559	Mesenchymal	tissue	Capper et al
	9878820104_R04C02	7.65414	-1.56502	Mesenchymal	tissue	Capper et al
	9878820105_R01C01	8.87915	-1.34399	Mesenchymal	tissue	Capper et al
	9878820156_R04C01	21.6601	0.752883	Mesenchymal	tissue	Capper et al
	9968646165_R03C02	12.7779	-7.3234	Mesenchymal	tissue	Capper et al
	9969477006_R02C02	21.0454	1.27253	Mesenchymal	tissue	Capper et al
	9969477089_R06C02	13.8632	3.44185	Mesenchymal	tissue	Capper et al
	9969477122_R01C02	13.6516	2.7272	Mesenchymal	tissue	Capper et al
	9969477124_R04C01	20.8522	0.0422093	Mesenchymal	tissue	Capper et al
	GSM2403536	31.6833	2.15381	Meningioma	tissue	Capper et al
	GSM2403537	31.2063	3.92458	Meningioma	tissue	Capper et al
	GSM2403538	32.1947	1.64025	Meningioma	tissue	Capper et al
	GSM2403539	23.2391	13.3759	Meningioma	tissue	Capper et al
	GSM2403540	26.9971	4.87545	Meningioma	tissue	Capper et al
	GSM2403541	28.9914	3.21893	Meningioma	tissue	Capper et al
	GSM2403542	31.7688	1.13253	Meningioma	tissue	Capper et al
	GSM2403543	32.0951	1.56577	Meningioma	tissue	Capper et al
	GSM2403544	33.1722	4.51783	Meningioma	tissue	Capper et al
	GSM2403545	31.0827	3.7282	Meningioma	tissue	Capper et al
	GSM2403546	31.6839	0.648523	Meningioma	tissue	Capper et al
	GSM2403547	28.972	2.61973	Meningioma	tissue	Capper et al
	GSM2403548	27.3981	2.83186	Meningioma	tissue	Capper et al
	GSM2403549	28.1601	3.41696	Meningioma	tissue	Capper et al
	GSM2403550	29.0186	2.60227	Meningioma	tissue	Capper et al
	GSM2403551	29.5147	2.73729	Meningioma	tissue	Capper et al
	GSM2403552	29.6265	3.13338	Meningioma	tissue	Capper et al
	GSM2403553	29.9516	1.71672	Meningioma	tissue	Capper et al
	GSM2403554	28.9648	2.01858	Meningioma	tissue	Capper et al
	GSM2403555	29.7275	3.99232	Meningioma	tissue	Capper et al
	GSM2403556	28.9301	2.2197	Meningioma	tissue	Capper et al
	GSM2403557	28.153	2.08038	Meningioma	tissue	Capper et al
	GSM2403558	28.8893	3.25077	Meningioma	tissue	Capper et al
	GSM2403559	28.0734	2.99166	Meningioma	tissue	Capper et al
	GSM2403560	32.4425	5.12909	Meningioma	tissue	Capper et al
	GSM2403561	18.2559	2.75376	Meningioma	tissue	Capper et al
	GSM2403562	32.264	1.78173	Meningioma	tissue	Capper et al
	GSM2403563	31.486	4.81489	Meningioma	tissue	Capper et al
	GSM2403564	32.2342	5.17632	Meningioma	tissue	Capper et al
	GSM2403565	32.6342	1.26556	Meningioma	tissue	Capper et al
	GSM2403566	31.4358	2.33228	Meningioma	tissue	Capper et al
	GSM2403567	21.3719	11.2329	Meningioma	tissue	Capper et al
	GSM2403592	29.0898	1.39129	Meningioma	tissue	Capper et al
	GSM2403593	31.0908	2.44287	Meningioma	tissue	Capper et al
	GSM2403594	29.6726	2.2603	Meningioma	tissue	Capper et al
	GSM2403595	29.0394	1.1453	Meningioma	tissue	Capper et al
	GSM2403596	28.7157	2.88271	Meningioma	tissue	Capper et al
	GSM2403824	31.1567	5.85589	Meningioma	tissue	Capper et al
	GSM2403834	32.9753	3.83114	Meningioma	tissue	Capper et al
	GSM2403835	31.6947	0.558236	Meningioma	tissue	Capper et al
	GSM2403943	27.8688	2.17915	Meningioma	tissue	Capper et al
	GSM2403944	27.4102	4.72992	Meningioma	tissue	Capper et al
	GSM2404074	27.5074	5.25003	Meningioma	tissue	Capper et al
	GSM2404075	26.7024	5.28246	Meningioma	tissue	Capper et al
	GSM2404076	18.8879	5.17216	Meningioma	tissue	Capper et al
	GSM2404077	23.9135	3.05823	Meningioma	tissue	Capper et al
	GSM2404078	22.7466	4.08249	Meningioma	tissue	Capper et al
	GSM2404079	21.4655	5.23918	Meningioma	tissue	Capper et al
	GSM2404080	23.447	3.89476	Meningioma	tissue	Capper et al
	GSM2404081	26.5826	3.73217	Meningioma	tissue	Capper et al
	GSM2404082	24.0152	4.17312	Meningioma	tissue	Capper et al
	GSM2404083	27.0583	3.90817	Meningioma	tissue	Capper et al
	GSM2404084	28.2143	5.05409	Meningioma	tissue	Capper et al
	GSM2404085	27.4731	4.99004	Meningioma	tissue	Capper et al
	GSM2404086	27.911	5.37102	Meningioma	tissue	Capper et al
	GSM2404087	27.2059	4.43651	Meningioma	tissue	Capper et al
	GSM2404088	25.744	3.61001	Meningioma	tissue	Capper et al
	GSM2404089	28.2954	6.32172	Meningioma	tissue	Capper et al
	GSM2404090	26.6702	4.36244	Meningioma	tissue	Capper et al
	GSM2404091	28.6272	5.03704	Meningioma	tissue	Capper et al
	GSM2404092	22.7657	3.58413	Meningioma	tissue	Capper et al
	GSM2404465	31.975	5.05192	Meningioma	tissue	Capper et al
	GSM2404466	27.0503	0.867307	Meningioma	tissue	Capper et al
	GSM2404467	31.7319	4.22584	Meningioma	tissue	Capper et al
	GSM2404468	31.0561	4.41061	Meningioma	tissue	Capper et al
	GSM2404469	31.739	4.78699	Meningioma	tissue	Capper et al
	GSM2404470	31.8226	4.72445	Meningioma	tissue	Capper et al
	GSM2404471	30.8173	4.34736	Meningioma	tissue	Capper et al
	GSM2405339	28.696	5.54499	Meningioma	tissue	Capper et al
	GSM2405343	31.9507	1.50454	Meningioma	tissue	Capper et al
	GSM2405344	25.0731	6.21884	Meningioma	tissue	Capper et al
	GSM2405345	32.664	3.55353	Meningioma	tissue	Capper et al
	GSM2405346	32.4363	3.94437	Meningioma	tissue	Capper et al
	GSM2405347	32.5911	3.95949	Meningioma	tissue	Capper et al
	GSM2405348	32.3699	3.75343	Meningioma	tissue	Capper et al
	GSM2405349	32.2313	3.70006	Meningioma	tissue	Capper et al
	GSM2405350	27.082	4.88188	Meningioma	tissue	Capper et al
	GSM2405351	29.1296	1.1358	Meningioma	tissue	Capper et al
	GSM2405352	31.5609	0.828269	Meningioma	tissue	Capper et al
	GSM2405353	32.0173	3.10346	Meningioma	tissue	Capper et al
	GSM2405354	32.1992	3.17934	Meningioma	tissue	Capper et al
	GSM2405355	31.9406	5.33343	Meningioma	tissue	Capper et al
	GSM2405356	27.6218	4.65941	Meningioma	tissue	Capper et al
	GSM2405357	28.0634	4.39046	Meningioma	tissue	Capper et al
	GSM2405358	28.3005	2.40691	Meningioma	tissue	Capper et al
	GSM2405359	28.706	4.54973	Meningioma	tissue	Capper et al
	GSM2405360	32.0683	5.57457	Meningioma	tissue	Capper et al
	GSM2405361	31.9906	5.25158	Meningioma	tissue	Capper et al
	GSM2405362	22.7741	1.48332	Meningioma	tissue	Capper et al
	GSM2405363	27.9546	5.05177	Meningioma	tissue	Capper et al
	GSM2940733	23.7789	5.08382	Meningioma	tissue	Capper et al
	GSM2940743	34.2155	5.40844	Meningioma	tissue	Capper et al
	GSM2940744	23.5826	2.16807	Meningioma	tissue	Capper et al
	GSM2940759	28.615	4.39558	Meningioma	tissue	Capper et al
	GSM2940766	32.9908	5.69951	Meningioma	tissue	Capper et al
	GSM2940770	32.5313	5.55823	Meningioma	tissue	Capper et al
	GSM2940794	25.1099	10.3558	Meningioma	tissue	Capper et al
	GSM2940804	7.45302	-3.8073	Meningioma	tissue	Capper et al
	GSM2940828	26.7312	3.37069	Meningioma	tissue	Capper et al
	GSM2940852	24.6188	2.51459	Meningioma	tissue	Capper et al
	GSM2940892	32.8091	5.68419	Meningioma	tissue	Capper et al
	GSM2940975	22.7748	1.66581	Meningioma	tissue	Capper et al
	GSM2940989	27.298	3.14863	Meningioma	tissue	Capper et al
	GSM2941010	30.7125	7.27876	Meningioma	tissue	Capper et al
	GSM2941056	21.4967	1.10392	Meningioma	tissue	Capper et al
	GSM2941101	25.0651	10.306	Meningioma	tissue	Capper et al
	GSM2941147	29.6943	5.27867	Meningioma	tissue	Capper et al
	GSM2941149	22.1424	1.51019	Meningioma	tissue	Capper et al
	GSM2941157	22.0671	1.54049	Meningioma	tissue	Capper et al
	GSM2941159	30.4768	6.41591	Meningioma	tissue	Capper et al
	GSM2941160	27.6662	3.74834	Meningioma	tissue	Capper et al
	GSM2941161	28.6668	4.1905	Meningioma	tissue	Capper et al
	GSM2941162	25.7979	3.13537	Meningioma	tissue	Capper et al
	GSM2941222	31.1302	1.49914	Meningioma	tissue	Capper et al
	GSM2941228	33.5794	8.17138	Meningioma	tissue	Capper et al
	GSM2941240	21.8214	7.407	Meningioma	tissue	Capper et al
	GSM2941241	31.3469	0.649895	Meningioma	tissue	Capper et al
	GSM2941263	30.6654	10.1232	Meningioma	tissue	Capper et al
	GSM2941264	21.8398	1.40869	Meningioma	tissue	Capper et al
	GSM2941277	25.2795	9.2824	Meningioma	tissue	Capper et al
	GSM2941299	34.2636	6.75476	Meningioma	tissue	Capper et al
	GSM2941303	-9.35598	-13.8929	Meningioma	tissue	Capper et al
	GSM2941312	30.2972	6.33091	Meningioma	tissue	Capper et al
	GSM2941362	26.3191	3.63667	Meningioma	tissue	Capper et al
	GSM2941369	5.61204	-4.30863	Meningioma	tissue	Capper et al
	GSM2941425	26.5926	9.76396	Meningioma	tissue	Capper et al
	GSM2941445	34.0885	6.63558	Meningioma	tissue	Capper et al
	GSM2941456	6.65631	-7.0649	Meningioma	tissue	Capper et al
	GSM2941458	28.6828	6.30739	Meningioma	tissue	Capper et al
	GSM2941479	-2.53181	-10.6318	Meningioma	tissue	Capper et al
	GSM2941524	20.4407	4.81591	Meningioma	tissue	Capper et al
	GSM2941576	33.578	5.86245	Meningioma	tissue	Capper et al
	GSM2941577	35.0715	6.91573	Meningioma	tissue	Capper et al
	GSM2941590	32.7066	3.12863	Meningioma	tissue	Capper et al
	GSM2941623	28.4627	5.46517	Meningioma	tissue	Capper et al
	GSM2941649	28.1679	3.83525	Meningioma	tissue	Capper et al
	GSM2941656	23.5074	1.77474	Meningioma	tissue	Capper et al
	GSM2941659	28.7646	4.59263	Meningioma	tissue	Capper et al
	GSM2941669	30.0285	5.23128	Meningioma	tissue	Capper et al
	GSM2941675	16.7958	6.85398	Meningioma	tissue	Capper et al
	GSM2941681	30.6277	6.41445	Meningioma	tissue	Capper et al
	GSM2941682	28.5436	5.8276	Meningioma	tissue	Capper et al
	GSM2941683	27.6943	3.4586	Meningioma	tissue	Capper et al
	GSM2941729	28.1648	6.70017	Meningioma	tissue	Capper et al
	GSM2941765	25.3956	2.91367	Meningioma	tissue	Capper et al
	GSM2941809	26.6337	1.95347	Meningioma	tissue	Capper et al
	GSM2941810	29.7794	6.06871	Meningioma	tissue	Capper et al
	GSM2941811	26.4799	2.16095	Meningioma	tissue	Capper et al
	GSM2941828	30.1241	7.03541	Meningioma	tissue	Capper et al
	200400320088_R02C02	12.7952	-1.45286	Nerve	tissue	Capper et al
	3999834068_R01C02	8.46065	1.28296	Nerve	tissue	Capper et al
	9553932054_R03C02	8.38456	1.40402	Nerve	tissue	Capper et al
	9721366149_R04C02	11.9227	-0.755969	Nerve	tissue	Capper et al
	9741950149_R03C02	8.40577	1.37172	Nerve	tissue	Capper et al
	9741950149_R06C02	7.76985	1.18526	Nerve	tissue	Capper et al
	9829119119_R03C01	12.4819	-0.829062	Nerve	tissue	Capper et al
	9968646118_R02C02	8.65537	1.12716	Nerve	tissue	Capper et al
	9969477102_R04C01	8.78825	1.78642	Nerve	tissue	Capper et al
	10006823123_R06C02	4.58612	-1.88268	Control	tissue	Capper et al
	10006823141_R05C01	4.09791	-2.28032	Control	tissue	Capper et al
	3998523003_R01C01	-8.82858	9.71936	Control	tissue	Capper et al
	3998523003_R01C02	-8.80349	9.33436	Control	tissue	Capper et al
	3998523003_R02C01	-7.76958	9.57612	Control	tissue	Capper et al
	3998523003_R02C02	-8.35293	9.79979	Control	tissue	Capper et al
	3998523003_R03C01	-8.01156	9.61254	Control	tissue	Capper et al
	3998523003_R03C02	-8.09785	9.61239	Control	tissue	Capper et al
	3998523003_R04C01	-8.05674	9.26892	Control	tissue	Capper et al
	3998523003_R05C01	-7.8599	9.41337	Control	tissue	Capper et al
	3998523003_R06C01	-8.25944	9.52809	Control	tissue	Capper et al
	3998568167_R04C02	-10.4518	9.2763	Control	tissue	Capper et al
	3998909006_R02C02	3.53079	-3.7272	Control	tissue	Capper et al
	3999095103_R02C02	-9.85359	-3.38725	Control	tissue	Capper et al
	3999095103_R03C02	-7.0954	10.0314	Control	tissue	Capper et al
	3999112147_R03C02	4.30536	-2.50429	Control	tissue	Capper et al
	3999834094_R05C02	7.48072	14.5535	Control	tissue	Capper et al
	3999834095_R01C02	-0.512329	9.41658	Control	tissue	Capper et al
	3999834095_R02C01	-8.80738	10.835	Control	tissue	Capper et al
	3999834095_R02C02	-8.84563	10.8262	Control	tissue	Capper et al
	3999834095_R03C01	-8.95	11.103	Control	tissue	Capper et al
	3999834095_R03C02	-8.92922	10.9833	Control	tissue	Capper et al
	3999834095_R04C01	-10.5325	8.98925	Control	tissue	Capper et al
	3999834095_R06C01	-0.234888	9.69904	Control	tissue	Capper et al
	3999834095_R06C02	-10.3718	8.56913	Control	tissue	Capper et al
	3999834096_R01C01	-9.17034	10.0679	Control	tissue	Capper et al
	3999834096_R01C02	-0.419884	9.70721	Control	tissue	Capper et al
	3999834096_R02C01	-9.29459	11.2949	Control	tissue	Capper et al
	3999834096_R02C02	-8.58181	11.039	Control	tissue	Capper et al
	3999834096_R03C01	-9.24393	10.7263	Control	tissue	Capper et al
	3999834096_R03C02	-9.31812	11.2098	Control	tissue	Capper et al
	3999834096_R04C01	-8.51726	11.6737	Control	tissue	Capper et al
	3999834096_R04C02	-8.9466	11.036	Control	tissue	Capper et al
	3999834096_R05C02	7.4265	14.4574	Control	tissue	Capper et al
	3999834096_R06C01	-8.97621	11.5751	Control	tissue	Capper et al
	5911815023_R01C01	-9.83841	-3.39606	Control	tissue	Capper et al
	5911815023_R02C01	-9.84382	-3.39507	Control	tissue	Capper et al
	5911815023_R04C01	-12.0328	-6.70249	Control	tissue	Capper et al
	5911815023_R05C01	-11.9854	-6.71372	Control	tissue	Capper et al
	5911815023_R06C01	-12.0774	-6.70276	Control	tissue	Capper et al
	6929689152_R02C01	4.80843	-0.672249	Control	tissue	Capper et al
	6929718017_R02C02	5.23029	-1.33215	Control	tissue	Capper et al
	6969568005_R03C01	1.13432	-1.7557	Control	tissue	Capper et al
	7310440006_R02C01	-9.83132	-3.39737	Control	tissue	Capper et al
	7310440006_R03C01	-9.83293	-3.39238	Control	tissue	Capper et al
	7310440006_R03C02	-8.40682	5.97584	Control	tissue	Capper et al
	7310440006_R04C02	-8.48684	5.92006	Control	tissue	Capper et al
	7310440006_R05C01	-8.36068	6.33449	Control	tissue	Capper et al
	7310440006_R05C02	-8.37405	5.80676	Control	tissue	Capper et al
	7310440006_R06C01	-8.35781	5.56807	Control	tissue	Capper et al
	7310440009_R01C01	-8.46242	5.9974	Control	tissue	Capper et al
	7310440067_R03C02	4.05234	-1.13062	Control	tissue	Capper et al
	8622007023_R02C02	1.87694	-1.99289	Control	tissue	Capper et al
	8622007067_R06C02	5.3392	-1.37395	Control	tissue	Capper et al
	8622007069_R02C02	3.5938	-2.38741	Control	tissue	Capper et al
	8622007069_R03C02	5.10892	-1.75298	Control	tissue	Capper et al
	8622007069_R04C02	6.40768	-2.29568	Control	tissue	Capper et al
	8622007069_R05C02	4.67901	-2.3157	Control	tissue	Capper et al
	8622007080_R01C01	-8.76663	6.22295	Control	tissue	Capper et al
	8622007080_R02C01	-8.32313	6.14205	Control	tissue	Capper et al
	8622007080_R03C01	-8.44257	5.81077	Control	tissue	Capper et al
	8622007080_R03C02	-8.67635	5.75037	Control	tissue	Capper et al
	8622007080_R04C01	-8.52704	5.96006	Control	tissue	Capper et al
	8622007080_R06C01	-8.3265	5.98746	Control	tissue	Capper et al
	8622007119_R03C01	5.63431	-1.87109	Control	tissue	Capper et al
	8622007119_R04C01	5.88915	-1.89243	Control	tissue	Capper et al
	8622007119_R05C01	5.91018	-1.87603	Control	tissue	Capper et al
	8959312010_R02C02	15.9299	2.7122	Control	tissue	Capper et al
	9007225026_R02C01	4.82237	-1.86642	Control	tissue	Capper et al
	9007225142_R05C02	-0.549097	9.78293	Control	tissue	Capper et al
	9221197132_R04C02	-0.552167	9.40758	Control	tissue	Capper et al
	9305651054_R04C01	4.06505	-2.67737	Control	tissue	Capper et al
	9340996032_R03C01	6.4861	-2.4924	Control	tissue	Capper et al
	9373551023_R03C01	-0.257284	9.77232	Control	tissue	Capper et al
	9407201029_R02C01	7.51906	14.4717	Control	tissue	Capper et al
	9407201029_R03C01	6.99826	14.5286	Control	tissue	Capper et al
	9407201029_R04C01	6.72933	14.3215	Control	tissue	Capper et al
	9407210090_R06C01	-0.523965	9.67154	Control	tissue	Capper et al
	9420867097_R02C02	-10.3101	9.44895	Control	tissue	Capper et al
	9420867097_R03C02	-10.3313	9.49032	Control	tissue	Capper et al
	9420867097_R04C02	-10.2389	9.32279	Control	tissue	Capper et al
	9420867121_R01C02	7.3786	14.4979	Control	tissue	Capper et al
	9420867121_R02C01	-0.420198	9.82447	Control	tissue	Capper et al
	9420867121_R05C01	7.55872	14.475	Control	tissue	Capper et al
	9420867121_R06C01	7.66055	14.4652	Control	tissue	Capper et al
	9444375019_R01C01	6.71269	-2.0012	Control	tissue	Capper et al
	9533774047_R05C02	2.68061	-1.93863	Control	tissue	Capper et al
	9553932010_R02C01	-0.345902	9.86198	Control	tissue	Capper et al
	9553932113_R01C02	6.9829	14.6025	Control	tissue	Capper et al
	9553932123_R02C01	-0.415461	9.76686	Control	tissue	Capper et al
	9611518099_R02C02	16.4577	2.53296	Control	tissue	Capper et al
	9611518099_R03C01	17.0116	2.90014	Control	tissue	Capper et al
	9611518109_R04C01	16.8031	2.87947	Control	tissue	Capper et al
	9611518110_R03C01	16.5765	2.72958	Control	tissue	Capper et al
	9611518110_R06C01	16.1417	3.42924	Control	tissue	Capper et al
	9611518113_R01C01	16.4335	2.9185	Control	tissue	Capper et al
	9611518115_R06C02	14.6297	2.13175	Control	tissue	Capper et al
	9611518117_R02C02	15.2105	2.6365	Control	tissue	Capper et al
	9611518117_R03C01	16.1473	2.35459	Control	tissue	Capper et al
	9611518117_R05C02	16.7949	2.88968	Control	tissue	Capper et al
	9611518166_R03C01	16.6485	2.63602	Control	tissue	Capper et al
	9647455131_R04C01	-0.539192	9.64077	Control	tissue	Capper et al
	9647455131_R06C01	-10.3404	8.97102	Control	tissue	Capper et al
	9721365095_R01C02	16.8666	2.0336	Control	tissue	Capper et al
	9721365104_R03C02	16.2329	2.45057	Control	tissue	Capper et al
	9721365104_R04C01	15.6863	2.13541	Control	tissue	Capper et al
	9721365104_R06C02	14.5652	1.70962	Control	tissue	Capper et al
	9721365105_R02C02	15.0148	1.56409	Control	tissue	Capper et al
	9721365105_R04C01	16.8841	2.90299	Control	tissue	Capper et al
	9741950021_R06C02	-10.4084	9.31028	Control	tissue	Capper et al
	9741950023_R01C01	-10.3279	9.33245	Control	tissue	Capper et al
	9741950023_R03C01	-0.438577	9.71508	Control	tissue	Capper et al
	9855358066_R01C02	16.1243	2.55513	Control	tissue	Capper et al
	9855358068_R06C01	14.856	1.9945	Control	tissue	Capper et al
	9878820106_R05C02	16.9058	3.20662	Control	tissue	Capper et al
	9878820119_R02C01	14.8929	1.24136	Control	tissue	Capper et al
	9878820119_R03C01	15.4533	1.5223	Control	tissue	Capper et al
	9969477101_R01C02	4.44297	-2.68622	Control	tissue	Capper et al
	9980102032_R05C01	16.9472	4.09564	Control	tissue	Capper et al
	10003886256_R02C02	1.05723	-2.95285	Other glioma	tissue	Capper et al
	10006823123_R03C02	-1.45454	-0.864996	Other glioma	tissue	Capper et al
	10006823143_R06C02	1.77844	-2.5124	Other glioma	tissue	Capper et al
	10006823144_R01C01	-4.28026	-2.14131	Other glioma	tissue	Capper et al
	10006823144_R05C02	-1.02904	0.27331	Other glioma	tissue	Capper et al
	10006823160_R03C01	-3.15101	-0.252937	Other glioma	tissue	Capper et al
	200277210056_R03C02	0.469641	-3.08799	Other glioma	tissue	Capper et al
	200277210056_R06C01	-1.14067	-2.92727	Other glioma	tissue	Capper et al
	200325530023_R04C02	-3.02069	-0.575717	Other glioma	tissue	Capper et al
	200325530024_R02C02	-2.35037	-7.99274	Other glioma	tissue	Capper et al
	200325530024_R03C01	0.347799	0.206817	Other glioma	tissue	Capper et al
	200325530103_R03C02	-11.5263	-12.2131	Other glioma	tissue	Capper et al
	200325530104_R01C01	-7.71218	-4.31377	Other glioma	tissue	Capper et al
	200325530104_R02C01	-0.810125	-2.35155	Other glioma	tissue	Capper et al
	200362700065_R02C02	-3.62483	-1.48337	Other glioma	tissue	Capper et al
	200362700194_R01C02	4.12389	-3.6203	Other glioma	tissue	Capper et al
	200362700194_R04C02	-4.50677	-1.47497	Other glioma	tissue	Capper et al
	200362700196_R02C01	-7.08277	-3.79641	Other glioma	tissue	Capper et al
	200362700196_R05C02	-11.5739	-12.1247	Other glioma	tissue	Capper et al
	200394870010_R04C01	-2.2929	-0.804204	Other glioma	tissue	Capper et al
	200394870069_R01C02	-2.85311	-1.05316	Other glioma	tissue	Capper et al
	200394870113_R05C02	-4.82455	-0.247298	Other glioma	tissue	Capper et al
	200394970046_R01C01	-5.94578	-10.9629	Other glioma	tissue	Capper et al
	200400320088_R03C02	-1.82599	-13.864	Other glioma	tissue	Capper et al
	200406080086_R06C01	0.807277	0.43641	Other glioma	tissue	Capper et al
	200486890026_R01C02	-0.957154	-10.8667	Other glioma	tissue	Capper et al
	3998523018_R02C02	-3.97558	-0.85247	Other glioma	tissue	Capper et al
	3998523030_R01C01	0.535899	-1.92728	Other glioma	tissue	Capper et al
	3998523032_R05C01	-7.17747	-4.03247	Other glioma	tissue	Capper et al
	3998546128_R04C02	-4.58697	-1.14821	Other glioma	tissue	Capper et al
	3998567085_R03C01	0.545586	-3.494	Other glioma	tissue	Capper et al
	3998567087_R03C02	-2.1914	-1.23887	Other glioma	tissue	Capper et al
	3998567088_R02C01	-1.46174	-1.26261	Other glioma	tissue	Capper et al
	3998568154_R03C01	-1.59206	0.528028	Other glioma	tissue	Capper et al
	3998568166_R01C02	-1.92197	0.325597	Other glioma	tissue	Capper et al
	3998568166_R03C01	2.41246	-10.7861	Other glioma	tissue	Capper et al
	3998909026_R04C01	-2.44307	-2.82254	Other glioma	tissue	Capper et al
	3998909027_R05C01	-1.3681	-0.872635	Other glioma	tissue	Capper et al
	3998909075_R04C02	2.62735	-2.10233	Other glioma	tissue	Capper et al
	3998909181_R03C02	1.77962	-9.53451	Other glioma	tissue	Capper et al
	3998909181_R04C01	1.6645	-1.19761	Other glioma	tissue	Capper et al
	3998919099_R02C02	-1.79404	-0.622817	Other glioma	tissue	Capper et al
	3998998159_R05C02	0.552814	-3.84477	Other glioma	tissue	Capper et al
	3998998159_R06C02	-0.494979	-4.13587	Other glioma	tissue	Capper et al
	3998998187_R05C01	9.2181	-4.64107	Other glioma	tissue	Capper et al
	3999002044_R02C01	-4.81249	-1.4052	Other glioma	tissue	Capper et al
	3999002044_R05C01	0.372195	-0.000325032	Other glioma	tissue	Capper et al
	3999078119_R03C02	-2.83812	-0.691981	Other glioma	tissue	Capper et al
	3999078120_R06C02	-0.525679	-1.07508	Other glioma	tissue	Capper et al
	3999078123_R02C01	-3.51162	-1.23449	Other glioma	tissue	Capper et al
	3999095103_R01C02	-1.36555	-1.76162	Other glioma	tissue	Capper et al
	3999095103_R06C01	-2.85704	-0.6621	Other glioma	tissue	Capper et al
	3999100043_R04C01	-0.189231	-0.408811	Other glioma	tissue	Capper et al
	3999543042_R05C02	-3.64237	-1.85342	Other glioma	tissue	Capper et al
	3999543042_R06C02	-0.997634	-0.669293	Other glioma	tissue	Capper et al
	3999834002_R04C02	-4.04893	-2.42677	Other glioma	tissue	Capper et al
	3999834100_R02C02	2.73854	-2.74792	Other glioma	tissue	Capper et al
	3999834105_R05C02	-2.0696	-2.10815	Other glioma	tissue	Capper et al
	3999834120_R02C01	-1.19763	-0.76203	Other glioma	tissue	Capper et al
	9007225144_R06C01	-2.90667	0.149794	Other glioma	tissue	Capper et al
	9305651095_R03C02	1.36622	-1.28983	Other glioma	tissue	Capper et al
	9373550131_R05C01	-2.40073	-2.83977	Other glioma	tissue	Capper et al
	9376561022_R05C02	-5.74541	0.187594	Other glioma	tissue	Capper et al
	9376561062_R01C01	-4.18047	0.178142	Other glioma	tissue	Capper et al
	9376561062_R06C01	-2.97216	-1.05641	Other glioma	tissue	Capper et al
	9379082092_R04C02	-16.9024	-12.7649	Other glioma	tissue	Capper et al
	9406921070_R04C01	-10.1334	-5.65608	Other glioma	tissue	Capper et al
	9420867051_R03C01	-3.08249	-0.821554	Other glioma	tissue	Capper et al
	9420867121_R02C02	1.75839	-9.51665	Other glioma	tissue	Capper et al
	9444374134_R01C02	-7.35074	-3.7849	Other glioma	tissue	Capper et al
	9444375037_R06C02	-3.66969	-0.832114	Other glioma	tissue	Capper et al
	9444375150_R06C01	-1.48087	-0.392835	Other glioma	tissue	Capper et al
	9533774097_R04C01	-5.56634	-10.0143	Other glioma	tissue	Capper et al
	9553932010_R06C02	-5.46197	-9.89962	Other glioma	tissue	Capper et al
	9553932054_R06C01	0.616422	-0.44466	Other glioma	tissue	Capper et al
	9611519030_R05C01	-3.74617	-1.12518	Other glioma	tissue	Capper et al
	9647455233_R04C02	-2.21681	-1.85962	Other glioma	tissue	Capper et al
	9721366138_R05C02	-7.46353	-3.88357	Other glioma	tissue	Capper et al
	9741950025_R03C02	3.35718	-2.84555	Other glioma	tissue	Capper et al
	9855358027_R03C02	-14.1645	-16.7109	Other glioma	tissue	Capper et al
	9855358031_R01C01	-3.20911	-0.0248397	Other glioma	tissue	Capper et al
	9855358056_R06C01	-4.67051	-11.5077	Other glioma	tissue	Capper et al
	9878820156_R05C02	-6.47507	-4.34923	Other glioma	tissue	Capper et al
	9878827240_R01C02	1.50236	-0.922126	Other glioma	tissue	Capper et al
	9968646117_R05C02	-2.87675	0.239202	Other glioma	tissue	Capper et al
	9969477022_R05C01	-17.305	-11.8234	Other glioma	tissue	Capper et al
	9969477022_R05C02	-2.12765	-0.690263	Other glioma	tissue	Capper et al
	9969477074_R02C02	0.386317	-3.66988	Other glioma	tissue	Capper et al
	9969477074_R05C01	-1.5438	-2.37457	Other glioma	tissue	Capper et al
	9969477086_R04C01	-4.63377	-1.67083	Other glioma	tissue	Capper et al
	9969477086_R06C01	-7.50011	-4.02957	Other glioma	tissue	Capper et al
	9969477102_R05C02	-3.47001	0.90504	Other glioma	tissue	Capper et al
	9969477104_R02C01	-6.51131	-4.59634	Other glioma	tissue	Capper et al
	200277210056_R05C01	-1.14606	10.3003	Pineal	tissue	Capper et al
	200325530103_R06C02	3.45162	-6.23792	Pineal	tissue	Capper et al
	3998523030_R06C01	0.233393	10.3288	Pineal	tissue	Capper et al
	3999078159_R06C02	3.77847	-5.12398	Pineal	tissue	Capper et al
	10003886256_R01C01	8.30726	23.6563	Sellar Tumors	tissue	Capper et al
	200362700196_R02C02	8.66439	14.5109	Sellar Tumors	tissue	Capper et al
	200486890026_R02C01	9.45203	19.1881	Sellar Tumors	tissue	Capper et al
	3999078159_R03C01	8.45617	14.5486	Sellar Tumors	tissue	Capper et al
	9878820121_R03C01	6.34829	16.2605	Sellar Tumors	tissue	Capper et al
	10006823155_R01C01	7.30715	-3.34126	Plexus	tissue	Capper et al
	200362700194_R06C01	6.57343	-2.06442	Plexus	tissue	Capper et al
	3998909182_R03C01	1.83045	-9.87196	Plexus	tissue	Capper et al
	3999547142_R01C02	0.122338	-4.88859	Plexus	tissue	Capper et al
	9878820156_R02C01	6.56491	-2.02503	Plexus	tissue	Capper et al
	9878827227_R03C02	4.37175	-4.78806	Plexus	tissue	Capper et al
	9969477122_R03C01	5.85463	-2.98424	Sellar Tumors	tissue	Capper et al
	6929671070_R01C02	19.7466	2.90575	Meningioma	tissue	Gao et al
	6929671070_R02C01	19.8921	4.16022	Meningioma	tissue	Gao et al
	6929671070_R02C02	20.4654	1.95647	Meningioma	tissue	Gao et al
	6929671070_R03C01	30.1499	2.91466	Meningioma	tissue	Gao et al
	6929671070_R03C02	27.6023	8.37859	Meningioma	tissue	Gao et al
	6929671070_R04C01	28.1642	4.38532	Meningioma	tissue	Gao et al
	6929671070_R04C02	29.1507	2.80822	Meningioma	tissue	Gao et al
	6929671070_R05C01	32.0758	2.37443	Meningioma	tissue	Gao et al
	6929671070_R05C02	31.8139	7.91734	Meningioma	tissue	Gao et al
	6929671070_R06C01	19.5729	6.70444	Meningioma	tissue	Gao et al
	6929671070_R06C02	32.294	3.62251	Meningioma	tissue	Gao et al
	6929671097_R01C01	33.6887	3.51894	Meningioma	tissue	Gao et al
	6929671097_R01C02	33.514	4.48643	Meningioma	tissue	Gao et al
	6929671097_R02C01	32.3945	7.36798	Meningioma	tissue	Gao et al
	6929671097_R02C02	31.5014	5.94565	Meningioma	tissue	Gao et al
	6929671097_R03C01	33.4507	5.40234	Meningioma	tissue	Gao et al
	6929671097_R04C01	34.4897	3.28759	Meningioma	tissue	Gao et al
	6929671097_R05C01	32.9715	4.28499	Meningioma	tissue	Gao et al
	6929671097_R06C01	27.9257	2.74916	Meningioma	tissue	Gao et al
	MN-1025	26.5984	2.90672	Meningioma	tissue	Harmanci et al
	MN-1041	20.1918	3.35227	Meningioma	tissue	Harmanci et al
	MN-1045	28.4418	3.20561	Meningioma	tissue	Harmanci et al
	MN-1047	33.4319	0.808239	Meningioma	tissue	Harmanci et al
	MN-105	33.5886	4.82246	Meningioma	tissue	Harmanci et al
	MN-1054	34.3033	8.66518	Meningioma	tissue	Harmanci et al
	MN-1066	27.7147	1.38034	Meningioma	tissue	Harmanci et al
	MN-1085	29.3056	1.78284	Meningioma	tissue	Harmanci et al
	MN-1091	32.7767	6.55544	Meningioma	tissue	Harmanci et al
	MN-1132	30.3589	2.78801	Meningioma	tissue	Harmanci et al
	MN-1133	26.1608	13.474	Meningioma	tissue	Harmanci et al
	MN-1161	28.4606	8.57961	Meningioma	tissue	Harmanci et al
	MN-169	31.809	0.0202389	Meningioma	tissue	Harmanci et al
	MN-191	25.3122	1.16162	Meningioma	tissue	Harmanci et al
	MN-201	24.5081	1.06109	Meningioma	tissue	Harmanci et al
	MN-206	32.4354	1.63132	Meningioma	tissue	Harmanci et al
	MN-22	28.2077	1.03308	Meningioma	tissue	Harmanci et al
	MN-249	24.8476	2.79802	Meningioma	tissue	Harmanci et al
	MN-26	27.4023	5.86978	Meningioma	tissue	Harmanci et al
	MN-288	31.2612	8.15728	Meningioma	tissue	Harmanci et al
	MN-290	27.9174	0.381167	Meningioma	tissue	Harmanci et al
	MN-291	32.375	1.23907	Meningioma	tissue	Harmanci et al
	MN-292	32.2007	4.16254	Meningioma	tissue	Harmanci et al
	MN-293	25.0633	9.29534	Meningioma	tissue	Harmanci et al
	MN-294	30.641	-0.149908	Meningioma	tissue	Harmanci et al
	MN-295	31.9931	4.55112	Meningioma	tissue	Harmanci et al
	MN-296	30.5816	5.96553	Meningioma	tissue	Harmanci et al
	MN-298	27.9646	9.10014	Meningioma	tissue	Harmanci et al
	MN-301	33.3111	2.46091	Meningioma	tissue	Harmanci et al
	MN-304	28.5297	3.41178	Meningioma	tissue	Harmanci et al
	MN-305	25.2477	2.40677	Meningioma	tissue	Harmanci et al
	MN-3481	33.519	1.47827	Meningioma	tissue	Harmanci et al
	MN-37	28.6838	4.5989	Meningioma	tissue	Harmanci et al
	MN-47	22.4535	9.03961	Meningioma	tissue	Harmanci et al
	MN-5	32.514	7.76207	Meningioma	tissue	Harmanci et al
	MN-52	33.5777	5.47102	Meningioma	tissue	Harmanci et al
	MN-54	23.635	8.34764	Meningioma	tissue	Harmanci et al
	MN-60355	28.0269	5.32018	Meningioma	tissue	Harmanci et al
	MN-60835	28.9273	1.91689	Meningioma	tissue	Harmanci et al
	MN-60841	32.1172	3.6417	Meningioma	tissue	Harmanci et al
	MN-61471	21.5107	2.55135	Meningioma	tissue	Harmanci et al
	MN-61887	28.3025	1.52912	Meningioma	tissue	Harmanci et al
	MN-62553	31.8037	2.45031	Meningioma	tissue	Harmanci et al
	MN-62677	26.8913	4.46947	Meningioma	tissue	Harmanci et al
	MN-63345	22.6315	0.468678	Meningioma	tissue	Harmanci et al
	MN-63670	22.6546	0.494089	Meningioma	tissue	Harmanci et al
	MN-63844	33.4763	1.49009	Meningioma	tissue	Harmanci et al
	MN-64136	33.1869	4.42111	Meningioma	tissue	Harmanci et al
	MN-64167	27.0561	1.63721	Meningioma	tissue	Harmanci et al
	MN-64273	22.6129	0.548776	Meningioma	tissue	Harmanci et al
	MN-71	32.1027	5.19909	Meningioma	tissue	Harmanci et al
	MN-81	28.3887	0.686407	Meningioma	tissue	Harmanci et al
	MN-81172	28.7534	3.1434	Meningioma	tissue	Harmanci et al
	MN-83019	25.3469	3.3087	Meningioma	tissue	Harmanci et al
	MN-95	20.3378	4.18783	Meningioma	tissue	Harmanci et al
	MN-96	20.9318	7.71394	Meningioma	tissue	Harmanci et al
	MN-97	32.719	5.77352	Meningioma	tissue	Harmanci et al
	205648300053_R01C01	28.8759	2.16972	Meningioma	tissue	Internal
	205648300053_R02C01	32.7173	4.47786	Meningioma	tissue	Internal
	205648300053_R03C01	20.4398	4.52038	Meningioma	tissue	Internal
	205648300053_R04C01	23.9616	3.17685	Meningioma	tissue	Internal
	205648300053_R05C01	27.9917	9.48153	Meningioma	tissue	Internal
	205648300053_R06C01	28.0453	9.55706	Meningioma	tissue	Internal
	205648300053_R07C01	28.5506	6.10389	Meningioma	tissue	Internal
	205648300053_R08C01	2.43485	-3.42103	Meningioma	tissue	Internal
	205648300063_R03C01	28.5401	6.15421	Meningioma	tissue	Internal
	205648300063_R04C01	31.1663	1.88872	Meningioma	tissue	Internal
	205648300063_R05C01	20.9106	5.13437	Meningioma	tissue	Internal
	205648300063_R06C01	29.599	4.18753	Meningioma	tissue	Internal
	205648300063_R07C01	19.8073	7.6886	Meningioma	tissue	Internal
	205648300063_R08C01	20.0922	7.84326	Meningioma	tissue	Internal
	205648300079_R03C01	31.1708	7.6686	Meningioma	tissue	Internal
	205648300079_R05C01	33.757	9.09562	Meningioma	tissue	Internal
	205648300079_R08C01	19.6377	7.82452	Meningioma	tissue	Internal
	205648300108_R02C01	29.5755	5.14117	Meningioma	tissue	Internal
	205648300108_R07C01	30.4203	7.33391	Meningioma	tissue	Internal
	205648300108_R08C01	23.1567	13.6965	Meningioma	tissue	Internal
	206677660030_R02C01	21.8663	1.45531	Meningioma	tissue	Internal
	206677660030_R05C01	32.5607	4.90532	Meningioma	tissue	Internal
	206677660030_R08C01	32.4851	6.12494	Meningioma	tissue	Internal
	206677660037_R02C01	17.1881	4.97322	Meningioma	tissue	Internal
	206677660037_R05C01	25.6322	7.33333	Meningioma	tissue	Internal
	206677660037_R08C01	20.4364	4.34759	Meningioma	tissue	Internal
	206677660084_R02C01	20.611	2.42974	Meningioma	tissue	Internal
	206677660084_R04C01	33.0185	3.48385	Meningioma	tissue	Internal
	206677660084_R06C01	29.2269	3.94212	Meningioma	tissue	Internal
	206677660084_R08C01	29.5241	3.9968	Meningioma	tissue	Internal
	206677660117_R01C01	17.1872	4.97222	Meningioma	tissue	Internal
	206677660117_R03C01	33.7264	9.14289	Meningioma	tissue	Internal
	206677660117_R04C01	33.7308	9.13695	Meningioma	tissue	Internal
	206677660117_R07C01	29.9454	11.3054	Meningioma	tissue	Internal
	206677660117_R08C01	29.9432	11.3266	Meningioma	tissue	Internal
	HFMNG_54	22.9656	10.3984	Meningioma	tissue	Internal
	HFMNG_55	19.9632	9.95706	Meningioma	tissue	Internal
	HFMNG_20	31.6728	2.64788	Meningioma	tissue	Internal
	HFMNG_21	20.9356	4.81661	Meningioma	tissue	Internal
	HFMNG_56	31.3403	1.9581	Meningioma	tissue	Internal
	HFMNG_57	22.3376	7.90129	Meningioma	tissue	Internal
	HFMNG_34	23.2299	13.3742	Meningioma	tissue	Internal
	HFMNG_58	22.7505	10.3881	Meningioma	tissue	Internal
	HFMNG_22	21.8899	5.91426	Meningioma	tissue	Internal
	HFMNG_35	23.1944	8.13786	Meningioma	tissue	Internal
	HFMNG_59	25.9241	10.8257	Meningioma	tissue	Internal
	HFMNG_36	26.2552	6.84665	Meningioma	tissue	Internal
	HFMNG_37	24.6297	8.87013	Meningioma	tissue	Internal
	HFMNG_23	26.5714	5.45312	Meningioma	tissue	Internal
	HFMNG_60	35.2429	7.64563	Meningioma	tissue	Internal
	HFMNG_1	36.8543	4.97515	Meningioma	tissue	Internal
	HFMNG_61	34.7992	7.73823	Meningioma	tissue	Internal
	HFMNG_62	37.105	6.42448	Meningioma	tissue	Internal
	HFMNG_38	38.4433	6.69266	Meningioma	tissue	Internal
	HFMNG_39	37.5508	4.20597	Meningioma	tissue	Internal
	HFMNG_40	35.3872	5.62402	Meningioma	tissue	Internal
	HFMNG_63	37.0058	5.94912	Meningioma	tissue	Internal
	HFMNG_41	36.7402	6.07952	Meningioma	tissue	Internal
	HFMNG_2	26.83	5.3017	Meningioma	tissue	Internal
	HFMNG_64	36.8846	7.63373	Meningioma	tissue	Internal
	HFMNG_42	36.5906	7.20512	Meningioma	tissue	Internal
	HFMNG_43	37.4438	6.44168	Meningioma	tissue	Internal
	HFMNG_44	37.6642	6.81272	Meningioma	tissue	Internal
	HFMNG_3	26.8838	5.41774	Meningioma	tissue	Internal
	HFMNG_25	37.7883	6.77232	Meningioma	tissue	Internal
	HFMNG_26	38.409	5.81333	Meningioma	tissue	Internal
	HBTC-04-e3ab	21.6845	9.84454	Meningioma	Serum	Internal
	HBTC-04-01fb	21.424	10.3449	Meningioma	Serum	Internal
	HBTC-03-d1b6	17.2577	10.328	Meningioma	Serum	Internal
	HBTC-02-4948	21.171	9.46558	Meningioma	Serum	Internal
	HBTC-01-2c0d	21.0382	9.66333	Meningioma	Serum	Internal
	HBTC-02-d1b6	21.9785	9.50717	Meningioma	Serum	Internal
	HBTC-04-ce0a	22.1883	11.0143	Meningioma	Serum	Internal
	HBTC-01-8866	19.1234	9.16742	Meningioma	Serum	Internal
	HBTC-01-020e	21.1503	9.67246	Meningioma	Serum	Internal
	HBTC-01-5186	21.5702	9.97249	Meningioma	Serum	Internal
	HBTC-01-5e1c	17.6269	10.5682	Meningioma	Serum	Internal
	HBTC-05-ce0a	21.7923	9.94211	Meningioma	Serum	Internal
	HBTC-03-97e0	20.869	8.63101	Meningioma	Serum	Internal
	HBTC-01-4948	21.7107	9.95688	Meningioma	Serum	Internal
	HBTC-01-5c3e	19.651	10.4532	Meningioma	Serum	Internal
	HBTC-01-1f04	20.165	11.7231	Meningioma	Serum	Internal
	HBTC-01-f2fa	20.7717	10.8729	Meningioma	Serum	Internal
	HBTC-01-a4a4	19.7477	12.0076	Meningioma	Serum	Internal
	HBTC-01-26d6	21.0593	11.6775	Meningioma	Serum	Internal
	HBTC-01-8515	21.2659	10.5712	Meningioma	Serum	Internal
	HBTC-02-3497	18.6537	12.2743	Meningioma	Serum	Internal
	HBTC-05-2631	21.3561	10.4549	Meningioma	Serum	Internal
	HBTC-01-d91a	20.7684	11.4819	Meningioma	Serum	Internal
	HBTC-02-743b	20.8498	12.7181	Meningioma	Serum	Internal
	HBTC-01-47e2	20.5964	13.4266	Meningioma	Serum	Internal
	HBTC-01-16a1	20.1804	12.3368	Meningioma	Serum	Internal
	HBTC-01-3a19	20.4928	12.1877	Meningioma	Serum	Internal
	HBTC-01-67b2	20.8761	11.7813	Meningioma	Serum	Internal
	HBTC-01-29f2	21.4172	10.7647	Meningioma	Serum	Internal
	HBTC-01-b544	21.2639	11.0514	Meningioma	Serum	Internal
	HBTC-01-c0d9	20.1128	12.699	Meningioma	Serum	Internal
	HBTC-01-de6a	20.4842	12.9277	Meningioma	Serum	Internal
	HBTC-01-5aa6	21.4577	12.5711	Meningioma	Serum	Internal
	HBTC-07-27a0	15.4316	12.1482	Meningioma	Serum	Internal
	HBTC-04-7099	18.6833	13.0907	Meningioma	Serum	Internal
	HBTC-02-a4a4	20.0023	10.2407	Meningioma	Serum	Internal
	HBTC-03-31d3	17.9125	13.0057	Meningioma	Serum	Internal
	HBTC-01-fbcd	17.2264	12.9881	Meningioma	Serum	Internal
	HBTC-02-fbcd	21.8857	11.4205	Meningioma	Serum	Internal
	HBTC-02-de1b	21.1144	11.2776	Meningioma	Serum	Internal
	HBTC-05-7099	18.7296	13.4803	Meningioma	Serum	Internal
	HBTC-01-49b0	15.894	11.5918	Meningioma	Serum	Internal
	HBTC-01-e09a	18.3391	11.6383	Meningioma	Serum	Internal
	HBTC-02-1882	19.2883	11.0501	Meningioma	Serum	Internal
	HBTC-01-6a91	18.859	11.3304	Meningioma	Serum	Internal
	HBTC-01-2629	16.1221	11.6309	Meningioma	Serum	Internal
	HBTC-01-6743	18.1328	11.9342	Meningioma	Serum	Internal
	HBTC-01-d6b0	19.7924	10.5803	Meningioma	Serum	Internal
	HBTC-01-1adc	15.5956	11.936	Meningioma	Serum	Internal
	HBTC-02-0455	16.941	10.4114	Meningioma	Serum	Internal
	HBTC-01-048d	21.074	9.54279	Meningioma	Serum	Internal
	HBTC-01-ec15	20.8062	9.65977	Meningioma	Serum	Internal
	HBTC-01-6137	20.6899	9.25819	Meningioma	Serum	Internal
	HBTC-01-154c	20.5363	9.94342	Meningioma	Serum	Internal
	HBTC-01-85ec	19.9403	9.85774	Meningioma	Serum	Internal
	HBTC-01-a7ea	20.9388	8.70656	Meningioma	Serum	Internal
	HBTC-01-5a4f	16.996	9.36582	Meningioma	Serum	Internal
	HBTC-01-cb55	20.3305	9.8493	Meningioma	Serum	Internal
	HBTC-01-37c2	21.1839	9.44995	Meningioma	Serum	Internal
	HBTC-01-52e8	15.7085	10.0478	Meningioma	Serum	Internal
	HBTC-02-fe0a	18.6323	9.53855	Meningioma	Serum	Internal
	HBTC-01-8504	17.8697	10.1226	Meningioma	Serum	Internal
	HBTC-01-8e51	19.6249	9.27515	Meningioma	Serum	Internal
	HBTC-ADD-06	17.5285	9.87368	Meningioma	Serum	Internal
	HBTC-ADD-05	16.1944	9.97285	Meningioma	Plasma	Internal
	HBTC-ADD-12	17.4109	10.3703	Meningioma	Serum	Internal
	HBTC-ADD-11	17.4699	10.2834	Meningioma	Plasma	Internal
	HBTC-ADD-01	19.8134	9.6442	Meningioma	Serum	Internal
	HBTC-ADD-08	18.8501	8.70836	Meningioma	Serum	Internal
	HBTC-ADD-07	17.1276	10.9201	Meningioma	Plasma	Internal
	HBTC-ADD-02	16.986	10.2948	Meningioma	Serum	Internal
	HBTC-ADD-10	20.2347	9.62732	Meningioma	Serum	Internal
	HBTC-ADD-09	17.9578	8.6213	Meningioma	Plasma	Internal
	HBTC-ADD-04	16.8698	9.13816	Meningioma	Serum	Internal
	HBTC-ADD-03	16.7486	9.97708	Meningioma	Plasma	Internal
	HBTC-ADD-13	18.4884	10.0136	Meningioma	Serum	Internal
	HBTC-ADD-19	18.3873	9.94398	Meningioma	Serum	Internal
	HBTC-ADD-20	19.7244	9.59801	Meningioma	Plasma	Internal
	HBTC-ADD-21	16.983	9.57477	Meningioma	Serum	Internal
	HBTC-ADD-22	17.0496	8.98808	Meningioma	Plasma	Internal
	HBTC-ADD-14	18.404	10.2461	Meningioma	Serum	Internal
	HBTC-ADD-23	16.2227	11.3546	Meningioma	Serum	Internal
	HBTC-ADD-24	15.8812	11.5184	Meningioma	Plasma	Internal
	HBTC-ADD-26	17.1071	10.2737	Meningioma	Serum	Internal
	HBTC-ADD-25	17.1154	10.2386	Meningioma	Plasma	Internal
	HBTC-ADD-15	19.9475	9.38581	Meningioma	Serum	Internal
	HBTC-ADD-16	17.8849	10.8741	Meningioma	Serum	Internal
	HBTC-ADD-17	19.8294	9.73352	Meningioma	Serum	Internal
	HBTC-ADD-18	19.3525	9.6735	Meningioma	Serum	Internal
	HBTC-ADD-27	17.3425	11.5418	Meningioma	Serum	Internal
	HBTC-ADD-28	16.0638	10.3402	Meningioma	Plasma	Internal
	GSM3189701	10.392	24.1741	Sellar Tumors	tissue	Kober et al
	GSM3189702	7.60392	24.4478	Sellar Tumors	tissue	Kober et al
	GSM3189703	9.30811	23.6145	Sellar Tumors	tissue	Kober et al
	GSM3189704	9.25824	18.1554	Sellar Tumors	tissue	Kober et al
	GSM3189705	9.09821	24.5886	Sellar Tumors	tissue	Kober et al
	GSM3189706	9.72498	23.7263	Sellar Tumors	tissue	Kober et al
	GSM3189707	8.83839	24.1953	Sellar Tumors	tissue	Kober et al
	GSM3189708	10.1284	24.2947	Sellar Tumors	tissue	Kober et al
	GSM3189709	9.48003	19.2916	Sellar Tumors	tissue	Kober et al
	GSM3189710	9.69475	23.2495	Sellar Tumors	tissue	Kober et al
	GSM3189711	9.04257	23.9412	Sellar Tumors	tissue	Kober et al
	GSM3189712	8.50217	23.4396	Sellar Tumors	tissue	Kober et al
	GSM3189713	10.2002	24.463	Sellar Tumors	tissue	Kober et al
	GSM3189714	8.15091	24.2848	Sellar Tumors	tissue	Kober et al
	GSM3189715	10.0546	23.6373	Sellar Tumors	tissue	Kober et al
	GSM3189718	8.11867	14.6583	Sellar Tumors	tissue	Kober et al
	GSM3189719	8.02778	24.3058	Sellar Tumors	tissue	Kober et al
	GSM3189720	7.66711	24.1991	Sellar Tumors	tissue	Kober et al
	GSM3189722	10.183	24.1508	Sellar Tumors	tissue	Kober et al
	GSM3189723	10.082	23.9462	Sellar Tumors	tissue	Kober et al
	GSM3189724	8.54647	23.8042	Sellar Tumors	tissue	Kober et al
	GSM3189728	8.82952	24.8396	Sellar Tumors	tissue	Kober et al
	GSM3189729	8.67681	23.7796	Sellar Tumors	tissue	Kober et al
	GSM3189730	8.44524	2.07291	Sellar Tumors	tissue	Kober et al
	GSM3189731	7.65306	25.0345	Sellar Tumors	tissue	Kober et al
	GSM3189732	7.08154	22.6864	Sellar Tumors	tissue	Kober et al
	GSM3189733	7.89845	24.0987	Sellar Tumors	tissue	Kober et al
	GSM3189734	7.73561	23.859	Sellar Tumors	tissue	Kober et al
	GSM3189735	10.2244	23.623	Sellar Tumors	tissue	Kober et al
	GSM3189736	10.2525	23.4982	Sellar Tumors	tissue	Kober et al
	GSM3189737	10.1328	24.0846	Sellar Tumors	tissue	Kober et al
	GSM3189738	9.99793	24.6171	Sellar Tumors	tissue	Kober et al
	GSM3189739	9.35992	24.151	Sellar Tumors	tissue	Kober et al
	GSM3189740	9.97842	24.502	Sellar Tumors	tissue	Kober et al
	GSM1314684	9.52049	21.5677	Sellar Tumors	tissue	Ling et al
	GSM1314685	8.31794	24.3506	Sellar Tumors	tissue	Ling et al
	GSM1314686	11.0312	23.5513	Sellar Tumors	tissue	Ling et al
	GSM1314687	9.87612	24.0728	Sellar Tumors	tissue	Ling et al
	GSM1314688	8.46054	13.9117	Sellar Tumors	tissue	Ling et al
	GSM1314689	18.178	10.9479	Sellar Tumors	tissue	Ling et al
	GSM1314691	9.88819	20.2676	Sellar Tumors	tissue	Ling et al
	GSM1314692	8.46449	14.8328	Sellar Tumors	tissue	Ling et al
	GSM1314693	11.3396	24.2281	Sellar Tumors	tissue	Ling et al
	GSM1314694	8.74863	15.0795	Sellar Tumors	tissue	Ling et al
	GSM1314695	9.57633	20.5359	Sellar Tumors	tissue	Ling et al
	GSM1314696	7.28632	23.0331	Sellar Tumors	tissue	Ling et al
	GSM1314697	9.40564	18.9955	Sellar Tumors	tissue	Ling et al
	GSM1314698	8.48624	23.6566	Sellar Tumors	tissue	Ling et al
	GSM1314699	8.46565	23.9797	Sellar Tumors	tissue	Ling et al
	GSM1314700	9.50176	19.4376	Sellar Tumors	tissue	Ling et al
	GSM1314701	6.59204	23.6439	Sellar Tumors	tissue	Ling et al
	GSM1314702	10.0876	20.5353	Sellar Tumors	tissue	Ling et al
	GSM1314703	8.15273	15.3036	Sellar Tumors	tissue	Ling et al
	GSM1314704	8.04568	23.7684	Sellar Tumors	tissue	Ling et al
	GSM1314705	9.19441	22.7841	Sellar Tumors	tissue	Ling et al
	GSM1314706	9.51506	20.1241	Sellar Tumors	tissue	Ling et al
	GSM1314707	7.92796	24.2391	Sellar Tumors	tissue	Ling et al
	HFPIT_1	10.6276	24.08	Sellar Tumors	tissue	Mosella et al
	HFPIT_2	8.799	25.3898	Sellar Tumors	tissue	Mosella et al
	HFPIT_3	8.14504	25.5246	Sellar Tumors	tissue	Mosella et al
	HFPIT_4	8.87147	14.9112	Sellar Tumors	tissue	Mosella et al
	HFPIT_5	8.95946	25.4538	Sellar Tumors	tissue	Mosella et al
	HFPIT_6	8.69936	25.7254	Sellar Tumors	tissue	Mosella et al
	HFPIT_7	7.87534	14.0124	Sellar Tumors	tissue	Mosella et al
	HFPIT_8	11.1314	24.6402	Sellar Tumors	tissue	Mosella et al
	HFPIT_9	10.072	25.6952	Sellar Tumors	tissue	Mosella et al
	HFPIT_10	7.87299	13.5904	Sellar Tumors	tissue	Mosella et al
	TCGA-CS-4938-01B-11D-1894-05	-8.76304	9.5418	Glioma	tissue	TCGA
	TCGA-CS-4941-01A-01D-1467-05	-1.41944	-10.7722	Glioma	tissue	TCGA
	TCGA-CS-4942-01A-01D-1467-05	-7.73954	8.68699	Glioma	tissue	TCGA
	TCGA-CS-4943-01A-01D-1467-05	-4.40308	5.39329	Glioma	tissue	TCGA
	TCGA-CS-4944-01A-01D-1467-05	-11.4416	11.7628	Glioma	tissue	TCGA
	TCGA-CS-5390-01A-02D-1467-05	-26.3781	7.85928	Glioma	tissue	TCGA
	TCGA-CS-5393-01A-01D-1467-05	-8.33422	4.50902	Glioma	tissue	TCGA
	TCGA-CS-5394-01A-01D-1467-05	-27.9966	9.00765	Glioma	tissue	TCGA
	TCGA-CS-5395-01A-01D-1467-05	-0.604331	-8.83457	Glioma	tissue	TCGA
	TCGA-CS-5396-01A-02D-1467-05	-21.8382	6.30282	Glioma	tissue	TCGA
	TCGA-CS-5397-01A-01D-1894-05	2.51829	-10.3741	Glioma	tissue	TCGA
	TCGA-CS-6186-01A-12D-2025-05	3.72378	-11.6725	Glioma	tissue	TCGA
	TCGA-CS-6188-01A-11D-1894-05	1.40295	-12.4047	Glioma	tissue	TCGA
	TCGA-CS-6290-01A-11D-1706-05	-9.60866	8.65468	Glioma	tissue	TCGA
	TCGA-CS-6665-01A-11D-1894-05	-9.3401	2.82881	Glioma	tissue	TCGA
	TCGA-CS-6666-01A-11D-1894-05	-6.33909	2.21829	Glioma	tissue	TCGA
	TCGA-CS-6667-01A-12D-2025-05	-8.73991	6.59941	Glioma	tissue	TCGA
	TCGA-CS-6668-01A-11D-1894-05	-26.5345	11.8837	Glioma	tissue	TCGA
	TCGA-CS-6669-01A-11D-1894-05	-7.89296	4.97085	Glioma	tissue	TCGA
	TCGA-CS-6670-01A-11D-1894-05	-24.7145	10.7059	Glioma	tissue	TCGA
	TCGA-DB-5270-01A-02D-1467-05	-13.222	8.86518	Glioma	tissue	TCGA
	TCGA-DB-5273-01A-01D-1467-05	-8.18447	8.38606	Glioma	tissue	TCGA
	TCGA-DB-5274-01A-01D-1467-05	-25.2615	7.73047	Glioma	tissue	TCGA
	TCGA-DB-5275-01A-01D-1467-05	-4.55541	8.42474	Glioma	tissue	TCGA
	TCGA-DB-5276-01A-01D-1467-05	-14.7161	7.67153	Glioma	tissue	TCGA
	TCGA-DB-5277-01A-01D-1467-05	-7.51988	2.96008	Glioma	tissue	TCGA
	TCGA-DB-5278-01A-01D-1467-05	-18.9326	10.6057	Glioma	tissue	TCGA
	TCGA-DB-5279-01A-01D-1467-05	-22.1602	3.31222	Glioma	tissue	TCGA
	TCGA-DB-5280-01A-01D-1467-05	-6.74408	10.3396	Glioma	tissue	TCGA
	TCGA-DB-5281-01A-01D-1467-05	-5.68984	4.74923	Glioma	tissue	TCGA
	TCGA-DB-A4X9-01A-11D-A26N-05	-5.85843	10.6609	Glioma	tissue	TCGA
	TCGA-DB-A4XA-01A-11D-A26N-05	-20.6353	10.3308	Glioma	tissue	TCGA
	TCGA-DB-A4XB-01A-11D-A26N-05	-8.63591	11.6201	Glioma	tissue	TCGA
	TCGA-DB-A4XC-01A-11D-A26N-05	-8.40456	8.09849	Glioma	tissue	TCGA
	TCGA-DB-A4XD-01A-11D-A27L-05	-6.83195	6.61686	Glioma	tissue	TCGA
	TCGA-DB-A4XE-01A-11D-A27L-05	-11.4753	9.00889	Glioma	tissue	TCGA
	TCGA-DB-A4XF-01A-11D-A27L-05	-9.13759	6.36165	Glioma	tissue	TCGA
	TCGA-DB-A4XG-01A-11D-A27L-05	-26.5024	10.8915	Glioma	tissue	TCGA
	TCGA-DB-A4XH-01A-11D-A27L-05	-28.2789	7.37112	Glioma	tissue	TCGA
	TCGA-DB-A64L-01A-11D-A29T-05	-23.2677	7.40463	Glioma	tissue	TCGA
	TCGA-DB-A64O-01A-11D-A29T-05	1.73391	-8.78514	Glioma	tissue	TCGA
	TCGA-DB-A64P-01A-11D-A29T-05	-26.8549	9.36736	Glioma	tissue	TCGA
	TCGA-DB-A64Q-01A-11D-A29T-05	-18.658	10.7989	Glioma	tissue	TCGA
	TCGA-DB-A64R-01A-11D-A29T-05	-24.7894	12.5549	Glioma	tissue	TCGA
	TCGA-DB-A64S-01A-11D-A29T-05	-12.8778	7.34733	Glioma	tissue	TCGA
	TCGA-DB-A64U-01A-11D-A29T-05	-19.8361	10.5367	Glioma	tissue	TCGA
	TCGA-DB-A64V-01A-11D-A29T-05	-18.3818	9.20475	Glioma	tissue	TCGA
	TCGA-DB-A64W-01A-11D-A29T-05	-27.0566	9.14446	Glioma	tissue	TCGA
	TCGA-DB-A64X-01A-11D-A29T-05	-5.38177	4.28296	Glioma	tissue	TCGA
	TCGA-DB-A75K-01A-11D-A32C-05	-26.3276	10.8703	Glioma	tissue	TCGA
	TCGA-DB-A75L-01A-11D-A32C-05	-7.75851	4.79465	Glioma	tissue	TCGA
	TCGA-DB-A75M-01A-11D-A32C-05	-6.98389	7.61041	Glioma	tissue	TCGA
	TCGA-DB-A75O-01A-11D-A32C-05	-9.96397	9.21795	Glioma	tissue	TCGA
	TCGA-DB-A75P-01A-11D-A32C-05	-1.91258	-3.0568	Glioma	tissue	TCGA
	TCGA-DH-5140-01A-01D-1467-05	-16.8892	-15.3661	Glioma	tissue	TCGA
	TCGA-DH-5141-01A-01D-1467-05	-25.3013	8.73558	Glioma	tissue	TCGA
	TCGA-DH-5142-01A-01D-1467-05	-6.50288	7.46695	Glioma	tissue	TCGA
	TCGA-DH-5143-01A-01D-1467-05	-7.37179	8.69979	Glioma	tissue	TCGA
	TCGA-DH-5144-01A-01D-1467-05	-27.38	10.4061	Glioma	tissue	TCGA
	TCGA-DH-A669-01A-12D-A31M-05	-24.8549	7.59267	Glioma	tissue	TCGA
	TCGA-DH-A66B-01A-11D-A29T-05	-8.66291	4.93707	Glioma	tissue	TCGA
	TCGA-DH-A66D-01A-11D-A31M-05	-7.74118	8.02539	Glioma	tissue	TCGA
	TCGA-DH-A66F-01A-11D-A29T-05	-25.0103	11.8489	Glioma	tissue	TCGA
	TCGA-DH-A66G-01A-21D-A31M-05	-7.83045	7.56057	Glioma	tissue	TCGA
	TCGA-DH-A7UR-01A-11D-A33U-05	-20.8948	1.65346	Glioma	tissue	TCGA
	TCGA-DH-A7US-01A-11D-A33U-05	-19.6128	11.2288	Glioma	tissue	TCGA
	TCGA-DH-A7UT-01A-12D-A34D-05	-8.93532	6.5581	Glioma	tissue	TCGA
	TCGA-DH-A7UU-01A-12D-A34D-05	-5.80348	2.96147	Glioma	tissue	TCGA
	TCGA-DH-A7UV-01A-12D-A34D-05	-6.60376	5.68701	Glioma	tissue	TCGA
	TCGA-DU-5847-01A-11D-1706-05	2.26163	-9.02291	Glioma	tissue	TCGA
	TCGA-DU-5849-01A-11D-1706-05	-21.8112	8.80629	Glioma	tissue	TCGA
	TCGA-DU-5851-01A-13D-1894-05	-14.1441	6.66772	Glioma	tissue	TCGA
	TCGA-DU-5852-01A-11D-1706-05	-8.14697	-18.8869	Glioma	tissue	TCGA
	TCGA-DU-5853-01A-11D-1894-05	-11.8662	4.25337	Glioma	tissue	TCGA
	TCGA-DU-5854-01A-11D-1706-05	1.69096	-11.4531	Glioma	tissue	TCGA
	TCGA-DU-5855-01A-11D-1706-05	-7.36419	6.21966	Glioma	tissue	TCGA
	TCGA-DU-5870-01A-11D-1706-05	-20.0594	9.92625	Glioma	tissue	TCGA
	TCGA-DU-5871-01A-12D-1706-05	-9.77598	4.27908	Glioma	tissue	TCGA
	TCGA-DU-5872-01A-11D-1706-05	-6.77616	6.7899	Glioma	tissue	TCGA
	TCGA-DU-5874-01A-11D-1706-05	-29.2238	8.34276	Glioma	tissue	TCGA
	TCGA-DU-6392-01A-11D-1706-05	-7.52436	-3.77343	Glioma	tissue	TCGA
	TCGA-DU-6393-01A-11D-1706-05	-29.0715	9.76322	Glioma	tissue	TCGA
	TCGA-DU-6394-01A-11D-1706-05	-26.0338	7.74029	Glioma	tissue	TCGA
	TCGA-DU-6395-01A-12D-1706-05	-11.3332	10.5835	Glioma	tissue	TCGA
	TCGA-DU-6396-01A-11D-1706-05	-10.1623	6.39887	Glioma	tissue	TCGA
	TCGA-DU-6397-01A-11D-1706-05	-22.7291	9.84667	Glioma	tissue	TCGA
	TCGA-DU-6399-01A-12D-1706-05	-6.01616	3.67458	Glioma	tissue	TCGA
	TCGA-DU-6400-01A-12D-1706-05	-28.3375	8.31567	Glioma	tissue	TCGA
	TCGA-DU-6401-01A-11D-1706-05	-10.9903	8.43038	Glioma	tissue	TCGA
	TCGA-DU-6402-01A-11D-1706-05	2.66227	-12.3353	Glioma	tissue	TCGA
	TCGA-DU-6403-01A-11D-1706-05	-10.9854	-17.9903	Glioma	tissue	TCGA
	TCGA-DU-6404-01A-11D-1706-05	-5.48096	-13.3046	Glioma	tissue	TCGA
	TCGA-DU-6405-01A-11D-1706-05	-0.674564	-16.6944	Glioma	tissue	TCGA
	TCGA-DU-6406-01A-11D-1706-05	-2.13204	-21.6683	Glioma	tissue	TCGA
	TCGA-DU-6407-01A-13D-1706-05	-6.53344	6.02342	Glioma	tissue	TCGA
	TCGA-DU-6408-01A-11D-1706-05	-6.85061	7.13229	Glioma	tissue	TCGA
	TCGA-DU-6410-01A-11D-1894-05	-26.9489	8.60161	Glioma	tissue	TCGA
	TCGA-DU-6542-01A-11D-1894-05	-5.15879	9.16556	Glioma	tissue	TCGA
	TCGA-DU-7006-01A-11D-2025-05	1.02151	-11.8489	Glioma	tissue	TCGA
	TCGA-DU-7007-01A-11D-2025-05	-5.61907	7.52653	Glioma	tissue	TCGA
	TCGA-DU-7008-01A-11D-2025-05	-5.12076	5.08957	Glioma	tissue	TCGA
	TCGA-DU-7009-01A-11D-2025-05	-22.6572	13.0778	Glioma	tissue	TCGA
	TCGA-DU-7010-01A-11D-2025-05	-8.87244	2.16544	Glioma	tissue	TCGA
	TCGA-DU-7011-01A-11D-2025-05	-11.2233	7.72082	Glioma	tissue	TCGA
	TCGA-DU-7012-01A-11D-2025-05	-1.80781	-10.4429	Glioma	tissue	TCGA
	TCGA-DU-7013-01A-11D-2025-05	-0.489698	-15.225	Glioma	tissue	TCGA
	TCGA-DU-7014-01A-11D-2025-05	-5.88504	4.87456	Glioma	tissue	TCGA
	TCGA-DU-7015-01A-11D-2025-05	-5.09138	6.70906	Glioma	tissue	TCGA
	TCGA-DU-7018-01A-11D-2025-05	-26.554	8.80796	Glioma	tissue	TCGA
	TCGA-DU-7019-01A-11D-2025-05	-8.32886	5.37915	Glioma	tissue	TCGA
	TCGA-DU-7290-01A-11D-2025-05	2.07268	-8.93843	Glioma	tissue	TCGA
	TCGA-DU-7292-01A-11D-2025-05	1.91583	-12.9102	Glioma	tissue	TCGA
	TCGA-DU-7294-01A-11D-2025-05	-26.0928	11.2745	Glioma	tissue	TCGA
	TCGA-DU-7298-01A-11D-2025-05	-13.8556	8.94301	Glioma	tissue	TCGA
	TCGA-DU-7299-01A-21D-2025-05	-4.67452	5.63158	Glioma	tissue	TCGA
	TCGA-DU-7300-01A-21D-2087-05	-21.1472	7.99649	Glioma	tissue	TCGA
	TCGA-DU-7301-01A-11D-2087-05	-6.43516	4.65756	Glioma	tissue	TCGA
	TCGA-DU-7302-01A-11D-2087-05	-25.8381	9.39154	Glioma	tissue	TCGA
	TCGA-DU-7304-01A-12D-2087-05	-8.46472	5.14574	Glioma	tissue	TCGA
	TCGA-DU-7306-01A-11D-2087-05	-7.61227	2.63585	Glioma	tissue	TCGA
	TCGA-DU-7309-01A-11D-2087-05	-11.7651	7.3571	Glioma	tissue	TCGA
	TCGA-DU-8158-01A-11D-2254-05	-1.12494	-9.50913	Glioma	tissue	TCGA
	TCGA-DU-8161-01A-11D-2254-05	1.79637	-8.27984	Glioma	tissue	TCGA
	TCGA-DU-8162-01A-21D-2254-05	-7.78409	4.32481	Glioma	tissue	TCGA
	TCGA-DU-8163-01A-11D-2254-05	-9.70758	7.52542	Glioma	tissue	TCGA
	TCGA-DU-8164-01A-11D-2254-05	-27.3254	9.30934	Glioma	tissue	TCGA
	TCGA-DU-8165-01A-11D-2254-05	2.52562	-8.4178	Glioma	tissue	TCGA
	TCGA-DU-8166-01A-11D-2254-05	-8.35161	8.69758	Glioma	tissue	TCGA
	TCGA-DU-8167-01A-11D-2254-05	-7.94347	7.42669	Glioma	tissue	TCGA
	TCGA-DU-8168-01A-11D-2254-05	-29.162	8.46239	Glioma	tissue	TCGA
	TCGA-DU-A5TP-01A-11D-A28N-05	-9.97712	7.38764	Glioma	tissue	TCGA
	TCGA-DU-A5TR-01A-11D-A28N-05	-11.968	7.84904	Glioma	tissue	TCGA
	TCGA-DU-A5TS-01A-11D-A28N-05	-9.10204	2.91475	Glioma	tissue	TCGA
	TCGA-DU-A5TT-01A-11D-A28N-05	0.575899	-8.86262	Glioma	tissue	TCGA
	TCGA-DU-A5TU-01A-11D-A28N-05	-6.78118	4.50154	Glioma	tissue	TCGA
	TCGA-DU-A5TW-01A-11D-A28N-05	-7.29161	2.42956	Glioma	tissue	TCGA
	TCGA-DU-A5TY-01A-11D-A28N-05	0.67198	-10.9661	Glioma	tissue	TCGA
	TCGA-DU-A6S2-01A-21D-A32C-05	-19.5031	9.91937	Glioma	tissue	TCGA
	TCGA-DU-A6S3-01A-12D-A32C-05	-24.8789	8.67649	Glioma	tissue	TCGA
	TCGA-DU-A6S6-01A-21D-A32C-05	-21.823	11.7119	Glioma	tissue	TCGA
	TCGA-DU-A6S7-01A-21D-A32C-05	-7.64129	3.9891	Glioma	tissue	TCGA
	TCGA-DU-A6S8-01A-12D-A32C-05	-22.0147	7.38725	Glioma	tissue	TCGA
	TCGA-DU-A76K-01A-11D-A33U-05	0.66852	-9.93622	Glioma	tissue	TCGA
	TCGA-DU-A76L-01A-11D-A32C-05	0.416901	-11.9723	Glioma	tissue	TCGA
	TCGA-DU-A76O-01A-11D-A32C-05	-10.493	8.72412	Glioma	tissue	TCGA
	TCGA-DU-A76R-01A-11D-A32C-05	-20.8136	10.481	Glioma	tissue	TCGA
	TCGA-DU-A7T6-01A-11D-A33U-05	-12.3242	0.463003	Glioma	tissue	TCGA
	TCGA-DU-A7T8-01A-21D-A34K-05	-6.99958	9.03674	Glioma	tissue	TCGA
	TCGA-DU-A7TA-01A-11D-A33U-05	-11.3441	5.33857	Glioma	tissue	TCGA
	TCGA-DU-A7TB-01A-11D-A33U-05	-14.3982	-15.5794	Glioma	tissue	TCGA
	TCGA-DU-A7TC-01A-21D-A34K-05	-8.4968	10.8928	Glioma	tissue	TCGA
	TCGA-DU-A7TD-01A-12D-A34D-05	-9.05828	-19.065	Glioma	tissue	TCGA
	TCGA-DU-A7TG-01A-21D-A34K-05	-13.3775	8.59606	Glioma	tissue	TCGA
	TCGA-DU-A7TI-01A-11D-A33U-05	-8.85216	6.04128	Glioma	tissue	TCGA
	TCGA-DU-A7TJ-01A-11D-A34K-05	-1.99726	-20.2689	Glioma	tissue	TCGA
	TCGA-E1-5302-01A-01D-1467-05	-12.9582	9.33302	Glioma	tissue	TCGA
	TCGA-E1-5303-01A-01D-1467-05	-7.99229	7.96305	Glioma	tissue	TCGA
	TCGA-E1-5304-01A-01D-1467-05	-7.41392	4.83631	Glioma	tissue	TCGA
	TCGA-E1-5305-01A-01D-1894-05	-6.85908	10.7305	Glioma	tissue	TCGA
	TCGA-E1-5307-01A-01D-1894-05	-5.90776	6.80188	Glioma	tissue	TCGA
	TCGA-E1-5311-01A-01D-1467-05	-25.0389	8.94882	Glioma	tissue	TCGA
	TCGA-E1-5318-01A-01D-1467-05	-28.466	6.8883	Glioma	tissue	TCGA
	TCGA-E1-5319-01A-01D-1894-05	-24.0655	8.46523	Glioma	tissue	TCGA
	TCGA-E1-5322-01A-01D-1467-05	-8.49404	4.94841	Glioma	tissue	TCGA
	TCGA-E1-A7YD-01A-11D-A34D-05	-12.543	-19.133	Glioma	tissue	TCGA
	TCGA-E1-A7YE-01A-11D-A34D-05	-8.97317	1.01399	Glioma	tissue	TCGA
	TCGA-E1-A7YH-01A-11D-A34D-05	-9.93965	6.52867	Glioma	tissue	TCGA
	TCGA-E1-A7YI-01A-11D-A34D-05	-9.9386	2.18675	Glioma	tissue	TCGA
	TCGA-E1-A7YJ-01A-11D-A34D-05	-1.14845	-21.2718	Glioma	tissue	TCGA
	TCGA-E1-A7YK-01A-11D-A34D-05	-9.94484	5.31488	Glioma	tissue	TCGA
	TCGA-E1-A7YL-01A-11D-A34D-05	-2.13814	-10.8721	Glioma	tissue	TCGA
	TCGA-E1-A7YM-01A-11D-A34D-05	0.897473	-9.20648	Glioma	tissue	TCGA
	TCGA-E1-A7YN-01A-11D-A34D-05	-2.07578	-10.4157	Glioma	tissue	TCGA
	TCGA-E1-A7YO-01A-11D-A34D-05	-23.6691	9.76879	Glioma	tissue	TCGA
	TCGA-E1-A7YQ-01A-11D-A34K-05	5.18187	-10.0392	Glioma	tissue	TCGA
	TCGA-E1-A7YS-01A-11D-A34D-05	-25.8766	7.54397	Glioma	tissue	TCGA
	TCGA-E1-A7YU-01A-11D-A34K-05	-7.72781	6.45922	Glioma	tissue	TCGA
	TCGA-E1-A7YV-01A-11D-A34K-05	-8.73382	1.06498	Glioma	tissue	TCGA
	TCGA-E1-A7YW-01A-11D-A34K-05	-6.59004	9.34576	Glioma	tissue	TCGA
	TCGA-E1-A7YY-01A-11D-A34K-05	-8.261	6.36734	Glioma	tissue	TCGA
	TCGA-E1-A7Z2-01A-21D-A34K-05	0.627978	-9.46765	Glioma	tissue	TCGA
	TCGA-E1-A7Z3-01A-11D-A34K-05	-11.0914	7.38515	Glioma	tissue	TCGA
	TCGA-E1-A7Z4-01A-11D-A34K-05	-9.45978	9.67391	Glioma	tissue	TCGA
	TCGA-E1-A7Z6-01A-11D-A34K-05	-9.5948	9.72114	Glioma	tissue	TCGA
	TCGA-EZ-7264-01A-11D-2025-05	-25.9256	11.8975	Glioma	tissue	TCGA
	TCGA-F6-A8O3-01A-11D-A368-05	-26.2779	12.3383	Glioma	tissue	TCGA
	TCGA-F6-A8O4-01A-11D-A368-05	-7.39576	6.64661	Glioma	tissue	TCGA
	TCGA-FG-5962-01B-11D-1894-05	-24.181	8.193	Glioma	tissue	TCGA
	TCGA-FG-5963-01A-11D-1706-05	-9.23899	4.72527	Glioma	tissue	TCGA
	TCGA-FG-5964-01A-11D-1706-05	-17.1368	9.76022	Glioma	tissue	TCGA
	TCGA-FG-5965-01B-11D-1894-05	-8.18446	8.92088	Glioma	tissue	TCGA
	TCGA-FG-6688-01A-11D-1894-05	2.02736	-10.2427	Glioma	tissue	TCGA
	TCGA-FG-6689-01A-11D-1894-05	-8.92327	7.72909	Glioma	tissue	TCGA
	TCGA-FG-6690-01A-11D-1894-05	-9.54222	8.71176	Glioma	tissue	TCGA
	TCGA-FG-6691-01A-11D-1894-05	-13.5171	9.18027	Glioma	tissue	TCGA
	TCGA-FG-6692-01A-11D-1894-05	-3.92275	-21.4458	Glioma	tissue	TCGA
	TCGA-FG-7634-01A-11D-2087-05	-19.4892	11.9167	Glioma	tissue	TCGA
	TCGA-FG-7636-01A-11D-2087-05	-6.22388	6.84248	Glioma	tissue	TCGA
	TCGA-FG-7637-01A-11D-2087-05	-25.157	10.8473	Glioma	tissue	TCGA
	TCGA-FG-7638-01B-11D-2087-05	-24.536	10.5084	Glioma	tissue	TCGA
	TCGA-FG-7641-01B-11D-2254-05	-24.436	9.82308	Glioma	tissue	TCGA
	TCGA-FG-7643-01A-11D-2087-05	-7.57353	3.9963	Glioma	tissue	TCGA
	TCGA-FG-8181-01A-11D-2254-05	-7.98763	6.1631	Glioma	tissue	TCGA
	TCGA-FG-8182-01A-11D-2254-05	-9.71603	9.60473	Glioma	tissue	TCGA
	TCGA-FG-8185-01A-11D-2254-05	-8.71915	5.71528	Glioma	tissue	TCGA
	TCGA-FG-8186-01A-11D-2254-05	-21.9975	11.0269	Glioma	tissue	TCGA
	TCGA-FG-8187-01A-11D-2254-05	-17.9997	10.4007	Glioma	tissue	TCGA
	TCGA-FG-8188-01A-11D-2254-05	-6.27121	4.5127	Glioma	tissue	TCGA
	TCGA-FG-8189-01B-11D-A28N-05	-8.20989	6.28114	Glioma	tissue	TCGA
	TCGA-FG-8191-01A-11D-2254-05	-9.55642	7.916	Glioma	tissue	TCGA
	TCGA-FG-A4MT-01A-11D-A26N-05	-6.24341	8.1251	Glioma	tissue	TCGA
	TCGA-FG-A4MU-01B-11D-A28N-05	-2.98974	-21.4717	Glioma	tissue	TCGA
	TCGA-FG-A4MW-01A-11D-A26N-05	-1.63996	-21.1283	Glioma	tissue	TCGA
	TCGA-FG-A4MX-01A-11D-A26N-05	-5.30971	7.94157	Glioma	tissue	TCGA
	TCGA-FG-A4MY-01A-11D-A26N-05	-8.41836	3.25677	Glioma	tissue	TCGA
	TCGA-FG-A60J-01A-11D-A28N-05	-8.19844	11.432	Glioma	tissue	TCGA
	TCGA-FG-A60K-01A-11D-A29T-05	-22.1184	11.622	Glioma	tissue	TCGA
	TCGA-FG-A60L-01A-12D-A31M-05	-11.7258	6.58401	Glioma	tissue	TCGA
	TCGA-FG-A6IZ-01A-11D-A31M-05	-28.5803	9.04392	Glioma	tissue	TCGA
	TCGA-FG-A6J1-01A-11D-A31M-05	-24.6731	11.5634	Glioma	tissue	TCGA
	TCGA-FG-A6J3-01A-11D-A31M-05	-8.87535	1.8987	Glioma	tissue	TCGA
	TCGA-FG-A70Y-01A-12D-A34K-05	-11.1497	6.73054	Glioma	tissue	TCGA
	TCGA-FG-A70Z-01A-12D-A33U-05	-8.63778	-18.2645	Glioma	tissue	TCGA
	TCGA-FG-A710-01A-12D-A33U-05	-19.0168	11.12	Glioma	tissue	TCGA
	TCGA-FG-A711-01A-21D-A33U-05	-8.43056	5.73104	Glioma	tissue	TCGA
	TCGA-FG-A713-01A-11D-A32C-05	-14.2499	8.95548	Glioma	tissue	TCGA
	TCGA-FG-A87N-01A-11D-A368-05	-10.0974	4.44013	Glioma	tissue	TCGA
	TCGA-FG-A87Q-01A-11D-A368-05	1.95945	-11.8033	Glioma	tissue	TCGA
	TCGA-FN-7833-01A-11D-2087-05	-6.96368	10.1567	Glioma	tissue	TCGA
	TCGA-HT-7467-01A-11D-2025-05	-15.3152	7.98036	Glioma	tissue	TCGA
	TCGA-HT-7468-01A-11D-2025-05	-24.7966	10.5741	Glioma	tissue	TCGA
	TCGA-HT-7469-01A-11D-2254-05	-10.1439	-22.9567	Glioma	tissue	TCGA
	TCGA-HT-7470-01A-12D-2087-05	-8.58628	4.72519	Glioma	tissue	TCGA
	TCGA-HT-7471-01A-11D-2254-05	-27.0454	11.8483	Glioma	tissue	TCGA
	TCGA-HT-7472-01A-11D-2025-05	-7.90543	8.6581	Glioma	tissue	TCGA
	TCGA-HT-7473-01A-11D-2025-05	-11.2861	9.3367	Glioma	tissue	TCGA
	TCGA-HT-7474-01A-11D-2025-05	-9.95315	7.62625	Glioma	tissue	TCGA
	TCGA-HT-7475-01A-11D-2025-05	-6.66972	11.7588	Glioma	tissue	TCGA
	TCGA-HT-7476-01A-11D-2025-05	-13.9029	2.46132	Glioma	tissue	TCGA
	TCGA-HT-7477-01B-11D-A28N-05	-9.70194	3.18152	Glioma	tissue	TCGA
	TCGA-HT-7478-01A-11D-2025-05	-8.90009	8.68783	Glioma	tissue	TCGA
	TCGA-HT-7479-01A-11D-2025-05	-10.4404	8.72277	Glioma	tissue	TCGA
	TCGA-HT-7480-01A-11D-2087-05	-25.5904	10.4289	Glioma	tissue	TCGA
	TCGA-HT-7481-01A-11D-2025-05	-17.3326	8.94314	Glioma	tissue	TCGA
	TCGA-HT-7482-01A-11D-2025-05	-9.64793	8.47698	Glioma	tissue	TCGA
	TCGA-HT-7483-01A-11D-2025-05	-9.96536	6.28849	Glioma	tissue	TCGA
	TCGA-HT-7485-01A-11D-2025-05	-7.90307	9.6733	Glioma	tissue	TCGA
	TCGA-HT-7601-01A-11D-2087-05	-9.75633	6.18185	Glioma	tissue	TCGA
	TCGA-HT-7602-01A-21D-2087-05	-14.0461	8.3456	Glioma	tissue	TCGA
	TCGA-HT-7603-01A-21D-2087-05	-10.6196	7.48497	Glioma	tissue	TCGA
	TCGA-HT-7604-01A-11D-2087-05	-6.84522	5.50637	Glioma	tissue	TCGA
	TCGA-HT-7605-01A-11D-2087-05	-18.9573	10.5716	Glioma	tissue	TCGA
	TCGA-HT-7606-01A-11D-2087-05	-7.01959	2.25733	Glioma	tissue	TCGA
	TCGA-HT-7607-01A-11D-2087-05	-13.5153	8.59933	Glioma	tissue	TCGA
	TCGA-HT-7608-01A-11D-2087-05	-19.5239	11.9716	Glioma	tissue	TCGA
	TCGA-HT-7609-01A-11D-2087-05	-9.48107	8.18352	Glioma	tissue	TCGA
	TCGA-HT-7610-01A-21D-2087-05	-10.0521	7.72872	Glioma	tissue	TCGA
	TCGA-HT-7611-01A-11D-2399-05	-10.6069	7.19241	Glioma	tissue	TCGA
	TCGA-HT-7616-01A-11D-2254-05	-22.7134	8.11045	Glioma	tissue	TCGA
	TCGA-HT-7620-01A-11D-2254-05	-15.7287	8.03715	Glioma	tissue	TCGA
	TCGA-HT-7676-01A-11D-2399-05	-6.79148	9.53162	Glioma	tissue	TCGA
	TCGA-HT-7677-01A-11D-2254-05	-26.4713	10.4081	Glioma	tissue	TCGA
	TCGA-HT-7680-01A-11D-2254-05	-1.89547	-2.41646	Glioma	tissue	TCGA
	TCGA-HT-7681-01A-11D-2399-05	-19.5373	10.6746	Glioma	tissue	TCGA
	TCGA-HT-7684-01A-11D-2254-05	-9.33346	9.54717	Glioma	tissue	TCGA
	TCGA-HT-7686-01A-11D-2254-05	-9.02553	4.66135	Glioma	tissue	TCGA
	TCGA-HT-7687-01A-11D-2254-05	-25.7297	7.95157	Glioma	tissue	TCGA
	TCGA-HT-7688-01A-11D-2254-05	-8.026	3.0725	Glioma	tissue	TCGA
	TCGA-HT-7689-01A-11D-2254-05	-8.74316	5.32817	Glioma	tissue	TCGA
	TCGA-HT-7690-01A-11D-2254-05	-9.88022	11.1059	Glioma	tissue	TCGA
	TCGA-HT-7691-01A-11D-2254-05	-1.78969	-2.29242	Glioma	tissue	TCGA
	TCGA-HT-7692-01A-12D-2254-05	-21.8875	9.97616	Glioma	tissue	TCGA
	TCGA-HT-7693-01A-11D-2254-05	-7.94652	7.89643	Glioma	tissue	TCGA
	TCGA-HT-7694-01A-11D-2254-05	-16.7566	8.53757	Glioma	tissue	TCGA
	TCGA-HT-7695-01A-11D-2254-05	-21.7555	11.532	Glioma	tissue	TCGA
	TCGA-HT-7854-01A-11D-2254-05	2.79577	-9.84018	Glioma	tissue	TCGA
	TCGA-HT-7855-01A-11D-2399-05	-9.20165	5.72717	Glioma	tissue	TCGA
	TCGA-HT-7856-01A-11D-2399-05	-13.8235	8.759	Glioma	tissue	TCGA
	TCGA-HT-7857-01A-11D-2399-05	1.05673	-0.314824	Glioma	tissue	TCGA
	TCGA-HT-7858-01A-11D-2399-05	-10.4092	7.09821	Glioma	tissue	TCGA
	TCGA-HT-7860-01A-11D-2399-05	3.40727	-12.1519	Glioma	tissue	TCGA
	TCGA-HT-7873-01B-11D-2399-05	-6.71337	8.55952	Glioma	tissue	TCGA
	TCGA-HT-7874-01A-11D-2399-05	-14.2839	8.57105	Glioma	tissue	TCGA
	TCGA-HT-7875-01A-11D-2399-05	-22.283	12.752	Glioma	tissue	TCGA
	TCGA-HT-7877-01A-11D-2399-05	-19.3458	10.5381	Glioma	tissue	TCGA
	TCGA-HT-7879-01A-11D-2399-05	-8.55076	7.48795	Glioma	tissue	TCGA
	TCGA-HT-7880-01A-11D-2399-05	-13.8536	8.43299	Glioma	tissue	TCGA
	TCGA-HT-7881-01A-11D-2399-05	-15.1813	7.67222	Glioma	tissue	TCGA
	TCGA-HT-7882-01A-11D-2399-05	13.8334	1.50141	Glioma	tissue	TCGA
	TCGA-HT-7884-01B-11D-2399-05	-7.86907	7.92397	Glioma	tissue	TCGA
	TCGA-HT-7902-01A-12D-2399-05	-14.1071	6.50053	Glioma	tissue	TCGA
	TCGA-HT-8010-01A-11D-2399-05	-14.5673	9.57243	Glioma	tissue	TCGA
	TCGA-HT-8011-01A-11D-2399-05	-12.3957	-19.6164	Glioma	tissue	TCGA
	TCGA-HT-8012-01A-11D-2399-05	-27.9907	9.70038	Glioma	tissue	TCGA
	TCGA-HT-8013-01A-11D-2399-05	-6.83328	11.1018	Glioma	tissue	TCGA
	TCGA-HT-8015-01B-11D-A28N-05	-1.89541	-3.18446	Glioma	tissue	TCGA
	TCGA-HT-8018-01A-11D-2399-05	-11.8608	7.46457	Glioma	tissue	TCGA
	TCGA-HT-8019-01A-21D-2399-05	-8.10229	6.17558	Glioma	tissue	TCGA
	TCGA-HT-8104-01A-11D-2399-05	0.542611	-14.4802	Glioma	tissue	TCGA
	TCGA-HT-8105-01A-11D-2399-05	-28.2623	7.58565	Glioma	tissue	TCGA
	TCGA-HT-8106-01A-11D-2399-05	-11.6852	7.49523	Glioma	tissue	TCGA
	TCGA-HT-8107-01A-13D-2399-05	-8.27948	6.01003	Glioma	tissue	TCGA
	TCGA-HT-8108-01A-11D-2399-05	-6.5477	8.07843	Glioma	tissue	TCGA
	TCGA-HT-8109-01A-11D-2399-05	-22.5133	8.83681	Glioma	tissue	TCGA
	TCGA-HT-8110-01A-11D-2399-05	-2.87905	-10.6431	Glioma	tissue	TCGA
	TCGA-HT-8111-01A-11D-2399-05	-9.76993	6.42705	Glioma	tissue	TCGA
	TCGA-HT-8113-01A-11D-2399-05	-13.7704	8.64414	Glioma	tissue	TCGA
	TCGA-HT-8114-01A-11D-2399-05	-7.28931	5.71602	Glioma	tissue	TCGA
	TCGA-HT-8558-01A-21D-2399-05	-8.78624	5.42631	Glioma	tissue	TCGA
	TCGA-HT-8563-01A-11D-2399-05	-11.3863	7.05767	Glioma	tissue	TCGA
	TCGA-HT-8564-01A-11D-2399-05	-3.48543	-21.1758	Glioma	tissue	TCGA
	TCGA-HT-A4DS-01A-11D-A26N-05	1.16533	-9.81856	Glioma	tissue	TCGA
	TCGA-HT-A4DV-01A-11D-A26N-05	-15.7034	8.04553	Glioma	tissue	TCGA
	TCGA-HT-A5R5-01A-11D-A28N-05	-12.6981	8.94462	Glioma	tissue	TCGA
	TCGA-HT-A5R7-01A-11D-A28N-05	-9.93159	3.11241	Glioma	tissue	TCGA
	TCGA-HT-A5R9-01A-11D-A28N-05	-25.6509	6.35276	Glioma	tissue	TCGA
	TCGA-HT-A5RA-01A-11D-A28N-05	-4.48206	-21.1393	Glioma	tissue	TCGA
	TCGA-HT-A5RB-01A-11D-A28N-05	-7.7859	8.78187	Glioma	tissue	TCGA
	TCGA-HT-A5RC-01A-11D-A28N-05	2.3028	-13.2926	Glioma	tissue	TCGA
[truncated: 269 more rows]

## Sheet: Figure 1f
Figure 1f
	Sample ID	Sample Type	d-MeLB Score
	HBTC-01-01da	Glioma	0.102
	HBTC-01-34fa	Glioma	0.03
	HBTC-01-3a7b	Glioma	0.089
	HBTC-01-635a	Glioma	0.073
	HBTC-01-6504	Glioma	0.23
	HBTC-01-9a7a	Glioma	0.289
	HBTC-01-ace9	Glioma	0.468
	HBTC-01-b30b	Glioma	0.795
	HBTC-01-b4aa	Glioma	0.005
	HBTC-01-b972	Glioma	0.233
	HBTC-01-ce6a	Glioma	0.044
	HBTC-02-10dd	Glioma (Recurrent)	0.317
	HBTC-02-1ccd	Glioma (Recurrent)	0.145
	HBTC-02-1ddc	Glioma (Recurrent)	0.148
	HBTC-02-2df6	Glioma (Recurrent)	0.3
	HBTC-02-34fa	Glioma (Recurrent)	0.065
	HBTC-02-3c7b	Glioma (Recurrent)	0.239
	HBTC-02-47e9	Glioma (Recurrent)	0.227
	HBTC-02-489e	Glioma (Recurrent)	0.344
	HBTC-02-4b46	Glioma (Recurrent)	0.429
	HBTC-02-6504	Glioma (Recurrent)	0.094
	HBTC-02-6a0c	Glioma (Recurrent)	0.199
	HBTC-02-6b1e	Glioma (Recurrent)	0.12
	HBTC-02-76f1	Glioma (Recurrent)	0.5
	HBTC-02-7cac	Glioma (Recurrent)	0.194
	HBTC-02-8902	Glioma (Recurrent)	0.472
	HBTC-02-8fcd	Glioma (Recurrent)	0.593
	HBTC-02-9a7a	Glioma (Recurrent)	0.168
	HBTC-02-a04e	Glioma (Recurrent)	0.166
	HBTC-02-ae80	Glioma (Recurrent)	0.558
	HBTC-02-b7b0	Glioma (Recurrent)	0.177
	HBTC-02-b972	Glioma (Recurrent)	0.16
	HBTC-02-dced	Glioma (Recurrent)	0.26
	HBTC-02-df35	Glioma (Recurrent)	0.607
	HBTC-02-e6ba	Glioma (Recurrent)	0.274
	HBTC-02-ee74	Glioma (Recurrent)	0.412
	HBTC-02-ee77	Glioma (Recurrent)	0.071
	HBTC-02-f77d	Glioma (Recurrent)	0.465
	HBTC-02-fac1	Glioma (Recurrent)	0.187
	HBTC-03-087b	Glioma (Recurrent)	0.326
	HBTC-03-1ccd	Glioma (Recurrent)	0.197
	HBTC-03-1ddc	Glioma (Recurrent)	0.351
	HBTC-03-2df6	Glioma (Recurrent)	0.105
	HBTC-03-34fa	Glioma (Recurrent)	0.059
	HBTC-03-489e	Glioma (Recurrent)	0.13
	HBTC-03-4d9a	Glioma (Recurrent)	0.349
	HBTC-03-50f3	Glioma (Recurrent)	0.165
	HBTC-03-6658	Glioma (Recurrent)	0.228
	HBTC-03-6a0c	Glioma (Recurrent)	0.17
	HBTC-03-753f	Glioma (Recurrent)	0.287
	HBTC-03-76f1	Glioma (Recurrent)	0.622
	HBTC-03-8902	Glioma (Recurrent)	0.25
	HBTC-03-a04e	Glioma (Recurrent)	0.413
	HBTC-03-b30b	Glioma (Recurrent)	0.328
	HBTC-03-b92c	Glioma (Recurrent)	0.043
	HBTC-03-bcde	Glioma (Recurrent)	0.841
	HBTC-03-dced	Glioma (Recurrent)	0.123
	HBTC-03-de05	Glioma (Recurrent)	0.231
	HBTC-03-e6ba	Glioma (Recurrent)	0.47
	HBTC-03-ee77	Glioma (Recurrent)	0.411
	HBTC-03-f77d	Glioma (Recurrent)	0.133
	HBTC-03-f922	Glioma (Recurrent)	0.069
	HBTC-04-753f	Glioma (Recurrent)	0.451
	HBTC-04-9a7a	Glioma (Recurrent)	0.173
	HBTC-04-ee77	Glioma (Recurrent)	0.133
	HBTC-05-753f	Glioma (Recurrent)	0.297
	HBTC-01-5e1c	Meningioma (IT)	0.579
	HBTC-01-8e51	Meningioma (IT)	0.854
	HBTC-01-1adc	Meningioma (IU)	0.72
	HBTC-01-26d6	Meningioma (IU)	0.766
	HBTC-01-47e2	Meningioma (IU)	0.849
	HBTC-01-5186	Meningioma (IU)	0.045
	HBTC-01-5a4f	Meningioma (IU)	0.81
	HBTC-01-de6a	Meningioma (IU)	0.923
	HBTC-01-f2fa	Meningioma (IU)	0.797
	HBTC-02-0455	Meningioma (RT)	0.845
	HBTC-03-d1b6	Meningioma (RT)	0.513
	HBTC-02-fe0a	Meningioma (RU)	0.731
	HBTC-05-ce0a	Meningioma (RU)	0.417
	HBTC-ADDNT-02	Non-neoplastic disease	0.366
	HBTC-00-8e61	Non-neoplastic disease	0.901
	HBTC-00-9305	Non-neoplastic disease	0.907
	HBTC-OT-8b58	Non-neoplastic disease	0.555
	HBTC-OT-ace9	Non-neoplastic disease	0.203
	HBTC-OT-b4aa	Non-neoplastic disease	0.42
	HBTC-OT-cc0b	Non-neoplastic disease	0.045
	HBTC-OT-fa18	Non-neoplastic disease	0.458
	HBTC-00-0544	Non-neoplastic disease	0.015
	HBTC-00-23cd	Non-neoplastic disease	0.725
	HBTC-01-efab	Other CNS tumors	0.684
	HBTC-01-8838	Pituitary tumor	0.387
	HBTC-01-ad14	Pituitary tumor	0.42
	HBTC-01-db9c	Pituitary tumor	0.078

## Sheet: Figure 1g
Figure 1g
	Sample ID	Sample Type	Sample Source	d-MeLB Score
	HBTC-ADD-06	Meningioma (RU)	Serum	0.549
	HBTC-ADD-12	Meningioma (RU)	Serum	0.792
	HBTC-ADD-01	Meningioma (IU)	Serum	0.09
	HBTC-ADD-08	Meningioma (RU)	Serum	0.54
	HBTC-ADD-02	Meningioma (IU)	Serum	0.493
	HBTC-ADD-10	Meningioma (RU)	Serum	0.154
	HBTC-ADD-04	Meningioma (RU)	Serum	0.512
	HBTC-ADD-13	Meningioma (IT)	Serum	0.771
	HBTC-ADD-19	Meningioma (IU)	Serum	0.265
	HBTC-ADD-21	Meningioma (IU)	Serum	0.38
	HBTC-ADD-14	Meningioma (IU)	Serum	0.829
	HBTC-ADD-23	Meningioma (IU)	Serum	0.74
	HBTC-ADD-26	Meningioma (IU)	Serum	0.606
	HBTC-ADD-15	Meningioma (IU)	Serum	0.288
	HBTC-ADD-16	Meningioma (IU)	Serum	0.652
	HBTC-ADD-17	Meningioma (IU)	Serum	0.236
	HBTC-ADD-18	Meningioma (IU)	Serum	0.614
	HBTC-ADD-27	Meningioma (IU)	Serum	0.878
	HBTC-ADD-29	Meningioma (IU)	Serum	0.749

## Sheet: Figure 1h
Figure 1h
	Sample ID	Sample Type	Sample Source	d-MeLB Score
	HBTC-ADD-05	Meningioma (RU)	Plasma	0.678
	HBTC-ADD-11	Meningioma (RU)	Plasma	0.557
	HBTC-ADD-07	Meningioma (RU)	Plasma	0.59
	HBTC-ADD-09	Meningioma (RU)	Plasma	0.343
	HBTC-ADD-03	Meningioma (RU)	Plasma	0.332
	HBTC-ADD-20	Meningioma (IU)	Plasma	0.295
	HBTC-ADD-22	Meningioma (IU)	Plasma	0.482
	HBTC-ADD-24	Meningioma (IU)	Plasma	0.675
	HBTC-ADD-25	Meningioma (IU)	Plasma	0.615
	HBTC-ADD-28	Meningioma (IU)	Plasma	0.72

## Sheet: Figure 2b
Figure 2b
	Sample ID	Category	Sample Source	Cohort	p-MeLB Score
	HFMNG_1	Confirmed Recurrence	Tissue	Internal	0.535
	HFMNG_2	Confirmed Non-Recurrence	Tissue	Internal	0.619
	HFMNG_20	Confirmed Recurrence	Tissue	Internal	0.975
	HFMNG_21	Confirmed Recurrence	Tissue	Internal	0.849
	HFMNG_22	Confirmed Recurrence	Tissue	Internal	0.889
	HFMNG_23	Confirmed Recurrence	Tissue	Internal	0.695
	HFMNG_24	Confirmed Non-Recurrence	Tissue	Internal	0.561
	HFMNG_25	Confirmed Recurrence	Tissue	Internal	0.714
	HFMNG_26	Confirmed Non-Recurrence	Tissue	Internal	0.624
	HFMNG_3	Confirmed Recurrence	Tissue	Internal	0.855
	USP_01	Confirmed Non-Recurrence	Tissue	External (USP)	0.625
	USP_02	Confirmed Non-Recurrence	Tissue	External (USP)	0.614
	USP_03	Confirmed Non-Recurrence	Tissue	External (USP)	0.585
	USP_04	Confirmed Recurrence	Tissue	External (USP)	0.776
	USP_05	Confirmed Recurrence	Tissue	External (USP)	0.633
	USP_06	Confirmed Non-Recurrence	Tissue	External (USP)	0.757
	USP_07	Confirmed Recurrence	Tissue	External (USP)	0.304
	USP_08	Confirmed Recurrence	Tissue	External (USP)	0.8
	USP_09	Confirmed Recurrence	Tissue	External (USP)	0.869
	USP_10	Confirmed Recurrence	Tissue	External (USP)	0.952
	USP_11	Confirmed Recurrence	Tissue	External (USP)	0.855
	USP_12	Confirmed Recurrence	Tissue	External (USP)	0.87
	USP_13	Confirmed Recurrence	Tissue	External (USP)	0.724

## Sheet: Figure 2c
Figure 2c
	Sample ID	Category	Sample Source	Cohort	p-MeLB Score
	15-13	Confirmed Recurrence	Tissue	External (Bayley et al)	0.808
	16-02	Confirmed Recurrence	Tissue	External (Bayley et al)	0.74
	16-28	Confirmed Recurrence	Tissue	External (Bayley et al)	0.828
	17-01	Confirmed Recurrence	Tissue	External (Bayley et al)	0.816
	17-02	Confirmed Recurrence	Tissue	External (Bayley et al)	0.856
	17-11	Confirmed Recurrence	Tissue	External (Bayley et al)	0.514
	17-30	Confirmed Recurrence	Tissue	External (Bayley et al)	0.746
	17-33	Confirmed Recurrence	Tissue	External (Bayley et al)	0.954
	17-34	Confirmed Recurrence	Tissue	External (Bayley et al)	0.721
	18-05	Confirmed Recurrence	Tissue	External (Bayley et al)	0.597
	18-20	Confirmed Recurrence	Tissue	External (Bayley et al)	0.804
	18-24	Confirmed Recurrence	Tissue	External (Bayley et al)	0.863
	18-33	Confirmed Recurrence	Tissue	External (Bayley et al)	0.86
	18-34	Confirmed Recurrence	Tissue	External (Bayley et al)	0.714
	18-42	Confirmed Recurrence	Tissue	External (Bayley et al)	0.829
	18-43	Confirmed Recurrence	Tissue	External (Bayley et al)	0.843
	DCC21	Confirmed Recurrence	Tissue	External (Bayley et al)	0.778
	DCC22	Confirmed Recurrence	Tissue	External (Bayley et al)	0.778
	DCC25	Confirmed Recurrence	Tissue	External (Bayley et al)	0.675
	DCC40	Confirmed Recurrence	Tissue	External (Bayley et al)	0.865
	HBTC-ADD-01	Confirmed Recurrence	Serum	Internal	0.707
	HBTC-ADD-02	Confirmed Recurrence	Serum	Internal	0.709
	HBTC-ADD-13	Confirmed Recurrence	Serum	Internal	0.603
	HBTC-ADD-18	Confirmed Recurrence	Serum	Internal	0.766
	HBTC-ADD-19	Confirmed Recurrence	Serum	Internal	0.617
	HBTC-ADD-23	Confirmed Recurrence	Serum	Internal	0.621
	HBTC-ADD-26	Confirmed Recurrence	Serum	Internal	0.736
	HBTC-ADD-27	Confirmed Recurrence	Serum	Internal	0.678
	HFMNG_10	Confirmed Recurrence	Tissue	Internal	0.693
	HFMNG_11	Confirmed Recurrence	Tissue	Internal	0.79
	HFMNG_12	Confirmed Recurrence	Tissue	Internal	0.827
	HFMNG_13	Confirmed Recurrence	Tissue	Internal	0.898
	HFMNG_14	Confirmed Recurrence	Tissue	Internal	0.857
	HFMNG_15	Confirmed Recurrence	Tissue	Internal	0.883
	HFMNG_16	Confirmed Recurrence	Tissue	Internal	0.833
	HFMNG_17	Confirmed Recurrence	Tissue	Internal	0.971
	HFMNG_18	Confirmed Recurrence	Tissue	Internal	0.838
	HFMNG_19	Confirmed Recurrence	Tissue	Internal	0.73
	HFMNG_27	Confirmed Recurrence	Tissue	Internal	0.901
	HFMNG_28	Confirmed Recurrence	Tissue	Internal	0.87
	HFMNG_29	Confirmed Recurrence	Tissue	Internal	0.786
	HFMNG_30	Confirmed Recurrence	Tissue	Internal	0.843
	HFMNG_31	Confirmed Recurrence	Tissue	Internal	0.847
	HFMNG_32	Confirmed Recurrence	Tissue	Internal	0.894
	HFMNG_4	Confirmed Recurrence	Tissue	Internal	0.774
	HFMNG_5	Confirmed Recurrence	Tissue	Internal	0.762
	HFMNG_6	Confirmed Recurrence	Tissue	Internal	0.688
	HFMNG_7	Confirmed Recurrence	Tissue	Internal	0.749
	HFMNG_8	Confirmed Recurrence	Tissue	Internal	0.678
	HFMNG_9	Confirmed Recurrence	Tissue	Internal	0.732

[truncated: 19 more sheets: Figure 2d, Figure 2e, Figure 4a, Figure 4b, Figure 4d, Figure 4e, Figure S1e, Figure S2c, Figure S3c, Figure S3e, Figure S3f, Figure S4a, Figure S4b, Figure S4c, Figure S4d-l, Figure S5a, Figure S5d, Figure S5e, Figure S5f]
